# Supplementary material for: Characterization of Bacterial Communities in Volcanic Soil from Northern Patagonian Area of Chile
Source: Microorganisms. 2025 Nov 1;13(11):2519. doi: 10.3390/microorganisms13112519 (PMC12654796; doi:10.3390/microorganisms13112519)
Supplement: Supplementary file 1 [file microorganisms-13-02519-s001.zip]

Archive with 11 entries (11 files):
- Figure S1.tif
- Figure S2.jpg
- Figure S3.jpg
- Tabla S7.xlsx
- Table S1.pdf
- Table S2.pdf
- Table S3.pdf
- Table S4 final.xlsx
- Table S5.xlsx
- Table S6.xlsx
- Title supl figures and tables.pdf
