# Supplementary material for: Characterization of Bacterial Communities in Volcanic Soil from Northern Patagonian Area of Chile
Source: Microorganisms. 2025 Nov 1;13(11):2519. doi: 10.3390/microorganisms13112519 (PMC12654796; doi:10.3390/microorganisms13112519)
Supplement: Supplementary file 1 [file microorganisms-13-02519-s001.zip › Tabla S7.xlsx]

## Sheet: Table S7.1
Table S7.1. Summary of network topology and interaction patterns in NI and H co-occurrence networks
Parameter	NI	H
Number of nodes	351	295
Number of total interactions	3824	2553
POSITIVE/NEGATIVE interaction ratio	3.15	5.12
Number of positive interactions	2902	2136
Number of negative interactions	922	417
Number of interactions/Number of nodes	10.89	8.65
Number of positive interactions/ Number of nodes	8.27	7.24
Number of negative interactions/ Number of nodes	2.63	1.41
Modularity (Q)	0.34	0.39
Number of clusters	29	31
Intra-cluster interactions (+ / -)	2556/36	1984/21
Inter-cluster interactions (+ / -)	346/886	152/396

## Sheet: Table S7.2
Table S7.2: Node attributes of ASVs in the NI network.
id	cluster	Degree	Pos_Degree	Neg_Degree	betweenness	closeness	eigenvector	mean_norm_abundance	mean_abundance	Domain	Phylum	Class	Order	Family	Genus	Species
00eb72fd2d45e3dbcd5bd256bab84131	9	6	6	0	0	0	0	0.817575	52.375	Bacteria	Proteobacteria	Alphaproteobacteria	Rhizobiales	Xanthobacteraceae	uncultured	NA
01b5e46b17dcba9b826b12f395939c6a	7	25	20	5	0.00774342	1.38991	0.00215631	-0.390164	10	Bacteria	Verrucomicrobiota	Verrucomicrobiae	Chthoniobacterales	Chthoniobacteraceae	Candidatus_Udaeobacter	NA
02a8abd053384887483e87ff36392352	1	62	52	10	0.000575525	2.37051	0.776541	-0.515124	11.375	Bacteria	Acidobacteriota	Acidobacteriae	Bryobacterales	Bryobacteraceae	Bryobacter	NA
02ca2a423e5d8941abea0995c0122d9e	28	2	2	0	0	0	0	-0.319025	15.5	Bacteria	Proteobacteria	Alphaproteobacteria	Rhizobiales	Hyphomicrobiaceae	Hyphomicrobium	NA
03de3715ae94f1556a9771f81a89cb32	7	22	16	6	0.0459635	1.29384	0.00179088	-0.411518	11.5	Bacteria	Proteobacteria	Gammaproteobacteria	Burkholderiales	Comamonadaceae	uncultured	NA
03ea4e4bae124a20eedba711434cc800	7	57	23	34	0.0365981	1.4272	0.0106784	0.538277	45.75	Bacteria	Acidobacteriota	Acidobacteriae	Subgroup_2	Subgroup_2	Subgroup_2	NA
050c4b3b456bea431a77446ec5d5771c	1	80	65	15	0.0169518	2.57654	0.890843	-0.240225	18.625	Bacteria	Proteobacteria	Gammaproteobacteria	Burkholderiales	Nitrosomonadaceae	MND1	NA
051c0eb573dd379579f680ee15511ec4	3	4	4	0	0	0.528427	4.22924400567294e-13	0.240167	19.5	Bacteria	Proteobacteria	Alphaproteobacteria	Sphingomonadales	Sphingomonadaceae	Novosphingobium	NA
0541c9081d2bc6a467125a0115386899	3	8	8	0	0.0776696	0.747685	1.78841275026455e-08	1.48139	74.375	Bacteria	Proteobacteria	Alphaproteobacteria	Rhizobiales	Xanthobacteraceae	NA	NA
05a796deec6805f7d91c329a2895233c	2	4	4	0	0	0	0	-0.784234	7.375	Bacteria	Bacteroidota	Bacteroidia	Chitinophagales	Chitinophagaceae	uncultured	NA
0682d7dd7210970ce8a915f77bf21c6c	1	58	48	10	0.0272589	2.11418	0.601205	-0.164896	21.5	Bacteria	Acidobacteriota	Acidobacteriae	Solibacterales	Solibacteraceae	Candidatus_Solibacter	NA
06fa3ecb1b9a40d930bd99cf2c07bc70	3	1	0	1	0	0.290842	9.63912847300203e-17	0.799628	48.125	Bacteria	Actinobacteriota	Acidimicrobiia	IMCC26256	IMCC26256	IMCC26256	uncultured_Acidimicrobiia
0754378d089d6cc24f5abd533451e295	1	76	66	10	0.0110134	2.55793	0.923398	-0.222372	18	Bacteria	Chloroflexi	Ktedonobacteria	Ktedonobacterales	Ktedonobacteraceae	1921-2	uncultured_bacterium
07f768ba084f9ceb5c1e6111f704a558	11	4	4	0	0.00722022	0.512386	1.20284635612499e-07	0.877328	35.5	Bacteria	Proteobacteria	Alphaproteobacteria	Rhizobiales	Xanthobacteraceae	uncultured	NA
092234da978a73e2a206072624fc943c	1	59	42	17	0.0048658	1.97861	0.549851	-0.345658	18.375	Bacteria	Proteobacteria	Gammaproteobacteria	Steroidobacterales	Steroidobacteraceae	uncultured	uncultured_bacterium
096080fcbff9a2aca190065053b24a8f	1	57	49	8	0.00313922	2.26875	0.642295	-0.162653	20.75	Bacteria	Proteobacteria	Gammaproteobacteria	Burkholderiales	Comamonadaceae	NA	NA
09c0168fafbfdb6aa1b28ba2e42b5bbf	8	16	12	4	0.00677549	1.45381	0.0807979	0.11203	58.625	Bacteria	Acidobacteriota	Thermoanaerobaculia	Thermoanaerobaculales	Thermoanaerobaculaceae	Subgroup_10	NA
0a8cf527762c0228e132723cc164045b	8	10	9	1	0.000497044	1.35829	0.0524925	-1.20295	3.5	Bacteria	Chloroflexi	Ktedonobacteria	Ktedonobacterales	Ktedonobacteraceae	uncultured	NA
0b5e1f51c678913b35a5f377b5a8331c	7	4	4	0	0.00761262	0.823328	4.6314874548243e-06	0.655224	21.75	Bacteria	Proteobacteria	Alphaproteobacteria	Rhizobiales	Hyphomicrobiaceae	uncultured	NA
0b7d238d7ba5057fae6fcf5cc5495112	25	1	1	0	0	0	0	-0.709776	7.875	Bacteria	Bacteroidota	Bacteroidia	Chitinophagales	Chitinophagaceae	Puia	metagenome
0bc75702171642f069b0144aa15b542c	2	2	1	1	0	0	0	-0.195534	19.875	Bacteria	Proteobacteria	Alphaproteobacteria	Rhizobiales	Xanthobacteraceae	Bradyrhizobium	NA
0bf7b4641f3b916ea61f07a7b2fad054	23	3	3	0	0	0	0	1.02717	80.375	Bacteria	WPS-2	WPS-2	WPS-2	WPS-2	WPS-2	uncultured_bacterium
0cc2e5a4403386a98d23bcaf9836aa0d	12	1	1	0	0	0	0	-0.969434	5.875	Bacteria	Patescibacteria	Microgenomatia	Candidatus_Levybacteria	Candidatus_Levybacteria	Candidatus_Levybacteria	uncultured_bacterium
0d230516df690e59d14b5836748b9b20	1	61	50	11	0.00115105	2.33269	0.743255	0.434835	61.375	Bacteria	Acidobacteriota	Thermoanaerobaculia	Thermoanaerobaculales	Thermoanaerobaculaceae	Subgroup_10	NA
0d4e85ff64c2adc57b71c91274dfc281	3	8	8	0	0.00125569	0.677429	8.77336250357329e-10	0.949961	38.25	Bacteria	Verrucomicrobiota	Verrucomicrobiae	Chthoniobacterales	Chthoniobacteraceae	Candidatus_Udaeobacter	uncultured_Verrucomicrobia
0d5a8659162e42e030031d956e17910f	1	79	69	10	0.00332235	2.64104	0.953253	-0.409278	13.125	Bacteria	Proteobacteria	Alphaproteobacteria	Caulobacterales	Caulobacteraceae	uncultured	NA
0dff5d3a08fa34f5b184ade9f44b4393	1	78	67	11	0.00711558	2.79353	0.948913	-0.232141	17.125	Bacteria	Acidobacteriota	Holophagae	Subgroup_7	Subgroup_7	Subgroup_7	NA
0e39709ac82cec99630421f6e0ea9476	2	6	5	1	0	0	0	-0.186286	19.625	Bacteria	Proteobacteria	Alphaproteobacteria	Sphingomonadales	Sphingomonadaceae	NA	NA
0ed0954e0f93287e73ab3022e15651bd	7	12	7	5	0.0556166	1.01396	0.000349419	0.985699	29.375	Bacteria	Acidobacteriota	Acidobacteriae	Bryobacterales	Bryobacteraceae	Bryobacter	NA
0f15e2b7c32672ec914fcbf49651fa3b	29	3	3	0	0	0	0	-0.405171	15.625	Bacteria	Proteobacteria	Alphaproteobacteria	Caulobacterales	Caulobacteraceae	Phenylobacterium	NA
0fe9101dfba60ba6aaa8c10ca3a82aa5	1	51	42	9	0.000523204	2.00156	0.631411	-0.22428	19.875	Bacteria	Acidobacteriota	Acidobacteriae	Acidobacteriales	NA	NA	NA
105ab6495e870d46c9964f2f9dfa2896	1	73	62	11	0.00635693	2.78498	0.897091	0.42221	51.875	Bacteria	Acidobacteriota	Acidobacteriae	Subgroup_2	Subgroup_2	Subgroup_2	NA
1081abd8411111d60a49333be7c3ebab	10	3	3	0	0	0.623165	4.9369558247657e-10	-0.822102	6.875	Bacteria	Proteobacteria	Alphaproteobacteria	Rhizobiales	Xanthobacteraceae	NA	NA
10a3125e947f9bd8e7d5ef99c5d83379	1	50	45	5	0.00601685	1.89014	0.60183	-0.846831	6.5	Bacteria	Proteobacteria	Alphaproteobacteria	Rhizobiales	Beijerinckiaceae	NA	NA
10d87a4d15c6f3be51dcedb8c2906160	1	80	68	12	0.00494428	3.05847	0.986112	0.434475	51.125	Bacteria	Acidobacteriota	Acidobacteriae	Acidobacteriales	uncultured	uncultured	NA
111d9f7408283a9a2e75d161d01df126	7	7	7	0	0.0125307	1.10062	0.000538354	0.00399769	17.5	Bacteria	Actinobacteriota	Actinobacteria	Micrococcales	Microbacteriaceae	Amnibacterium	NA
12a0f7da0111fbd3faba1131433ee796	11	3	3	0	0	0.526504	1.26743479172909e-07	0.571147	26.75	Bacteria	GAL15	GAL15	GAL15	GAL15	GAL15	uncultured_bacterium
139b3a842bac5a67836f791535c71ed2	11	3	2	1	0.0425365	0.613089	0.000380619	0.704079	32.875	Bacteria	Proteobacteria	Alphaproteobacteria	Rhizobiales	Beijerinckiaceae	Methylobacterium-Methylorubrum	NA
13b410e50f1f73621e25bfb9947b20bf	27	7	7	0	0.00497044	1.23402	0.0114035	0.485303	38.25	Bacteria	Acidobacteriota	Acidobacteriae	Bryobacterales	Bryobacteraceae	Bryobacter	NA
15ca41afc3506206c50589f0c491aad4	1	44	36	8	0	1.88523	0.523208	-0.294416	18.375	Bacteria	Acidobacteriota	Blastocatellia	Pyrinomonadales	Pyrinomonadaceae	RB41	NA
168814bc866505641d5eeebbd2f2fbed	3	1	0	1	0	0.312966	5.96185372113121e-15	-0.977012	3.875	Bacteria	Firmicutes	Clostridia	Peptostreptococcales-Tissierellales	Peptostreptococcales-Tissierellales	Tepidimicrobium	Tepidimicrobium_sp.
179943611130f551b78579c613bebfc8	7	25	14	11	0.000627845	1.40181	0.00391294	-0.167704	19.625	Bacteria	Proteobacteria	Alphaproteobacteria	Acetobacterales	Acetobacteraceae	Acidiphilium	NA
1813a021863eaa36d959540998aa14e1	14	1	1	0	0	0	0	-0.436602	9.125	Bacteria	NA	NA	NA	NA	NA	NA
1841bc3f82fbaa51054047fab7f5a3b6	7	3	3	0	0	0.734296	1.08679605204301e-06	1.27266	54.25	Bacteria	Proteobacteria	Gammaproteobacteria	WD260	WD260	WD260	uncultured_bacterium
1856cc50e1e47d58c5339b06d6468cb6	4	13	12	1	0.0109611	0.791848	2.93314081024681e-06	-0.162574	20.625	Bacteria	Gemmatimonadota	Gemmatimonadetes	Gemmatimonadales	Gemmatimonadaceae	Gemmatimonas	NA
186fe0f5163cc84d6d271505ea0bf657	2	5	5	0	0	0	0	-0.215732	18.375	Bacteria	Acidobacteriota	Acidobacteriae	NA	NA	NA	NA
18ace3aca675738b6492d623bf784419	7	16	3	13	0.00604301	0.947896	0.0018797	0.856419	24.25	Bacteria	Acidobacteriota	Acidobacteriae	Bryobacterales	Bryobacteraceae	Bryobacter	NA
1a2fec0156f8efa7820fdee88182c617	3	9	9	0	0.000130801	0.681985	2.37485281620228e-11	0.145939	14.25	Bacteria	Proteobacteria	Gammaproteobacteria	Enterobacterales	Enterobacteriaceae	NA	NA
1a7a971d3bcf21592d1ebabf35d100fd	5	2	2	0	0	0	0	-0.00299428	12.5	Bacteria	Proteobacteria	Alphaproteobacteria	Caulobacterales	Caulobacteraceae	Brevundimonas	NA
1b62bde2e33397197a688a61dd148270	1	65	50	15	0.0185476	2.11746	0.649565	-0.387078	15.625	Bacteria	Actinobacteriota	Acidimicrobiia	IMCC26256	IMCC26256	IMCC26256	NA
1b780650bf04d7d5c421fe23fbe814cd	7	39	8	31	0.0609533	1.22489	0.0104784	0.65595	23.125	Bacteria	Chloroflexi	AD3	AD3	AD3	AD3	NA
1c79597bb475b4dc69cefe04300107ba	1	9	2	7	0	1.06421	0.0064032	1.93525	90.875	Bacteria	Acidobacteriota	Acidobacteriae	Bryobacterales	Bryobacteraceae	Bryobacter	NA
1c8d042a591878866e3c59554052b92b	4	4	0	4	0	0.36194	1.55735500503153e-07	-0.697132	8.625	Bacteria	Actinobacteriota	Acidimicrobiia	NA	NA	NA	NA
1cf5ffecdf6063186aac000341f5f694	3	1	0	1	0	0.337065	5.08445702972218e-12	-1.14836	4	Bacteria	Chloroflexi	Chloroflexia	Chloroflexales	Roseiflexaceae	uncultured	uncultured_bacterium
1e98e1782bcbbd2c1e226cf7e6d5d601	1	71	57	14	0.00737718	2.30105	0.76662	-0.550897	10.75	Bacteria	Proteobacteria	Gammaproteobacteria	Burkholderiales	SC-I-84	SC-I-84	NA
1eaae051c4abc2a59020b158da087f24	4	13	13	0	0.000104641	0.763431	2.72984825400992e-06	-0.514643	11.25	Bacteria	Proteobacteria	Alphaproteobacteria	Acetobacterales	Acetobacteraceae	Acidiphilium	NA
1ee82f259a2a0da1dab3511483cdb1d0	7	60	17	43	0.00468268	1.3657	0.0127169	-0.178306	25.375	Bacteria	Actinobacteriota	Actinobacteria	Micrococcales	Micrococcaceae	Paenarthrobacter	NA
1f1db1bf1daf3875b18aea2fc13189b7	27	10	10	0	0.0074295	1.37079	0.0177278	0.396279	30.875	Bacteria	Myxococcota	Myxococcia	Myxococcales	Anaeromyxobacteraceae	Anaeromyxobacter	NA
1fa2aa0cf894e1aef4331b066f4c9b28	1	78	60	18	0.0221839	2.25505	0.813879	0.102323	38.375	Bacteria	Acidobacteriota	Acidobacteriae	Acidobacteriales	NA	NA	NA
2058ce5369d0c554c5d3d61029f43f85	2	5	4	1	0	0	0	-0.933015	5.5	Bacteria	Firmicutes	Bacilli	Lactobacillales	Leuconostocaceae	Weissella	Weissella_jogaejeotgali
205b5c87264d03596dc5104cde5e6df8	9	6	6	0	0	0	0	-0.289132	10.75	Bacteria	Chloroflexi	AD3	AD3	AD3	AD3	uncultured_bacterium
20f4d37eee2c3d1964ae1de06e899a28	7	30	17	13	0.0317062	1.40798	0.00311952	0.0202123	17	Bacteria	Proteobacteria	Alphaproteobacteria	Acetobacterales	Acetobacteraceae	NA	NA
218c91abcaa4bae17364a8fe324e5789	29	3	3	0	0	0	0	-0.659975	8.625	Bacteria	Myxococcota	Polyangia	mle1-27	mle1-27	mle1-27	uncultured_Polyangiaceae
21abb0696a6c56d48f93448fbb38bdc0	25	1	1	0	0	0	0	-0.633278	9.75	Bacteria	Myxococcota	Polyangia	Polyangiales	Polyangiaceae	Pajaroellobacter	NA
21c4e35ed3510d5569e1ebbac859135b	7	21	17	4	0.00855439	1.32296	0.00120403	0.833086	52	Bacteria	Proteobacteria	Gammaproteobacteria	Burkholderiales	Comamonadaceae	Rhizobacter	NA
2222e91f554a2b6175e4a7908edb3250	5	4	4	0	0	0	0	1.4395	69.875	Bacteria	Proteobacteria	Alphaproteobacteria	Rhizobiales	Xanthobacteraceae	Rhodoplanes	uncultured_Alphaproteobacteria
227107c66a4aeacf6bc2ec6b6aa2e191	23	3	2	1	0	0	0	-0.261879	11.25	Bacteria	Cyanobacteria	Cyanobacteriia	Chloroplast	Chloroplast	Chloroplast	NA
2436a3c4f622effe8dd6fbc45610e346	3	12	12	0	0.0805996	0.795858	1.65757167042435e-08	1.26287	54.75	Bacteria	Proteobacteria	Gammaproteobacteria	Burkholderiales	Comamonadaceae	NA	NA
2442c8524ee833d070772b4f9e116d0e	26	2	2	0	0	0	0	-0.148229	13.5	Bacteria	Acidobacteriota	Acidobacteriae	Bryobacterales	Bryobacteraceae	Bryobacter	NA
25add59d120d7bb66a671039ca321fcc	2	7	5	2	0	0	0	-0.738624	7.375	Bacteria	Armatimonadota	Fimbriimonadia	Fimbriimonadales	Fimbriimonadaceae	Fimbriimonadaceae	NA
274782ad558ab1fbe4300596b90c45a4	8	38	32	6	0.00133417	1.80683	0.369998	-0.81657	7	Bacteria	Chloroflexi	Ktedonobacteria	Ktedonobacterales	Ktedonobacteraceae	Thermosporothrix	uncultured_bacterium
29fa8f4dca0c6fd5ad87efb4310efa75	3	4	4	0	0	0.638305	1.65452810223993e-08	1.02242	51.25	Bacteria	Chloroflexi	Ktedonobacteria	Ktedonobacterales	Ktedonobacteraceae	G12-WMSP1	uncultured_Chloroflexi
2a71a0e7062a930d54712878ee390250	11	5	5	0	0.0214252	0.604961	6.90914044401043e-06	0.724203	29.375	Bacteria	Proteobacteria	Gammaproteobacteria	Burkholderiales	Nitrosomonadaceae	Ellin6067	NA
2c43596c741c1507b53f1392baf37a4d	7	38	19	19	0.0121907	1.50673	0.00663005	-0.405787	14	Bacteria	Proteobacteria	Alphaproteobacteria	Sphingomonadales	Sphingomonadaceae	Sphingomonas	NA
2cbfb8e99e3d57990a50eda1ce33686e	7	3	3	0	0	0.740796	1.10174241441103e-06	0.372622	19.125	Bacteria	Myxococcota	Polyangia	mle1-27	mle1-27	mle1-27	NA
2cd645e5aaa81e65439b9bf246e53ae2	7	15	13	2	0	1.27352	0.00150632	-0.841654	6.25	Bacteria	Proteobacteria	Alphaproteobacteria	Rhizobiales	Amb-16S-1323	Amb-16S-1323	uncultured_proteobacterium
2f9c42573e97bef3d894d4bcea609dc3	7	5	5	0	0.027756	0.983979	0.000184474	0.574704	33.625	Bacteria	Actinobacteriota	Actinobacteria	Propionibacteriales	Nocardioidaceae	Marmoricola	NA
2fb8a47658e9c2894ec6762f122d3c92	1	66	57	9	0.0131063	2.49408	0.759138	0.120583	32.25	Bacteria	Acidobacteriota	Acidobacteriae	Bryobacterales	Bryobacteraceae	Bryobacter	NA
3007929a5e04a0c7b1b57dee43c10c70	17	1	1	0	0	0	0	-0.787755	5.75	Bacteria	Acidobacteriota	Acidobacteriae	Acidobacteriales	NA	NA	NA
300a3a64653f3613cf96a8b6ace51e5e	1	30	25	5	0.00274682	1.76378	0.29514	0.706485	115.125	Bacteria	Acidobacteriota	Acidobacteriae	Bryobacterales	Bryobacteraceae	Bryobacter	NA
302a7eb2e90f14fe8bba17b634825063	7	46	14	32	0.0664731	1.27208	0.0110749	1.55979	68.125	Bacteria	Actinobacteriota	Acidimicrobiia	IMCC26256	IMCC26256	IMCC26256	uncultured_Actinomycetales
303da3c10cfb5d2f38f82d740c128239	6	4	0	4	0	0.318749	1.31295156178949e-10	-0.858629	7	Bacteria	Chloroflexi	Chloroflexia	Kallotenuales	AKIW781	AKIW781	uncultured_bacterium
31f38da6bae04d3d2d267fbb9c4a4804	6	6	5	1	5.23204101920159e-05	0.578617	5.59947438566877e-09	-0.595066	10.875	Bacteria	Acidobacteriota	Acidobacteriae	Solibacterales	Solibacteraceae	Candidatus_Solibacter	NA
325a5aa682ed771d486f575975b4c6e8	2	1	1	0	0	0	0	-0.139533	21.375	Bacteria	Proteobacteria	Gammaproteobacteria	Burkholderiales	TRA3-20	TRA3-20	NA
3347c3a1bd893d7ff84a0ccfd87b2f17	1	31	19	12	0.00274682	1.63688	0.20059	-0.652111	11.875	Bacteria	Acidobacteriota	Acidobacteriae	Subgroup_2	Subgroup_2	Subgroup_2	uncultured_bacterium
34a95dee1844497317c9a30c69ae9176	7	67	17	50	0.0238319	1.43438	0.0144221	-0.837748	7.125	Bacteria	Proteobacteria	Alphaproteobacteria	uncultured	uncultured	uncultured	NA
3537eafbd4b230bdbeeb7341592a410b	11	3	3	0	0.00711558	0.604296	7.18022802454411e-06	0.794655	31.125	Bacteria	WPS-2	WPS-2	WPS-2	WPS-2	WPS-2	uncultured_bacterium
35ccf115a52309b1896bb6e46ae69912	7	39	18	21	0.0160624	1.39589	0.00819588	1.58396	68	Bacteria	Proteobacteria	Alphaproteobacteria	Rhizobiales	Beijerinckiaceae	Methylobacterium-Methylorubrum	NA
35e09185924a079dc098e92c6e40fae0	1	81	70	11	0.00871135	3.04694	1	-0.407359	12.75	Bacteria	Acidobacteriota	Acidobacteriae	Subgroup_2	Subgroup_2	Subgroup_2	NA
3602260c46973a2788b076bd412d316c	7	1	1	0	0	0.646602	5.15114286031541e-08	0.0911848	23.75	Bacteria	Proteobacteria	Alphaproteobacteria	Rhizobiales	Xanthobacteraceae	NA	NA
38f9479d2f37d1036274704b09d2e3c5	4	14	13	1	0.0072987	0.823799	3.00910820619377e-06	-0.937206	5.125	Bacteria	Firmicutes	Clostridia	Lachnospirales	Lachnospiraceae	Blautia	NA
39e025f5884448e0c27a7f5fe2fb34fc	1	21	18	3	0.000156961	1.63747	0.194284	-0.624462	10.5	Bacteria	Chloroflexi	Chloroflexia	Chloroflexales	Roseiflexaceae	uncultured	uncultured_bacterium
3a7cda00bd82139307cff30e5c65f46f	18	1	1	0	0	0	0	1.07443	32.5	Bacteria	Proteobacteria	Alphaproteobacteria	Rhizobiales	Xanthobacteraceae	NA	NA
3c2798f62c162a3c3fcc67bb85749ef0	1	9	4	5	0	1.23557	0.0252973	-1.0621	5	Bacteria	Verrucomicrobiota	Verrucomicrobiae	Methylacidiphilales	Methylacidiphilaceae	uncultured	uncultured_bacterium
3da70841775906f741ae170c22824623	29	3	3	0	0	0	0	-0.72038	7.75	Bacteria	Gemmatimonadota	Gemmatimonadetes	Gemmatimonadales	Gemmatimonadaceae	Gemmatimonas	NA
3db1985ffc7f04a1ff097eb907c5b399	10	3	3	0	0.0143881	0.628394	2.088835241916e-09	0.681541	45.75	Bacteria	Actinobacteriota	Actinobacteria	Pseudonocardiales	Pseudonocardiaceae	Crossiella	uncultured_bacterium
3db5f1f1440132bb392c14f1800823e0	7	52	12	40	0.0099932	1.30206	0.0119207	0.0502406	39.75	Bacteria	Actinobacteriota	Actinobacteria	Corynebacteriales	Mycobacteriaceae	Mycobacterium	NA
3e5a8b26b19f908aaa58f36b1689b80e	8	5	4	1	7.84806152880239e-05	1.32377	0.0276744	-1.07034	4.75	Bacteria	Chloroflexi	Anaerolineae	SBR1031	SBR1031	SBR1031	uncultured_Gemmatimonadetes
3f6069a530b824362efbedc467c1a1ec	1	29	23	6	0.00941767	1.74412	0.218419	0.10733	41.375	Bacteria	Acidobacteriota	Holophagae	Subgroup_7	Subgroup_7	Subgroup_7	NA
3fa420fcd9a168b59324f444feda16db	1	69	56	13	0.00656621	2.27307	0.756814	-0.347223	16.5	Bacteria	Chloroflexi	P2-11E	P2-11E	P2-11E	P2-11E	uncultured_bacterium
40f80939e6303ce27ee4934e5332b44d	6	5	4	1	0	0.465086	3.73072349811797e-10	-0.506943	11	Bacteria	Firmicutes	Clostridia	Oscillospirales	Ruminococcaceae	Faecalibacterium	NA
4243b573ecefec3683ba77b27c2909bb	1	82	69	13	0.0133155	2.93954	0.989469	0.258184	39.5	Bacteria	Proteobacteria	Gammaproteobacteria	Gammaproteobacteria_Incertae_Sedis	Unknown_Family	Acidibacter	NA
425e3f5cec68d086297d72cd5930004f	7	3	3	0	0	1.05555	0.000148402	-0.581956	9.625	Bacteria	Gemmatimonadota	Gemmatimonadetes	Gemmatimonadales	Gemmatimonadaceae	Gemmatimonas	NA
43373de12bbcdbbc9b7bd2ba839e7c40	7	27	18	9	0.0310522	1.40743	0.00226836	1.03379	85.25	Bacteria	Proteobacteria	Alphaproteobacteria	Sphingomonadales	Sphingomonadaceae	Sphingomonas	NA
4450fa978dfdef8e3209be082e176023	29	3	3	0	0	0	0	-0.453398	12.25	Bacteria	Actinobacteriota	Acidimicrobiia	IMCC26256	IMCC26256	IMCC26256	NA
449848a50ac7ca35c3891bbc298a2b61	18	1	1	0	0	0	0	-1.06108	4.25	Bacteria	Chloroflexi	Ktedonobacteria	B12-WMSP1	B12-WMSP1	B12-WMSP1	uncultured_Chloroflexi
4551833a112a552931262525f545cb57	1	73	64	9	0.00502276	2.63268	0.946183	-0.272403	16.375	Bacteria	Gemmatimonadota	Gemmatimonadetes	Gemmatimonadales	Gemmatimonadaceae	uncultured	NA
466cc5fbc86e172b9e6e8b3c1e0368bb	5	3	3	0	0	0	0	2.15034	103.5	Bacteria	Proteobacteria	Alphaproteobacteria	Rickettsiales	Mitochondria	Mitochondria	NA
47385236600d595a5b410188d37200a5	8	5	5	0	0	1.24355	0.020062	-1.24299	3.25	Bacteria	Chloroflexi	Ktedonobacteria	Ktedonobacterales	Ktedonobacteraceae	1921-3	uncultured_Ktedonobacter
47479f4512b2200dab5aa7c95873f4ce	2	6	5	1	0	0	0	-0.663822	8.875	Bacteria	Actinobacteriota	Thermoleophilia	Solirubrobacterales	Solirubrobacteraceae	NA	NA
4784990692c9deb428efde762c814a28	1	75	63	12	0.00306074	3.00838	0.931119	1.00357	130.375	Bacteria	Acidobacteriota	Acidobacteriae	Bryobacterales	Bryobacteraceae	Bryobacter	uncultured_Holophaga
49249b6f86db144563eea4198466a608	13	2	2	0	0	0	0	-0.386518	13.25	Bacteria	Chloroflexi	AD3	AD3	AD3	AD3	uncultured_bacterium
4966048d19284cd6b4c437be71963ff5	7	17	5	12	0.0244598	1.0696	0.0042177	0.456619	37.875	Bacteria	Actinobacteriota	Acidimicrobiia	IMCC26256	IMCC26256	IMCC26256	NA
4b036825481019569df87869ce65deab	1	75	67	8	0.00313922	2.38978	0.929623	-0.434037	12.5	Bacteria	Acidobacteriota	Acidobacteriae	Bryobacterales	Bryobacteraceae	Bryobacter	NA
4baf865c1bf0a043a8c4429799d0aac1	1	76	65	11	0.00635693	2.6888	0.952173	-0.583054	9.625	Bacteria	WPS-2	WPS-2	WPS-2	WPS-2	WPS-2	uncultured_forest
4d1a0f6d5692241c9e6128db520f9f28	4	7	7	0	0	0.627975	2.18664415187767e-07	-1.38744	2.375	Bacteria	Proteobacteria	Gammaproteobacteria	Diplorickettsiales	Diplorickettsiaceae	Aquicella	NA
4da4900a61dd1e93a158a5413af1993a	8	14	13	1	0.00149113	1.48688	0.106292	-0.736938	9	Bacteria	Acidobacteriota	Acidobacteriae	Acidobacteriales	Acidobacteriaceae_(Subgroup_1)	Granulicella	NA
4e338b06f7e328bade4a75fad54a21fa	1	67	59	8	0.00790038	2.60867	0.846985	-0.296385	15.75	Bacteria	Proteobacteria	Alphaproteobacteria	Elsterales	uncultured	uncultured	NA
4eccdcfd7e95caa009c1ad071254a4ca	10	4	3	1	0	0.975221	0.000110376	0.0334641	26.625	Bacteria	Actinobacteriota	Actinobacteria	Streptomycetales	Streptomycetaceae	Kitasatospora	NA
4f62d1ceb5a04b60835f656718b4fc23	27	28	24	4	0.00109873	1.61984	0.281164	-0.392665	11.625	Bacteria	Proteobacteria	Gammaproteobacteria	Gammaproteobacteria_Incertae_Sedis	Unknown_Family	Acidibacter	NA
4fc426cdd83d4e621d5835b334d7e97b	7	2	2	0	0.00363627	0.823049	2.91878357437441e-05	-0.0634471	15.375	Bacteria	Proteobacteria	Alphaproteobacteria	Micropepsales	Micropepsaceae	Micropepsaceae	uncultured_proteobacterium
519b4e27fef5931e5271efd1fe089ef8	1	73	65	8	0.000732486	2.60206	0.951025	-0.676383	8.125	Bacteria	Proteobacteria	Gammaproteobacteria	Burkholderiales	Rhodocyclaceae	Methyloversatilis	NA
51c77620a34539b327280a383a3714f7	28	2	2	0	0	0	0	-1.14772	3.625	Bacteria	Proteobacteria	Gammaproteobacteria	Legionellales	Legionellaceae	Legionella	uncultured_bacterium
53c918baa2e3a538799f4f140cda8229	22	1	1	0	0	0	0	-0.604514	7.75	Bacteria	Myxococcota	Polyangia	Polyangiales	Polyangiaceae	Pajaroellobacter	uncultured_bacterium
56117d72514e0e5deabfb0679baf339c	7	20	16	4	0.0103856	1.34826	0.00120861	-0.25044	11.625	Bacteria	Cyanobacteria	Cyanobacteriia	Chloroplast	Chloroplast	Chloroplast	NA
578fb576b89f66b3251dc5bfdab248f7	6	5	5	0	0	0.523471	5.32888804948768e-09	-0.384089	14.375	Bacteria	WPS-2	WPS-2	WPS-2	WPS-2	WPS-2	uncultured_bacterium
57f61dbaed5b920619fea536260e1219	3	8	8	0	0.000130801	0.640942	6.53381730763949e-12	0.0628484	12.75	Bacteria	Bacteroidota	SJA-28	SJA-28	SJA-28	SJA-28	uncultured_bacterium
5a1edce3614a16db938d80e0b03a0a5c	1	81	67	14	0.00562444	2.58548	0.924215	-0.173024	20.25	Bacteria	Proteobacteria	Gammaproteobacteria	Burkholderiales	Nitrosomonadaceae	Ellin6067	NA
5afed743c8a2d03e861a0df3e52e22ce	23	1	1	0	0	0	0	0.201116	24.625	Bacteria	Acidobacteriota	Acidobacteriae	Bryobacterales	Bryobacteraceae	Bryobacter	NA
5c4b6ff1c965b4677a4332a5debef4cc	1	67	55	12	0.00714174	2.57643	0.831436	0.111309	33.125	Bacteria	Chloroflexi	AD3	AD3	AD3	AD3	NA
5e7a6bd62b34f7806d48f2e73e9f5c9c	7	19	16	3	0.00211898	1.20054	0.00104199	0.0717366	21.875	Bacteria	Proteobacteria	Alphaproteobacteria	Acetobacterales	Acetobacteraceae	Acidiphilium	NA
6006c6df255f2cb20f933809ddd33933	4	12	12	0	0.0236488	0.842201	2.98352202604652e-06	-0.804952	6.5	Bacteria	Actinobacteriota	Actinobacteria	Pseudonocardiales	Pseudonocardiaceae	Pseudonocardia	Pseudonocardia_spinosispora
6013134d43603e89a1942fc320fc9ce3	8	67	52	15	0.0126092	2.15973	0.678104	-0.116707	24.25	Bacteria	Proteobacteria	Gammaproteobacteria	Xanthomonadales	Rhodanobacteraceae	Dyella	uncultured_Dyella
61708368d8e266a17cb9e34d0c870e25	8	32	27	5	0.0138126	1.70106	0.268322	-0.338485	19.25	Bacteria	Chloroflexi	Ktedonobacteria	Ktedonobacterales	Ktedonobacteraceae	Thermosporothrix	uncultured_bacterium
61a8090899a8e278f5db3563b036cca2	13	1	1	0	0	0	0	-0.418121	17.75	Bacteria	Gemmatimonadota	Gemmatimonadetes	Gemmatimonadales	Gemmatimonadaceae	NA	NA
61b4e804cfe79cb57f1d68523837de42	1	78	66	12	0.0131586	2.55839	0.908148	-0.590337	9.625	Bacteria	Acidobacteriota	Blastocatellia	2024-11-01	2024-11-01	2024-11-01	NA
63670ef3c4aae183b9d3896f60030a92	6	5	5	0	0.00711558	0.574444	5.51263019734374e-09	-0.780306	7.5	Bacteria	Actinobacteriota	Acidimicrobiia	IMCC26256	IMCC26256	IMCC26256	NA
63e5f8fca64a4db129688b84ffe516d8	9	2	2	0	0	0	0	-0.0609717	24.875	Bacteria	Proteobacteria	Gammaproteobacteria	Burkholderiales	Oxalobacteraceae	Noviherbaspirillum	NA
64508e459f6e07e9f675a4b0ef7e0761	11	1	1	0	0	0.43578	1.97962398421746e-09	0.310119	18.625	Bacteria	Chloroflexi	NA	NA	NA	NA	NA
6463954fd0f45f3a493cc461f70fdd03	9	4	4	0	0	0	0	0.438771	32	Bacteria	Proteobacteria	Alphaproteobacteria	Acetobacterales	Acetobacteraceae	Acidiphilium	NA
64a9163a1b40ce4b62b4559a2b638164	7	2	2	0	0.00722022	0.7823	2.61466388484868e-06	-0.433733	13	Bacteria	Proteobacteria	Gammaproteobacteria	Vibrionales	Vibrionaceae	Photobacterium	NA
65468a52a957754831fbbc132502d56b	12	2	2	0	0	0	0	-1.14772	3.75	Bacteria	Proteobacteria	Alphaproteobacteria	Rhizobiales	Rhizobiales_Incertae_Sedis	Phreatobacter	uncultured_bacterium
671f9c708d802df2f66dc4ec3a87e453	9	4	4	0	0	0	0	0.0186076	25.875	Bacteria	Proteobacteria	Alphaproteobacteria	Reyranellales	Reyranellaceae	Reyranella	NA
679e45d997368d80783fff16b6aedb06	27	3	3	0	0.000235442	1.03024	0.00018689	-0.3844	10.75	Bacteria	Proteobacteria	Gammaproteobacteria	Burkholderiales	Oxalobacteraceae	Noviherbaspirillum	NA
67bf18aa86586c2f8b391a2becd03675	7	13	7	6	0	1.07492	0.00245498	-0.517546	11	Bacteria	Proteobacteria	Alphaproteobacteria	Rhizobiales	Beijerinckiaceae	NA	NA
69139955ca5ddc65922b5e51229623fd	16	3	3	0	0	0	0	-0.444609	12.625	Bacteria	Acidobacteriota	Acidobacteriae	Acidobacteriales	Acidobacteriaceae_(Subgroup_1)	Granulicella	NA
69683a53f9d46892494eb96d2ceacec8	8	45	32	13	0.00470884	1.86251	0.356325	-0.308484	18.875	Bacteria	Proteobacteria	Gammaproteobacteria	Burkholderiales	Nitrosomonadaceae	MND1	NA
69c1450d7c91a5a657fa7bdda2495e9c	12	2	2	0	0	0	0	-0.436228	12.5	Bacteria	Proteobacteria	Alphaproteobacteria	Sphingomonadales	Sphingomonadaceae	Novosphingobium	NA
69eb4e1fc103bba92b1c3db9bd75d071	1	76	63	13	0.00661853	3.02023	0.939156	0.864717	104.625	Bacteria	Proteobacteria	Gammaproteobacteria	WD260	WD260	WD260	uncultured_bacterium
6a14ec09453f6bebe2a4202e6d46ff9b	28	3	3	0	0	0	0	-0.407942	13	Bacteria	WPS-2	WPS-2	WPS-2	WPS-2	WPS-2	uncultured_bacterium
6b61c4a7b92e30d77fb4888574a9e87d	7	12	10	2	0.0100978	1.21808	0.00161874	-0.3872	14	Bacteria	Acidobacteriota	Acidobacteriae	Acidobacteriales	Acidobacteriaceae_(Subgroup_1)	uncultured	NA
6bcd11c6256fdf9d8e5ef4a09309a1c0	15	1	1	0	0	0	0	-0.34627	12.5	Bacteria	Actinobacteriota	Acidimicrobiia	Microtrichales	Iamiaceae	Iamia	uncultured_Iamia
6ca0f56758f16c793d35499f8331aa81	9	5	5	0	0	0	0	-0.711979	6	Bacteria	Firmicutes	Clostridia	Lachnospirales	Lachnospiraceae	Lachnoclostridium	NA
6cb4688177beac92340047d8f091da4e	7	31	12	19	0.00164809	1.28523	0.00470627	-0.114789	15.125	Bacteria	Acidobacteriota	Acidobacteriae	Solibacterales	Solibacteraceae	Candidatus_Solibacter	uncultured_forest
6e7604ec6f61c2fee0d97a8d8b3d057d	7	9	7	2	0.0417778	1.13053	0.000792267	2.77717	178.75	Bacteria	Proteobacteria	Alphaproteobacteria	Rhizobiales	Xanthobacteraceae	Bradyrhizobium	NA
6ef886477209cf2b3361aee932d80eff	7	17	15	2	0.014048	1.18832	0.000838404	-0.626308	7.875	Bacteria	Acidobacteriota	Acidobacteriae	Acidobacteriales	Acidobacteriaceae_(Subgroup_1)	Granulicella	NA
6f145657ada321d8db3433502aa371c7	7	17	9	8	0.0160624	1.20021	0.00404378	-0.20131	23.75	Bacteria	Proteobacteria	Alphaproteobacteria	Rhizobiales	Xanthobacteraceae	uncultured	NA
6fa37421cd7331588c527cda2a7af128	4	6	2	4	0.01567	0.659289	0.000618261	-1.15346	4.125	Bacteria	Proteobacteria	Alphaproteobacteria	Rhizobiales	Beijerinckiaceae	uncultured	uncultured_bacterium
6fa463baf6dd147bd85800160c419f1c	1	72	60	12	0.00408099	2.33118	0.823456	-0.471126	12.75	Bacteria	Chloroflexi	AD3	AD3	AD3	AD3	uncultured_bacterium
717f25def012f806eb98a455fe4ebbb5	8	37	30	7	0.00483964	1.83323	0.333243	-0.984042	5	Bacteria	Acidobacteriota	Acidobacteriae	Solibacterales	Solibacteraceae	Candidatus_Solibacter	NA
7287e41eb1cc4f4e438282d3b546ac77	7	24	12	12	0.00381939	1.36589	0.00505156	-0.535279	11.5	Bacteria	Acidobacteriota	Acidobacteriae	Acidobacteriales	uncultured	uncultured	NA
72be011b45a5a14410b02d989e7fd219	1	71	59	12	0.0627322	2.24466	0.779649	-0.535535	11.5	Bacteria	Gemmatimonadota	Gemmatimonadetes	Gemmatimonadales	Gemmatimonadaceae	Gemmatimonas	NA
74ac9563e562df5c8f160a4a7890ca4a	1	64	56	8	0.00855439	2.42915	0.794975	0.154222	33.75	Bacteria	Acidobacteriota	Holophagae	Subgroup_7	Subgroup_7	Subgroup_7	NA
76c3589bb8ed952c0e018f6402cc6c9c	10	2	2	0	0	0.537781	1.72827582382536e-11	-0.841654	8	Bacteria	Firmicutes	Clostridia	Lachnospirales	Lachnospiraceae	Roseburia	NA
7a98a21696bf68dbe401178b717333dc	1	50	41	9	0.0049966	1.94552	0.543047	-1.12085	3.75	Bacteria	Bacteroidota	Bacteroidia	Chitinophagales	Chitinophagaceae	uncultured	NA
7acf6e1b9eea69238431be8c16182844	27	48	39	9	0.0272066	1.76544	0.487858	0.635091	53.625	Bacteria	WPS-2	WPS-2	WPS-2	WPS-2	WPS-2	uncultured_bacterium
7ad528e49e9a455b4a5a95b76310f297	3	3	2	1	0.0143881	0.579901	2.86133241625772e-10	0.134924	14.75	Bacteria	Chloroflexi	Anaerolineae	Anaerolineales	Anaerolineaceae	uncultured	uncultured_Bellilinea
7b5d20ed78892c3f6a93c7b82f26f860	17	1	1	0	0	0	0	-0.417933	9	Bacteria	Proteobacteria	Alphaproteobacteria	Sphingomonadales	Sphingomonadaceae	Plot4-2H12	uncultured_Sphingomonadaceae
7b79bf9b2f3cf63f3f791f225e244532	28	3	3	0	0	0	0	-0.81657	6.625	Bacteria	Acidobacteriota	Acidobacteriae	Bryobacterales	Bryobacteraceae	Bryobacter	NA
7c4c6c03d1f6db9c449142de8d0d3607	1	64	55	9	0.00193586	2.42546	0.832994	-0.652547	8.75	Bacteria	Actinobacteriota	Actinobacteria	Pseudonocardiales	Pseudonocardiaceae	NA	NA
7c908c251f91b2c4daca216305c1ece9	1	37	29	8	0.000654005	1.71078	0.34681	1.90522	92.875	Bacteria	Chloroflexi	Anaerolineae	Anaerolineae	Anaerolineae	Anaerolineae	uncultured_Bellilinea
7d2e2fca176d25f1ceb892bed1ef4f8d	7	8	6	2	0.0292471	1.07909	0.000413737	1.65057	56.625	Bacteria	Actinobacteriota	Actinobacteria	Propionibacteriales	Propionibacteriaceae	Cutibacterium	NA
7ddc771c4bdc832e4a00d12a35210911	1	63	55	8	0.00162193	2.50215	0.753174	-0.113809	21.75	Bacteria	Acidobacteriota	Thermoanaerobaculia	Thermoanaerobaculales	Thermoanaerobaculaceae	Subgroup_10	NA
7f505cafe211ec235daf34d8a4aed64d	3	5	4	1	0.00831895	0.643245	1.02405964068346e-08	0.79159	35.375	Bacteria	Proteobacteria	Alphaproteobacteria	Rhizobiales	Xanthobacteraceae	Rhodoplanes	NA
80458afcac085502e2393fb2dc442776	7	2	1	1	0.000287762	0.718245	3.53136477969438e-05	0.0754628	30.5	Bacteria	Proteobacteria	Alphaproteobacteria	Rhizobiales	Rhizobiales_Incertae_Sedis	uncultured	uncultured_Alphaproteobacteria
8046dea2d30b35b7f8c5cc9855bcad93	7	23	15	8	0.00206666	1.41289	0.00339477	-0.708008	8	Bacteria	Proteobacteria	Alphaproteobacteria	Acetobacterales	Acetobacteraceae	Acidiphilium	NA
80bfbd6c39a4769134064ce67a48719b	7	10	6	4	0.0103594	0.956254	0.000168902	0.73234	36.875	Bacteria	Actinobacteriota	Actinobacteria	Corynebacteriales	Mycobacteriaceae	Mycobacterium	NA
8149dd9703ca3f2fd9f07ff68afd7b03	7	43	21	22	0.0151468	1.39482	0.00737846	1.52231	57.375	Bacteria	Bacteroidota	Bacteroidia	Chitinophagales	Chitinophagaceae	uncultured	NA
81706b9d824ff182f846c44f0f7fb2e5	1	34	20	14	0.00651389	1.58964	0.186041	0.0817819	72.75	Bacteria	Proteobacteria	Alphaproteobacteria	Acetobacterales	Acetobacteraceae	NA	NA
823aee85bf8aacaef1d791a8033ae85b	27	10	10	0	0.00381939	1.3432	0.00539563	0.436221	30.375	Bacteria	Myxococcota	Polyangia	Haliangiales	Haliangiaceae	Haliangium	NA
825b0f0aed1b171780de6d626105169d	10	9	7	2	0.0551196	0.923707	9.3321602296141e-05	-0.00712386	17.625	Bacteria	Actinobacteriota	Actinobacteria	Frankiales	Acidothermaceae	Acidothermus	Thermomonosporaceae_bacterium
82b052ba622f671ba1236ec22fce9102	4	2	1	1	0	0.352069	2.58782609416278e-10	0.116621	31.25	Bacteria	Acidobacteriota	Acidobacteriae	Bryobacterales	Bryobacteraceae	Bryobacter	NA
835577e0e9a8eda17d615e77ab398669	1	74	65	9	0.00175273	2.5058	0.893418	-0.490643	11.75	Bacteria	Proteobacteria	Alphaproteobacteria	Elsterales	uncultured	uncultured	NA
83b3017444d6d1073dde897542f8bf61	7	6	6	0	0.0277298	1.00157	0.000202668	1.53404	48.625	Bacteria	Acidobacteriota	Acidobacteriae	Acidobacteriales	uncultured	uncultured	NA
841320c79a0446be64abcec061d61668	16	2	2	0	0	0	0	-0.211932	17.875	Bacteria	Proteobacteria	Gammaproteobacteria	Vibrionales	Vibrionaceae	Photobacterium	NA
85050662f19f43347af3862ac4787a28	4	3	1	2	0.00389787	0.365593	1.69379292142405e-09	-0.057341	25.875	Bacteria	Proteobacteria	Alphaproteobacteria	Rhizobiales	KF-JG30-B3	KF-JG30-B3	NA
853036f63f78550714d46417ca9155c6	1	69	59	10	0.00680165	2.28603	0.800724	-0.734645	7.75	Bacteria	Proteobacteria	Gammaproteobacteria	Salinisphaerales	Solimonadaceae	Polycyclovorans	uncultured_Xanthomonadaceae
861b13a8a1f3c85f984d8b629553cc50	8	31	28	3	0.000523204	1.70003	0.351275	-0.942279	5.375	Bacteria	Acidobacteriota	Acidobacteriae	Elev-16S-1166	Elev-16S-1166	Elev-16S-1166	uncultured_bacterium
8745a7f36de9fa2ae967854556c76283	7	3	3	0	0	0.842783	3.27306165774888e-05	-0.211823	13.125	Bacteria	Acidobacteriota	Acidobacteriae	Solibacterales	Solibacteraceae	Candidatus_Solibacter	uncultured_forest
87a7a8c65922cad263d8b23d19ebf26e	7	1	1	0	0	0.749358	2.31110969596332e-05	-0.109442	11.25	Bacteria	Acidobacteriota	Acidobacteriae	Bryobacterales	Bryobacteraceae	Bryobacter	NA
8893191de9a599214a110f5453bcc86d	3	2	1	1	0.00722022	0.492379	2.08690388832791e-13	3.61256	418.375	Bacteria	Actinobacteriota	Acidimicrobiia	IMCC26256	IMCC26256	IMCC26256	NA
88ee36870dc079afc6a65103ef899488	4	10	8	2	0.0996965	0.778162	0.000131479	-0.748496	7.375	Bacteria	Myxococcota	Polyangia	mle1-27	mle1-27	mle1-27	NA
8bab6abdfdd44cd1986afa7c3f9c6356	7	6	3	3	0.00572908	0.857421	0.00016032	0.703374	31.25	Bacteria	Proteobacteria	Alphaproteobacteria	Rhizobiales	Rhizobiaceae	Mesorhizobium	NA
8bc8e1db24103b69d2c6a3822d65ed1f	7	71	16	55	0.00572908	1.32672	0.0160755	-0.685343	11	Bacteria	Bacteroidota	Bacteroidia	Chitinophagales	Chitinophagaceae	Flavisolibacter	NA
8bf3dae0d384ad16ff97dde85ffbf3ff	7	28	16	12	0.000601685	1.37409	0.00452023	-0.955166	5.25	Bacteria	Proteobacteria	Gammaproteobacteria	Steroidobacterales	Steroidobacteraceae	uncultured	NA
8cddee4bf463b641818ced6e12734af9	9	5	5	0	0	0	0	-0.560243	7.5	Bacteria	Actinobacteriota	Acidimicrobiia	IMCC26256	IMCC26256	IMCC26256	NA
8e75b830ab6d737f5e00d5f7364bfe38	1	27	23	4	0.00193586	1.6788	0.257107	-0.419241	15.125	Bacteria	Myxococcota	Polyangia	Haliangiales	Haliangiaceae	Haliangium	uncultured_bacterium
8f34140d50951cd676affd72a3907512	1	79	68	11	0.0115105	2.93824	0.961433	0.277235	39.375	Bacteria	WPS-2	WPS-2	WPS-2	WPS-2	WPS-2	uncultured_bacterium
910f664e579fa14efae61b59c5ab536a	15	1	1	0	0	0	0	-1.39551	2.375	Bacteria	Actinobacteriota	Coriobacteriia	Coriobacteriales	Coriobacteriales_Incertae_Sedis	uncultured	uncultured_bacterium
916eac6bcb7880bcaa938d3e90b08304	1	82	69	13	0.00761262	2.76433	0.981712	-0.230207	17.625	Bacteria	Proteobacteria	Alphaproteobacteria	Rhodospirillales	uncultured	uncultured	uncultured_soil
92abc3b97ad997aa8194ad81c8e7858a	13	1	1	0	0	0	0	-0.915128	5.625	Bacteria	Chloroflexi	Chloroflexia	Thermomicrobiales	JG30-KF-CM45	JG30-KF-CM45	NA
92afb0125a2980f0bfa82e3ebd186afd	1	25	20	5	0.027756	1.63571	0.214118	-0.203655	23.25	Bacteria	Acidobacteriota	FFCH5909	FFCH5909	FFCH5909	FFCH5909	uncultured_bacterium
935a491a2112c634daecd22838706ad6	7	50	16	34	0.0124261	1.40344	0.00959181	-0.241249	13	Bacteria	Acidobacteriota	Acidobacteriae	Bryobacterales	Bryobacteraceae	Bryobacter	NA
93994e96b943239062f07746a448563d	24	1	1	0	0	0	0	-0.511772	8	Bacteria	Cyanobacteria	Sericytochromatia	Sericytochromatia	Sericytochromatia	Sericytochromatia	NA
93fed573d00df52bfaa502cd3a666e1f	1	56	51	5	0.00345315	2.00694	0.688108	-0.523974	11.625	Bacteria	Proteobacteria	Gammaproteobacteria	Burkholderiales	Nitrosomonadaceae	MND1	NA
94c3c583ea0e93e8a879a966e38ac5b4	7	2	2	0	0.00722022	0.738417	1.23158265126215e-06	0.694256	29.25	Bacteria	Proteobacteria	Gammaproteobacteria	Burkholderiales	Nitrosomonadaceae	IS-44	metagenome
961b56b804fbb5d27bde8d6142f19701	1	64	54	10	0.0049966	2.31921	0.787461	0.460675	60.25	Bacteria	Acidobacteriota	Blastocatellia	Pyrinomonadales	Pyrinomonadaceae	RB41	uncultured_proteobacterium
963d5902d5b483ec01541100d60e252e	7	29	11	18	0.0141788	1.24252	0.0059049	-0.633716	10.25	Bacteria	Proteobacteria	Alphaproteobacteria	Micropepsales	Micropepsaceae	uncultured	NA
97dfc72f5c3565a3445c3d295a71717b	19	1	1	0	0	0.314834	2.36514208015326e-15	1.68838	57.5	Bacteria	Proteobacteria	Alphaproteobacteria	Acetobacterales	Acetobacteraceae	uncultured	NA
985fbf17cb7a846c2893c9f5c59a2402	7	22	15	7	2.6160205096008e-05	1.35151	0.00337244	-0.62335	9	Bacteria	Verrucomicrobiota	Verrucomicrobiae	Chthoniobacterales	Chthoniobacteraceae	Chthoniobacter	NA
98881c642fd716a5c419ac4cb0c9e905	7	1	1	0	0	0.660993	7.58072154604853e-08	-0.252481	13.5	Bacteria	Proteobacteria	Alphaproteobacteria	uncultured	uncultured	uncultured	uncultured_Bradyrhizobiaceae
98bb9c6c9432952c4faa9cc9ff608df8	4	11	10	1	0.00711558	0.726494	1.32643578726492e-05	-0.8034	7	Bacteria	Acidobacteriota	Acidobacteriae	Acidobacteriales	Acidobacteriaceae_(Subgroup_1)	Granulicella	NA
98bdd9ddd19089c6931e387546c00a81	8	31	28	3	0.000549364	1.7622	0.312848	-1.16089	3.5	Bacteria	Chloroflexi	Ktedonobacteria	Ktedonobacterales	Ktedonobacteraceae	1921-3	uncultured_Ktedonobacter
98f55a496a94bc906bd1f3f2cf1eeba1	10	4	3	1	0.0213467	0.991362	0.000107949	-0.138838	20.125	Bacteria	Myxococcota	Polyangia	Polyangiales	Polyangiaceae	Pajaroellobacter	NA
994611bcc27ca66facdc5509a7c617df	27	6	6	0	0	1.11848	0.000837959	0.755286	49	Bacteria	WPS-2	WPS-2	WPS-2	WPS-2	WPS-2	uncultured_bacterium
9993b4c4251833f497815da8a7e375ea	3	2	2	0	0	0.533561	3.21116118326259e-13	0.653141	30	Bacteria	Actinobacteriota	Actinobacteria	Micrococcales	Micrococcaceae	Arthrobacter	NA
9b6ef9a59e66cbb8b374f4b38a3393e8	1	61	55	6	0.000209282	2.15202	0.794005	-0.901833	5.625	Bacteria	Bacteroidota	Kapabacteria	Kapabacteriales	Kapabacteriales	Kapabacteriales	uncultured_bacterium
9b740e8e047c98bb45cd4dc582c1a7f9	3	8	8	0	0.0651128	0.748634	6.4926062263975e-10	1.26527	53.375	Bacteria	Proteobacteria	Gammaproteobacteria	Pseudomonadales	Moraxellaceae	Enhydrobacter	NA
9cf5aa0dce80d8a6ec77248f1ef1bada	8	9	4	5	0.000523204	1.19391	0.0115161	0.152408	117.875	Bacteria	Verrucomicrobiota	Verrucomicrobiae	Chthoniobacterales	Chthoniobacteraceae	Candidatus_Udaeobacter	uncultured_Verrucomicrobia
9f52dabcf412872759e12f84e1cd37c7	7	43	13	30	0.0863287	1.26878	0.0123362	-0.0598844	18	Bacteria	Bacteroidota	Bacteroidia	Cytophagales	Spirosomaceae	Fibrella	uncultured_bacterium
a0aa11193328545fd61d80a69ba7b00f	16	1	1	0	0	0	0	1.2151	38.625	Bacteria	Chloroflexi	AD3	AD3	AD3	AD3	NA
a0d03ba5342c2c82ac244c0c5ef28b92	10	3	3	0	0.0215037	0.701855	1.24646658753277e-07	0.779414	24.25	Bacteria	Firmicutes	Bacilli	Bacillales	Bacillaceae	Bacillus	NA
a2461ecfa12a9be96b93718214b67b5a	1	12	9	3	0	1.34095	0.0739318	3.15827	271.875	Bacteria	WPS-2	WPS-2	WPS-2	WPS-2	WPS-2	uncultured_bacterium
a467cf3ef5dd393b7471a390f721b1a3	7	5	4	1	0.00638309	1.00552	0.00079428	-0.486688	8.75	Bacteria	Proteobacteria	Alphaproteobacteria	Sphingomonadales	Sphingomonadaceae	Altererythrobacter	NA
a7f0c6f116ec909b0fb328e591ba2356	6	6	4	2	0.0425365	0.539064	3.01853520088946e-07	0.239014	37.25	Bacteria	FCPU426	FCPU426	FCPU426	FCPU426	FCPU426	uncultured_bacterium
a83634369c617c233bb7b30c2bdd31c0	7	1	1	0	0	0.671274	4.60026683229262e-08	-0.328	18	Bacteria	Proteobacteria	Alphaproteobacteria	Sphingomonadales	Sphingomonadaceae	NA	NA
a905e73ea1e5ff097e9851fe944740a4	10	5	5	0	0.0186261	0.88804	5.89901792594943e-06	-0.870418	6	Bacteria	Bacteroidota	Kapabacteria	Kapabacteriales	Kapabacteriales	Kapabacteriales	uncultured_bacterium
a9ceea6a1979337f46862c41533cd76b	21	1	1	0	0	0	0	0.521457	23.75	Bacteria	Proteobacteria	Alphaproteobacteria	Rhizobiales	Xanthobacteraceae	uncultured	NA
a9d6bb55bef523caa7feb85b7eda876c	7	2	2	0	0	0.792608	3.44408208526829e-06	1.44231	44.375	Bacteria	Proteobacteria	Alphaproteobacteria	Rhizobiales	Hyphomicrobiaceae	Pedomicrobium	NA
aac9a274c7f94dc6c3f8ec7f26070617	7	27	11	16	0.00410715	1.35477	0.00607727	-0.147226	23.625	Bacteria	Actinobacteriota	Actinobacteria	Frankiales	Acidothermaceae	Acidothermus	uncultured_soil
aaf89055a441d0307e4980692ccc047b	7	3	3	0	0	0.94748	3.59226358359917e-05	-0.980534	3.875	Bacteria	Armatimonadota	Fimbriimonadia	Fimbriimonadales	Fimbriimonadaceae	Fimbriimonadaceae	NA
aba31c61952a0d77c4cc592b49d4951c	1	79	70	9	0.00792654	2.97222	0.992054	-0.310207	15	Bacteria	Acidobacteriota	Acidobacteriae	Subgroup_12	Subgroup_12	Subgroup_12	uncultured_bacterium
abb59a5ef265e438044c66553420fc8a	27	10	10	0	0.0029561	1.1466	0.000996093	-0.177193	12.75	Bacteria	Proteobacteria	Alphaproteobacteria	Rhizobiales	Beijerinckiaceae	Roseiarcus	uncultured_bacterium
abddb9b2c3158897c75fa096869854ac	3	1	1	0	0	0.507806	6.34134084129783e-13	-0.436005	7.125	Bacteria	Proteobacteria	Gammaproteobacteria	Aeromonadales	Aeromonadaceae	Aeromonas	NA
ac4074dab37b1ecfb600415ad928c620	7	2	2	0	0	0.894478	8.40009172158317e-05	-0.016702	17	Bacteria	Actinobacteriota	Acidimicrobiia	IMCC26256	IMCC26256	IMCC26256	uncultured_Ferrimicrobium
ac8783c00f1c207dcf52e9670403b4be	1	53	46	7	0.00387171	2.20795	0.612411	-0.35279	15	Bacteria	Acidobacteriota	Acidobacteriae	Bryobacterales	Bryobacteraceae	Bryobacter	NA
ad6f22ae34b5eb632eafa2b7d96eff64	5	3	3	0	0	0	0	0.70343	29.625	Bacteria	Proteobacteria	Alphaproteobacteria	Rhizobiales	A0839	A0839	uncultured_proteobacterium
ade8a4148bc5a8ca941afd789a48f9c7	7	5	5	0	0.00415947	0.846284	7.07168346431156e-06	0.857376	34	Bacteria	Chloroflexi	AD3	AD3	AD3	AD3	NA
ae246ea7b4c7cfb2f5b9d5b185fa0381	7	13	0	13	0	0.509221	2.16280583293598e-05	0.591175	46.5	Bacteria	Chloroflexi	Anaerolineae	RBG-13-54-9	RBG-13-54-9	RBG-13-54-9	NA
af7c6bf0e46dd165d4442ec7665ea805	3	7	7	0	0.00722022	0.686333	3.87694207228361e-11	0.424958	20.125	Bacteria	Proteobacteria	Gammaproteobacteria	Enterobacterales	Enterobacteriaceae	NA	NA
b0c584c18e191abaf59aa5fc42f9a1d9	7	9	9	0	0.000837127	1.15431	0.000781846	-0.786425	7	Bacteria	Proteobacteria	Alphaproteobacteria	Sphingomonadales	Sphingomonadaceae	Polymorphobacter	uncultured_Sphingomonas
b18054ee80264bc701507e7e71b56c2c	3	6	6	0	0.00102025	0.733144	1.13137303996247e-09	0.373473	19	Bacteria	Proteobacteria	Gammaproteobacteria	Burkholderiales	Nitrosomonadaceae	Ellin6067	NA
b19a728482345310150cb3160656f61d	4	9	9	0	2.6160205096008e-05	0.709642	3.31250195346218e-07	-0.256322	19	Bacteria	Acidobacteriota	Acidobacteriae	Acidobacteriales	Acidobacteriaceae_(Subgroup_1)	Granulicella	Granulicella_sp.
b1a477feddc7806cd8dca15fee6451cd	23	2	2	0	0	0	0	-0.421819	9.5	Bacteria	Verrucomicrobiota	Verrucomicrobiae	Pedosphaerales	Pedosphaeraceae	ADurb.Bin063-1	NA
b2729cae094bf380d5bb65f0d31ba7bf	4	3	0	3	0	0.344342	2.84859964046948e-09	2.02734	91.125	Bacteria	Acidobacteriota	Acidobacteriae	Acidobacteriales	uncultured	uncultured	uncultured_forest
b2fdf17df30b4cebfdbd7f54d58f8f41	7	1	1	0	0	0.766221	3.0532569152189e-06	0.752204	21.625	Bacteria	Chloroflexi	P2-11E	P2-11E	P2-11E	P2-11E	uncultured_bacterium
b398d44d321bb1fd61ccdb8c109b1b8c	5	2	2	0	0	0	0	1.13978	52.125	Bacteria	Acidobacteriota	Acidobacteriae	Subgroup_2	Subgroup_2	Subgroup_2	NA
b444c5ecde5f675360d3b7667cb47067	7	16	14	2	0.0501753	1.18661	0.000890364	-0.63466	7	Bacteria	Proteobacteria	Alphaproteobacteria	Acetobacterales	Acetobacteraceae	Acidiphilium	NA
b4a6a7eedbe3e910af64f37a21ce337c	24	1	1	0	0	0	0	-0.962289	4.125	Bacteria	Bacteroidota	SJA-28	SJA-28	SJA-28	SJA-28	uncultured_bacterium
b59092c399c462e07fca1b347590d68d	1	79	68	11	0.00146497	2.7331	0.970189	0.256791	38.75	Bacteria	Proteobacteria	Alphaproteobacteria	Rhizobiales	KF-JG30-B3	KF-JG30-B3	NA
b5e72139a86df40ba02796572a6bba4a	1	75	66	9	0.00198818	2.74672	0.966217	0.0273773	26.75	Bacteria	Acidobacteriota	Acidobacteriae	Bryobacterales	Bryobacteraceae	Bryobacter	NA
b647602ddc5d90091fdf388eb9a833c6	1	64	56	8	0.004735	2.44304	0.738019	-0.349331	14.75	Bacteria	Verrucomicrobiota	Verrucomicrobiae	Opitutales	Opitutaceae	Lacunisphaera	NA
b6b4fe92b2dfd342606cb9e490f22a81	7	37	3	34	0.0024329	1.0926	0.00995806	-0.81651	9.125	Bacteria	Proteobacteria	Gammaproteobacteria	Salinisphaerales	Solimonadaceae	Polycyclovorans	uncultured_bacterium
b7128ef8428ce0f02e9c93cfba43c3af	21	1	1	0	0	0	0	0.214371	15.75	Bacteria	Proteobacteria	Alphaproteobacteria	Rhizobiales	Rhizobiaceae	Mesorhizobium	NA
b76b77b5ca47f338823a387eb35d7db3	27	35	24	11	0.0350808	1.66787	0.240358	0.0537303	21.25	Bacteria	Proteobacteria	Gammaproteobacteria	WD260	WD260	WD260	uncultured_bacterium
b7ce59bb1804de72caca40c61ed60667	7	51	26	25	0.0312614	1.41246	0.00775925	0.332149	34.125	Bacteria	Proteobacteria	Alphaproteobacteria	Rhizobiales	Xanthobacteraceae	NA	NA
b803764a3bf4c19193100cbe10778b1b	27	3	2	1	0.000889447	0.936834	0.000159469	-0.409572	11.125	Bacteria	Firmicutes	Bacilli	Lactobacillales	Lactobacillaceae	Lactobacillus	NA
b8edcd71f939b3de1c526cf41ae8349d	8	58	48	10	0.012086	2.0357	0.613241	-0.247162	19	Bacteria	Chloroflexi	AD3	AD3	AD3	AD3	uncultured_bacterium
b931291e8720d20c32333a5a8df1affe	7	20	16	4	0.000313922	1.35979	0.00246143	1.24411	51	Bacteria	Proteobacteria	Alphaproteobacteria	Sphingomonadales	Sphingomonadaceae	Sphingomonas	NA
ba1af4e27d6b1dabd8d85e6e6245d2a5	1	79	67	12	0.0149636	2.87903	0.97079	-0.0621901	23.5	Bacteria	Proteobacteria	Gammaproteobacteria	Burkholderiales	SC-I-84	SC-I-84	NA
babb2ebb5ca6d5b569dbcd2b4b628198	7	2	2	0	0.00122953	0.780547	3.33786009188648e-06	1.17737	32.75	Bacteria	Firmicutes	Bacilli	Lactobacillales	Leuconostocaceae	Weissella	NA
bae2fc5ba2b55c89b830f61c40753b36	1	77	63	14	0.00803118	2.76822	0.923902	-0.246714	17.5	Bacteria	Proteobacteria	Alphaproteobacteria	Rhizobiales	Beijerinckiaceae	Roseiarcus	NA
bc39538352650c77ece5776424790806	2	3	0	3	0	0	0	0.384718	22.875	Bacteria	Actinobacteriota	Acidimicrobiia	IMCC26256	IMCC26256	IMCC26256	NA
be44d7624dcea37970b2a4f8d9b6ebac	22	1	1	0	0	0	0	-0.153554	21.25	Bacteria	Proteobacteria	Alphaproteobacteria	Sphingomonadales	Sphingomonadaceae	NA	NA
c04775ea0a48dd6430cfa55f3b4467ab	10	2	2	0	0	0.602248	3.96140304302924e-11	0.707636	42.375	Bacteria	Proteobacteria	Alphaproteobacteria	Sphingomonadales	Sphingomonadaceae	Sphingomonas	NA
c1dd8984d0bb2cba202825e6f37a76a1	4	10	10	0	7.84806152880239e-05	0.742372	5.12747977826233e-07	-0.978981	5.125	Bacteria	Proteobacteria	Alphaproteobacteria	Rhizobiales	Beijerinckiaceae	uncultured	NA
c1efb309dc7560340d45d49a826d6fa3	5	1	0	1	0	0	0	-0.350254	8.375	Bacteria	Proteobacteria	Alphaproteobacteria	Rhodobacterales	Rhodobacteraceae	Pseudorhodobacter	NA
c228775208c2d86cf987d124bf1a7191	9	6	6	0	0	0	0	-0.409633	9.125	Bacteria	Proteobacteria	Gammaproteobacteria	Burkholderiales	Alcaligenaceae	Castellaniella	NA
c2a2ae60e25201cd4c067b2354a65c77	7	15	15	0	0.0024329	1.14254	0.0013782	-0.0829526	15.75	Bacteria	Proteobacteria	Alphaproteobacteria	Rhizobiales	Hyphomicrobiaceae	Hyphomicrobium	NA
c547db08112010b6a46f04b05794f929	5	5	4	1	0	0	0	1.84396	85.625	Bacteria	Cyanobacteria	Cyanobacteriia	Chloroplast	Chloroplast	Chloroplast	NA
c554f8954bdfd926f9a09fb50fdd68a1	4	12	12	0	0.00688013	0.851401	2.97867554390926e-06	-0.415799	12.625	Bacteria	Proteobacteria	Alphaproteobacteria	Rhizobiales	Xanthobacteraceae	NA	NA
c5c200356c53f3783d634aa0406cf3e9	9	6	6	0	0	0	0	-0.304777	10.875	Bacteria	Firmicutes	Bacilli	Lactobacillales	Streptococcaceae	Lactococcus	NA
c73051bdb5bcdf21004178de0cc9e73a	20	1	1	0	0	0	0	-0.491234	11.375	Bacteria	Actinobacteriota	Acidimicrobiia	uncultured	uncultured	uncultured	metagenome
c8b3933faf643c99844aef8d75811359	7	35	17	18	0.00455188	1.49925	0.00686609	-0.573988	10.125	Bacteria	Acidobacteriota	Blastocatellia	Pyrinomonadales	Pyrinomonadaceae	RB41	uncultured_bacterium
c8ecd46770159dfef10c1a8d7ec3581b	20	1	1	0	0	0	0	-0.605533	10.875	Bacteria	Gemmatimonadota	Gemmatimonadetes	Gemmatimonadales	Gemmatimonadaceae	Gemmatimonas	NA
c92860e2879f8d7e9cf19d6d8ffc8c9a	3	9	8	1	0.021556	0.629723	1.25068008500678e-11	0.0615541	13	Bacteria	Proteobacteria	Alphaproteobacteria	Acetobacterales	Acetobacteraceae	Rhodovarius	Rhodovarius_lipocyclicus
ca4631f82c69df076f1cf07f5a73c718	7	19	14	5	0.00311306	1.22959	0.00093674	-0.447696	8.875	Bacteria	Proteobacteria	Alphaproteobacteria	Sphingomonadales	Sphingomonadaceae	Sphingomonas	NA
ca4d663ca3d3769e009d2a0d948a9497	26	3	3	0	0	0	0	0.316145	25.375	Bacteria	Actinobacteriota	Thermoleophilia	Solirubrobacterales	Solirubrobacteraceae	Conexibacter	NA
ca878360f9be9728afcf696a7b4845c9	3	9	9	0	0.0395542	0.771988	3.08406916515459e-10	0.654429	25.875	Bacteria	Proteobacteria	Gammaproteobacteria	Burkholderiales	Hydrogenophilaceae	Tepidiphilus	NA
cb05af45d794a4d9e22700277b566389	7	21	15	6	0.00591221	1.309	0.00180595	-0.687636	6	Bacteria	Actinobacteriota	Thermoleophilia	Gaiellales	uncultured	uncultured	metagenome
cd4a4cd5016bf44fe442b7072a21e1eb	3	8	8	0	0.00711558	0.642696	1.17364486760777e-11	-0.260193	8.5	Bacteria	Actinobacteriota	Actinobacteria	Bifidobacteriales	Bifidobacteriaceae	Bifidobacterium	Bifidobacterium_longum
ce258329884d4544eb0f6251f6ad21b2	1	22	15	7	0.0250353	1.49355	0.104195	-0.493757	15.375	Bacteria	Acidobacteriota	Thermoanaerobaculia	Thermoanaerobaculales	Thermoanaerobaculaceae	Subgroup_10	NA
ce8ab455a2864fef9b37b744ad3787bd	3	6	6	0	5.23204101920159e-05	0.728528	1.68422774893257e-08	0.335383	18.875	Bacteria	Gemmatimonadota	Gemmatimonadetes	Gemmatimonadales	Gemmatimonadaceae	Gemmatimonas	NA
cfee146174e88f4913d5630ad752a22a	16	2	2	0	0	0	0	-0.761666	7.375	Bacteria	Proteobacteria	Gammaproteobacteria	Burkholderiales	Comamonadaceae	NA	NA
d044dcafa7396507991336f716ed6dc3	1	63	48	15	0.0158008	2.12941	0.616545	-0.386129	15.875	Bacteria	Myxococcota	Polyangia	Haliangiales	Haliangiaceae	Haliangium	NA
d0be09a0d2650232c4b232b958ac3b7e	7	3	2	1	0.0072987	0.775399	3.09653802426035e-06	-0.476409	12.625	Bacteria	Myxococcota	Polyangia	Polyangiales	BIrii41	BIrii41	NA
d0e49edce86095d713f2e3930c2c853c	3	2	2	0	0.00722022	0.578428	2.74647894402718e-10	1.51314	85.25	Bacteria	WPS-2	WPS-2	WPS-2	WPS-2	WPS-2	uncultured_bacterium
d39fbc118a3bfc14af293a733f5d33d3	1	1	0	1	0	0.491684	5.23250386885202e-05	-0.577775	11.25	Bacteria	Nitrospirota	Nitrospiria	Nitrospirales	Nitrospiraceae	Nitrospira	NA
d3c5a4d9e77300cd2322ae943f228953	7	38	4	34	0.00708942	1.05685	0.00862594	1.33879	44.125	Bacteria	Actinobacteriota	Actinobacteria	Streptomycetales	Streptomycetaceae	NA	NA
d5612e1abeea06e64dcef9e0c3b9a098	26	2	2	0	0	0	0	0.145028	23.25	Bacteria	Bacteroidota	Bacteroidia	Chitinophagales	Chitinophagaceae	Puia	NA
d61e0c3c1dd40e34841cc55f47f52834	3	4	4	0	0	0.558389	4.35297719904061e-13	-0.200061	9.5	Bacteria	Proteobacteria	Gammaproteobacteria	Pseudomonadales	Pseudomonadaceae	Pseudomonas	NA
d73cc6c5c370dbf6f386b4def2507d57	7	7	6	1	0.0102286	0.877109	5.78544040597802e-05	0.121078	14.5	Bacteria	Verrucomicrobiota	Verrucomicrobiae	Chthoniobacterales	Chthoniobacteraceae	Chthoniobacter	NA
d7c963b623f99c047bedc1734e36c66b	11	4	4	0	0	0.542798	2.5333568260166e-07	1.27648	61.875	Bacteria	Proteobacteria	Alphaproteobacteria	Acetobacterales	Acetobacteraceae	Acidiphilium	NA
d7cbcff4d317d64b779df8cc010b7233	9	3	3	0	0	0	0	-0.939499	5.25	Bacteria	Cyanobacteria	Cyanobacteriia	Chloroplast	Chloroplast	Chloroplast	NA
d7f925e1517bb10f612e878948a5d1cf	6	6	5	1	0	0.515535	5.46924389008584e-09	-0.594331	12.125	Bacteria	Bacteroidota	Bacteroidia	Chitinophagales	Chitinophagaceae	Flavisolibacter	NA
d919554d56fd2cba253ae1da33db9dfc	9	1	1	0	0	0	0	-0.649553	7	Bacteria	Chloroflexi	AD3	AD3	AD3	AD3	uncultured_bacterium
d94f5d692b4c1fdc4ad47d1571dbb827	27	11	8	3	0.0258986	1.29074	0.00933135	0.691869	49.625	Bacteria	Proteobacteria	Alphaproteobacteria	Sphingomonadales	Sphingomonadaceae	NA	NA
d96103ca34db812ee8e451c2221e35f5	27	10	10	0	0.014048	1.28681	0.00556337	0.0625652	18.25	Bacteria	Proteobacteria	Gammaproteobacteria	Burkholderiales	Nitrosomonadaceae	Ellin6067	NA
da3fd1a55a332ea87aa1da2b633d54b2	19	2	1	1	0.00722022	0.336545	1.39035413045782e-13	1.48475	45.75	Bacteria	Firmicutes	Bacilli	Lactobacillales	Streptococcaceae	Streptococcus	NA
da56f9aef477784fc7f7dc38a526d75c	3	8	8	0	0.00719406	0.653623	6.81034073475372e-12	-0.112547	10.125	Bacteria	Proteobacteria	Gammaproteobacteria	WD260	WD260	WD260	NA
dace19dce7e6e63fe95af90086f73907	7	2	2	0	0.00617381	0.889221	9.8025778288163e-05	-0.0557267	29	Bacteria	Acidobacteriota	Blastocatellia	Blastocatellales	Blastocatellaceae	Blastocatella	NA
dadb2e76ddc94f4e7ef95ac1692b24ab	4	11	9	2	0.00337467	0.676414	5.00434439908771e-07	-0.775054	8	Bacteria	Verrucomicrobiota	Verrucomicrobiae	Chthoniobacterales	Chthoniobacteraceae	Candidatus_Udaeobacter	NA
dbc75a7dd58a23e93ff2df4693386c8d	7	1	1	0	0	0.65456	2.22411915849859e-08	0.963854	39.625	Bacteria	Actinobacteriota	Actinobacteria	0319-7L14	0319-7L14	0319-7L14	uncultured_bacterium
dc0f00da4d3503707ee5f0e3f0c190fb	3	7	7	0	0.00708942	0.627092	1.18292103999712e-11	0.0301569	12.375	Bacteria	Actinobacteriota	Actinobacteria	Micrococcales	Microbacteriaceae	NA	NA
ddb117fbb05fc19ed03e15fe2cc408a8	3	12	12	0	0.0369382	0.77521	3.30302794091643e-10	0.75224	28.625	Bacteria	Proteobacteria	Gammaproteobacteria	Diplorickettsiales	Diplorickettsiaceae	Aquicella	NA
decd8e52974697ff95c1b8ad9438a5c9	27	4	4	0	0	0.912242	3.83950173674231e-05	-0.621365	6.625	Bacteria	Proteobacteria	Gammaproteobacteria	Burkholderiales	Comamonadaceae	NA	NA
dfeb6b4212ce6aa60904edd76e4584e5	1	70	59	11	0.00300842	2.29149	0.836629	-0.496446	12	Bacteria	WPS-2	WPS-2	WPS-2	WPS-2	WPS-2	uncultured_bacterium
dffaefc8e7f6521e370ec5de31347e0f	27	15	6	9	0.00994088	1.31829	0.020469	0.48869	47.5	Bacteria	Proteobacteria	Alphaproteobacteria	Rhizobiales	uncultured	uncultured	uncultured_Hyphomicrobiaceae
e1f214cdc5c1728a1af940df8c0c6b3b	1	67	58	9	0.000549364	2.53385	0.872669	-0.398803	13.25	Bacteria	Actinobacteriota	Acidimicrobiia	Microtrichales	uncultured	uncultured	uncultured_Iamiaceae
e229fd918de8f64d13ec2a69bab94a5d	10	2	2	0	0	0.591267	3.88274819512569e-11	0.797554	53.25	Bacteria	Actinobacteriota	Actinobacteria	Frankiales	Acidothermaceae	Acidothermus	NA
e24f8c7767a1d8b7da2f8aa08dee1893	3	6	5	1	0.179825	0.714778	9.37815765750567e-07	1.56898	98.875	Bacteria	Acidobacteriota	Acidobacteriae	Subgroup_2	Subgroup_2	Subgroup_2	NA
e293fb2c1a3f55cbfa77eb912e52f3cd	27	5	5	0	2.6160205096008e-05	0.96832	0.000222757	0.187434	22.875	Bacteria	Verrucomicrobiota	Verrucomicrobiae	Chthoniobacterales	Chthoniobacteraceae	Candidatus_Udaeobacter	NA
e55270de452bb68baece54e24b5e8d1f	3	1	1	0	0	0.487928	4.64033975959852e-12	0.489632	25.75	Bacteria	Proteobacteria	Alphaproteobacteria	Rhizobiales	Xanthobacteraceae	uncultured	NA
e5e0aa9f7646b5e0e6872cde0ad2cbe0	7	38	13	25	0.00855439	1.40804	0.00909641	-0.317965	17.5	Bacteria	Proteobacteria	Gammaproteobacteria	Burkholderiales	Comamonadaceae	Rhizobacter	NA
e697751244cb525911b0af5728c8f4eb	4	11	9	2	0.0070371	0.755139	3.01270075298838e-06	-0.39622	13.5	Bacteria	Acidobacteriota	Blastocatellia	Pyrinomonadales	Pyrinomonadaceae	RB41	NA
e7d400d979238558f34c1649f1721c7b	7	12	10	2	0.0105164	1.06104	0.00169104	-0.0538269	20.625	Bacteria	Proteobacteria	Alphaproteobacteria	Rhizobiales	Devosiaceae	Devosia	NA
e81417d3496317dc17b16e1ba186fe96	4	5	4	1	0	0.58421	1.51608733283423e-07	-0.19553	23.5	Bacteria	Acidobacteriota	Acidobacteriae	Solibacterales	Solibacteraceae	Candidatus_Solibacter	NA
e86ee27a0dea61a51fa34f417781350a	27	7	5	2	0.00133417	1.20033	0.00930696	-0.36758	11	Bacteria	Chloroflexi	JG30-KF-CM66	JG30-KF-CM66	JG30-KF-CM66	JG30-KF-CM66	uncultured_bacterium
e88e586a23f9c4636874cf25d559aff6	7	49	11	38	0.0214514	1.24615	0.0129018	0.211355	47.125	Bacteria	Proteobacteria	Alphaproteobacteria	Sphingomonadales	Sphingomonadaceae	Rhizorhapis	Sphingomonas_sp.
e900d62daa398ed36245cd418ff19dea	1	58	53	5	0.000287762	2.19607	0.74195	-0.448795	12.625	Bacteria	Chloroflexi	AD3	AD3	AD3	AD3	uncultured_bacterium
e9681c1be564565568c10b699bc99339	8	33	23	10	0.108669	1.58345	0.236262	1.53792	88.5	Bacteria	WPS-2	WPS-2	WPS-2	WPS-2	WPS-2	uncultured_bacterium
e9f8f4ca4ea0a0d051ac3f78a665f6f5	27	11	11	0	0.0125831	1.39863	0.0163185	1.18953	86.625	Bacteria	WPS-2	WPS-2	WPS-2	WPS-2	WPS-2	uncultured_bacterium
ea66492f10f7aa5f3813765ea8f7f031	1	77	69	8	0.00253754	2.46158	0.929033	-0.786709	6.75	Bacteria	Armatimonadota	Fimbriimonadia	Fimbriimonadales	Fimbriimonadaceae	Fimbriimonadaceae	NA
ebd5a89f41ba19acb66c00de08877612	12	3	3	0	0	0	0	-0.935824	5.75	Bacteria	Actinobacteriota	Acidimicrobiia	uncultured	uncultured	uncultured	NA
ebfbd6b65379e335b0f7d78cd4b27b34	10	3	3	0	0.0215037	0.684826	2.71425727953499e-08	-0.901958	5.625	Bacteria	Proteobacteria	Gammaproteobacteria	Burkholderiales	Comamonadaceae	Aquabacterium	Aquabacterium_citratiphilum
ece8477b94e49de060d270fe122d322a	1	54	46	8	0.00504892	2.01242	0.672035	-0.0239354	27.75	Bacteria	Acidobacteriota	Acidobacteriae	Acidobacteriales	uncultured	uncultured	NA
eceacc4e66da2325c0b82676e6ac8151	3	11	2	9	0.150317	0.693098	1.66842228133321e-05	0.608047	32.5	Bacteria	Proteobacteria	Alphaproteobacteria	Elsterales	Elsteraceae	uncultured	uncultured_bacterium
ed222b1352228dc5b4798abcc6efb7c8	7	1	1	0	0	0.781285	3.12361521457474e-06	0.721446	29.5	Bacteria	Proteobacteria	Gammaproteobacteria	Burkholderiales	Comamonadaceae	Rhizobacter	NA
f133415de121979b01c7182640d4f6e0	27	3	3	0	0	0.83959	2.09937223863361e-05	-1.05598	3.375	Bacteria	Chloroflexi	Ktedonobacteria	C0119	C0119	C0119	uncultured_Chloroflexi
f2b926ca7b1b4e15b0e33ba57f98694e	7	33	15	18	0.00554596	1.3532	0.0042289	0.130101	21.375	Bacteria	Bacteroidota	Bacteroidia	Chitinophagales	Chitinophagaceae	Segetibacter	Segetibacter_aerophilus
f3d1ea8957e0c29a0e6c04cb4990a2fe	26	3	3	0	0	0	0	-0.0552082	15.625	Bacteria	Proteobacteria	Alphaproteobacteria	Rhizobiales	NA	NA	NA
f5cc630a9354fca9c15e3e8f07ebd448	3	3	2	1	0.0132632	0.623462	5.43148097332479e-07	0.493338	26.75	Bacteria	Chloroflexi	Anaerolineae	Anaerolineae	Anaerolineae	Anaerolineae	uncultured_Bellilinea
f670dfe802372870e0aaf70d1ba860ce	7	4	4	0	0.00871135	0.96554	2.99430194076331e-05	-0.926329	4.375	Bacteria	Actinobacteriota	Actinobacteria	Corynebacteriales	Corynebacteriaceae	Lawsonella	NA
f73a671248b0c09f28e4399458bfd24f	1	22	17	5	0.000497044	1.52434	0.180897	-0.910225	6.25	Bacteria	Acidobacteriota	Acidobacteriae	Bryobacterales	Bryobacteraceae	Bryobacter	NA
f77a46a9135851b1f7d7eb087c659b91	1	53	43	10	0.000601685	2.08501	0.631164	0.148977	39.875	Bacteria	Acidobacteriota	Acidobacteriae	Bryobacterales	Bryobacteraceae	Bryobacter	NA
f7f304664dddd3e8b3c3be217507c9bd	7	3	3	0	0.01601	0.872541	7.18354804255583e-05	1.3755	70.875	Bacteria	Actinobacteriota	Actinobacteria	Streptomycetales	Streptomycetaceae	Streptomyces	NA
f84bdb8c7813e0ccbcb7f381301e6472	1	75	63	12	0.00274682	2.3307	0.878937	0.296754	45.125	Bacteria	Acidobacteriota	Acidobacteriae	Bryobacterales	Bryobacteraceae	Bryobacter	NA
f88ea1b8f8cc847237dedefb01733a63	14	1	1	0	0	0	0	0.0898477	20.375	Bacteria	Gemmatimonadota	Gemmatimonadetes	Gemmatimonadales	Gemmatimonadaceae	Roseisolibacter	uncultured_bacterium
f89c49a6351f96b5940b1d1927118d32	7	2	2	0	0.000235442	0.7741	1.77084618797835e-06	-0.678584	8.375	Bacteria	Acidobacteriota	Acidobacteriae	Bryobacterales	Bryobacteraceae	Bryobacter	NA
fabe1a368c1aa01ca3c655fc4f2e6feb	27	10	10	0	0.0136033	1.14989	0.00101243	-0.160972	12.75	Bacteria	Proteobacteria	Gammaproteobacteria	Burkholderiales	Nitrosomonadaceae	Ellin6067	NA
fabf88815ee60efd7ae829defe4dd53d	10	3	3	0	0.00719406	0.661306	5.28407999087491e-10	-0.248002	18.125	Bacteria	Proteobacteria	Alphaproteobacteria	Rhizobiales	Rhizobiaceae	Allorhizobium-Neorhizobium-Pararhizobium-Rhizobium	NA
fb6fbe05040bf91cf5db71f61092168d	7	7	7	0	0.0143881	1.02115	0.000157968	-0.653816	7.125	Bacteria	Proteobacteria	Alphaproteobacteria	Rickettsiales	Mitochondria	Mitochondria	NA
fbbb77373376bd9748342ea7cc4ab05e	1	71	57	14	0.00361011	2.35738	0.809284	-0.00214427	29.25	Bacteria	WPS-2	WPS-2	WPS-2	WPS-2	WPS-2	uncultured_bacterium
fc0e8a133056e0cd4639cec91633d2cf	10	4	4	0	0.0437399	0.78838	1.6607566227738e-06	1.73645	60.25	Bacteria	Proteobacteria	Gammaproteobacteria	WD260	WD260	WD260	uncultured_bacterium
fc36ba8dfaa5120813e4caa9a5636f8b	1	69	61	8	0.00300842	2.50003	0.843644	-0.118875	21.25	Bacteria	Actinobacteriota	Thermoleophilia	Solirubrobacterales	Solirubrobacteraceae	NA	NA
fc4168b98e9892e9c37222e0adb7aaf0	27	66	50	16	0.0393711	1.9306	0.658557	1.57458	239.75	Bacteria	WPS-2	WPS-2	WPS-2	WPS-2	WPS-2	uncultured_bacterium
fcc6a2b04a12acc486009a9501f3db3a	7	5	2	3	0.00722022	0.934354	0.00138666	0.492133	27.5	Bacteria	Actinobacteriota	Acidimicrobiia	Microtrichales	Iamiaceae	Iamia	uncultured_Acidimicrobiales
fd0887872e89951a41489518f3c9c75b	9	2	2	0	0	0	0	-1.31749	2.625	Bacteria	Firmicutes	Clostridia	Clostridia_UCG-014	Clostridia_UCG-014	Clostridia_UCG-014	NA
ff36865aa53f6e4d552e4af374bd64cd	7	61	10	51	0.0382462	1.2822	0.0156123	-0.718918	13.625	Bacteria	Myxococcota	Polyangia	Polyangiales	Sandaracinaceae	uncultured	NA
ff4bbeb6d774ed117276b3637a78911c	1	75	64	11	0.00449956	2.53222	0.930218	-0.433986	12.75	Bacteria	Verrucomicrobiota	Verrucomicrobiae	Chthoniobacterales	Chthoniobacteraceae	Candidatus_Udaeobacter	uncultured_Verrucomicrobia
ff6ac190c76d1e580b7f318fd5db7062	4	10	10	0	0	0.707856	3.3557546079652e-07	-0.795049	7.375	Bacteria	Actinobacteriota	Actinobacteria	Frankiales	NA	NA	NA
Keystone taxa identified based on high eigenvector centrality in the co-occurrence network, representing central and potentially influential ASVs.
ASVs that guide the transition toward a higher proportion of positive interactions in the H network.
ASVs that are both keystone taxa and guide nodes, indicating highly central taxa that also shift the balance toward positive associations under humanized conditions

## Sheet: Table S7.3
Table S7.3: Node attributes of ASVs in the H network.
id	cluster	Degree	Pos_Degree	Neg_Degree	betweenness	closeness	eigenvector	mean_norm_abundance	mean_abundance	Domain	Phylum	Class	Order	Family	Genus	Species
026f17002b58a93a395068bc107de708	2	27	12	15	0.0288136	1.31216	0.00197967	-0.647365	18.1111	Bacteria	Chloroflexi	Gitt-GS-136	Gitt-GS-136	Gitt-GS-136	Gitt-GS-136	uncultured_bacterium
056fe05bd975f4c6cf7c37df3c2b2679	2	10	8	2	0.0174901	1.28908	7.38425177484205e-06	-1.10071	4.44444	Bacteria	Proteobacteria	Gammaproteobacteria	Burkholderiales	uncultured	uncultured	uncultured_bacterium
05a185aac627c6dc931741416c0ddbf3	2	3	0	3	0	0.396268	3.9658421389076e-11	2.26956	159.111	Bacteria	Verrucomicrobiota	Verrucomicrobiae	Chthoniobacterales	Chthoniobacteraceae	Candidatus_Udaeobacter	NA
06189707232acde858497a6c85883992	1	58	55	3	0.00176704	2.65092	0.910992	-0.618202	11.1111	Bacteria	Acidobacteriota	Acidobacteriae	Acidobacteriales	uncultured	uncultured	NA
06214d42db73e82684dee1817df6b80b	9	2	2	0	0	0	0	-0.0354265	20.7778	Bacteria	Nitrospirota	Nitrospiria	Nitrospirales	Nitrospiraceae	Nitrospira	NA
07a5d3b3126204f1134b2566afd87888	3	3	2	1	0	0	0	0.553519	32.2222	Bacteria	Verrucomicrobiota	Verrucomicrobiae	Chthoniobacterales	Chthoniobacteraceae	Chthoniobacter	NA
0b5e1f51c678913b35a5f377b5a8331c	2	3	3	0	0.0306167	0.895006	2.49066597620726e-06	1.38938	91.1111	Bacteria	Proteobacteria	Alphaproteobacteria	Rhizobiales	Hyphomicrobiaceae	uncultured	NA
0bad58e02b32dfb9763ae458eb652383	20	10	1	9	0.016877	0.534494	1.8022397851794e-08	-0.0604303	23.4444	Bacteria	Proteobacteria	Alphaproteobacteria	Sphingomonadales	Sphingomonadaceae	Sphingomonas	NA
0bf9e36d362092552a83ff4a5638fff3	2	14	13	1	0.050559	1.31336	3.34950892993812e-06	-0.5372	18.6667	Bacteria	Nitrospirota	Nitrospiria	Nitrospirales	Nitrospiraceae	Nitrospira	NA
0c457766cb8f9280f31e57ac199585d7	25	1	1	0	0	0	0	-0.577068	11.6667	Bacteria	Actinobacteriota	Actinobacteria	Micrococcales	Micrococcaceae	Pseudarthrobacter	NA
0ce6786d19fc60af8bc2028070f5518f	1	48	45	3	0	2.26342	0.764235	-0.779846	8	Bacteria	WPS-2	WPS-2	WPS-2	WPS-2	WPS-2	uncultured_bacterium
0f1ef8b84f0d6154dbef1fc549292cef	1	44	43	1	0.00194735	2.52442	0.664143	0.0180296	40.4444	Bacteria	Bacteroidota	Bacteroidia	Chitinophagales	Chitinophagaceae	Segetibacter	Segetibacter_aerophilus
11439ecde82932ba384cfcaaabbc0d96	1	61	56	5	0.00576992	3.33117	0.962957	0.312247	67.3333	Bacteria	Bacteroidota	Bacteroidia	Cytophagales	Hymenobacteraceae	Hymenobacter	NA
12a0f7da0111fbd3faba1131433ee796	2	4	4	0	0.0067436	0.967919	4.36470148828911e-07	0.883635	33.1111	Bacteria	GAL15	GAL15	GAL15	GAL15	GAL15	uncultured_bacterium
12b8d9bb639c758338b0b1b57718ecf0	5	10	9	1	3.60620266858997e-05	1.13604	1.44011163168078e-07	-0.577824	12.5556	Bacteria	Proteobacteria	Gammaproteobacteria	Burkholderiales	Burkholderiaceae	Burkholderia-Caballeronia-Paraburkholderia	Paraburkholderia_caledonica
134200f6f296836faa82f8b6cee2e56f	6	3	3	0	0.00847458	0.501142	1.0659113993276e-14	-0.00156593	29.3333	Bacteria	Chloroflexi	Chloroflexia	Elev-1554	Elev-1554	Elev-1554	uncultured_bacterium
139b3a842bac5a67836f791535c71ed2	6	1	1	0	0	0.520154	1.41022076039945e-11	0.919347	57.5556	Bacteria	Proteobacteria	Alphaproteobacteria	Rhizobiales	Beijerinckiaceae	Methylobacterium-Methylorubrum	NA
13b410e50f1f73621e25bfb9947b20bf	5	8	8	0	3.60620266858997e-05	0.980799	4.51391778704607e-07	-0.522318	10.8889	Bacteria	Acidobacteriota	Acidobacteriae	Bryobacterales	Bryobacteraceae	Bryobacter	NA
13c4906dc0fc2fe9bbefe7d6d256518b	1	20	17	3	0.00472413	1.62458	0.182911	-1.13165	4.66667	Bacteria	Myxococcota	Polyangia	mle1-27	mle1-27	mle1-27	uncultured_bacterium
1485cca9d057b35ce8b2dd691c306ba5	11	1	1	0	0	0.418942	4.53307084875428e-10	-0.773382	9.22222	Bacteria	Acidobacteriota	Acidobacteriae	Subgroup_2	Subgroup_2	Subgroup_2	NA
1504fe30e2577997424dcb41be24b82b	5	16	14	2	0.0171295	1.27095	4.81259144792861e-07	-0.312948	19.7778	Bacteria	Chloroflexi	AD3	AD3	AD3	AD3	uncultured_bacterium
151f9249c5bc0613b4201bdd818441b0	30	1	1	0	0	0	0	0.727287	66.1111	Bacteria	Proteobacteria	Gammaproteobacteria	Burkholderiales	Oxalobacteraceae	[Aquaspirillum]_arcticum_group	NA
1560166c7a1fffe4709e0beb6309856d	18	1	1	0	0	0	0	-0.0868493	15.6667	Bacteria	Actinobacteriota	Actinobacteria	Corynebacteriales	Mycobacteriaceae	Mycobacterium	NA
16c0a2136f99302f1004da3bc32ff55e	27	4	3	1	0	0.521234	3.92261842258587e-10	0.356594	26.4444	Bacteria	Chloroflexi	Chloroflexia	Thermomicrobiales	JG30-KF-CM45	JG30-KF-CM45	uncultured_Sphaerobacter
179943611130f551b78579c613bebfc8	5	3	0	3	0	0.442606	3.77385117256535e-10	0.141728	53	Bacteria	Proteobacteria	Alphaproteobacteria	Acetobacterales	Acetobacteraceae	Acidiphilium	NA
1813a021863eaa36d959540998aa14e1	2	11	1	10	0	0.903055	0.00232506	1.50013	134.889	Bacteria	NA	NA	NA	NA	NA	NA
183e19483f67edfcdb3fe0a5a3474531	1	44	42	2	7.21240533717995e-05	2.1157	0.730585	-0.895906	6.88889	Bacteria	Proteobacteria	Alphaproteobacteria	Sphingomonadales	Sphingomonadaceae	Sphingomonas	NA
1841bc3f82fbaa51054047fab7f5a3b6	17	2	2	0	0.00847458	0.44864	6.16619484978802e-13	1.38703	60.3333	Bacteria	Proteobacteria	Gammaproteobacteria	WD260	WD260	WD260	uncultured_bacterium
184ef33707122c87959530c81eb4f83a	4	23	15	8	0.0270105	1.73908	0.0659073	0.0875763	25.1111	Bacteria	Proteobacteria	Alphaproteobacteria	Rhizobiales	Beijerinckiaceae	NA	NA
186fe0f5163cc84d6d271505ea0bf657	2	5	0	5	0	0.510938	1.7168287154407e-05	1.0545	75.6667	Bacteria	Acidobacteriota	Acidobacteriae	NA	NA	NA	NA
1a7a971d3bcf21592d1ebabf35d100fd	14	1	1	0	0	0	0	-0.793761	7.66667	Bacteria	Proteobacteria	Alphaproteobacteria	Caulobacterales	Caulobacteraceae	Brevundimonas	NA
1c43816010af7fd3180eb54ea1fdbef5	2	12	12	0	0.000324558	1.5836	5.68933738223085e-06	-0.318979	76	Bacteria	Actinobacteriota	Acidimicrobiia	NA	NA	NA	NA
1c8d042a591878866e3c59554052b92b	7	4	4	0	0.064551	1.04024	1.43444213631577e-07	-0.678966	24	Bacteria	Actinobacteriota	Acidimicrobiia	NA	NA	NA	NA
1ee82f259a2a0da1dab3511483cdb1d0	2	4	4	0	0	0.98819	0.000117416	0.496476	38	Bacteria	Actinobacteriota	Actinobacteria	Micrococcales	Micrococcaceae	Paenarthrobacter	NA
20f4d37eee2c3d1964ae1de06e899a28	4	5	4	1	0.0190768	1.00406	0.000131648	2.61319	230.222	Bacteria	Proteobacteria	Alphaproteobacteria	Acetobacterales	Acetobacteraceae	NA	NA
2176f0a4d9d3ea4d51e9a4169e821cfc	11	3	3	0	0.0252795	0.511012	1.11098305108994e-06	0.646444	132.111	Bacteria	Chloroflexi	NA	NA	NA	NA	NA
221f4e43a3563b4b2551d56535df84e9	2	5	4	1	3.60620266858997e-05	1.01353	0.00013558	1.1678	105.889	Bacteria	Actinobacteriota	Thermoleophilia	Solirubrobacterales	Solirubrobacteraceae	NA	NA
222cab177a7e494960f0589c60cd0b6a	26	3	3	0	0	0	0	1.17078	47.7778	Bacteria	Chloroflexi	Chloroflexia	Kallotenuales	AKIW781	AKIW781	uncultured_bacterium
22616b32c48317b54b26768a8fb08337	22	1	1	0	0	0	0	-0.404948	16	Bacteria	Acidobacteriota	Acidobacteriae	Acidobacteriales	Acidobacteriaceae_(Subgroup_1)	Granulicella	NA
24ad1c5910c84383d3eed4d777ec5e8e	2	14	12	2	0.0268301	1.41311	7.63243989620811e-06	-0.75358	8.22222	Bacteria	Proteobacteria	Gammaproteobacteria	Burkholderiales	Nitrosomonadaceae	MND1	NA
24af4af01c2d68504c0da8bddc150c0b	6	1	1	0	0	0.432991	2.29489536329396e-16	0.00344486	21.6667	Bacteria	Actinobacteriota	Actinobacteria	Micrococcales	Micrococcaceae	Arthrobacter	NA
26480b983041e0788d7e170ce1d3e551	28	3	3	0	0	0	0	-0.144531	14.1111	Bacteria	Patescibacteria	Parcubacteria	Candidatus_Yanofskybacteria	Candidatus_Yanofskybacteria	Candidatus_Yanofskybacteria	uncultured_bacterium
2812b0a36576ae6c0d4539d760b4281f	1	38	38	0	0.00331771	2.33388	0.563917	-0.526303	14.8889	Bacteria	Proteobacteria	Alphaproteobacteria	Sphingomonadales	Sphingomonadaceae	Sphingomonas	NA
294037234f809d6bf6b3c04411296d16	2	5	2	3	0	0.946008	0.000268066	0.0627926	26.4444	Bacteria	Actinobacteriota	Thermoleophilia	Solirubrobacterales	NA	NA	NA
2947383f7fb11670187ca0245a031d9d	1	57	55	2	0.00245222	2.67192	0.904191	-0.0250952	33.5556	Bacteria	Acidobacteriota	Blastocatellia	Blastocatellales	Blastocatellaceae	Blastocatella	NA
29fa8f4dca0c6fd5ad87efb4310efa75	2	45	5	40	0.000216372	1.1213	0.0127118	-0.123404	25.2222	Bacteria	Chloroflexi	Ktedonobacteria	Ktedonobacterales	Ktedonobacteraceae	G12-WMSP1	uncultured_Chloroflexi
2b1f210166346ce1111c71e567ce2c22	1	43	43	0	0.00108186	2.238	0.728685	-0.793863	7.88889	Bacteria	Acidobacteriota	Vicinamibacteria	Vicinamibacterales	uncultured	uncultured	NA
2bbc34b7b20af8934efdbdcffcb3847e	1	51	49	2	0.00238009	2.67188	0.782399	0.384636	75.7778	Bacteria	Verrucomicrobiota	Verrucomicrobiae	Chthoniobacterales	Chthoniobacteraceae	Candidatus_Udaeobacter	NA
2c07a9eda9547fd28602c7d91373e8c3	2	14	10	4	0.039524	1.28764	0.000882252	-0.356697	61	Bacteria	Proteobacteria	Gammaproteobacteria	Steroidobacterales	Steroidobacteraceae	uncultured	Hypsibius_dujardini
2c43596c741c1507b53f1392baf37a4d	1	23	23	0	0	1.91721	0.327831	0.0388679	48.7778	Bacteria	Proteobacteria	Alphaproteobacteria	Sphingomonadales	Sphingomonadaceae	Sphingomonas	NA
2edf207e7b8190f8d7a5fd1f9baa33ef	2	9	9	0	0.0218536	1.26438	4.72994435741699e-07	-0.335898	24.3333	Bacteria	Chloroflexi	Anaerolineae	Anaerolineae	Anaerolineae	Anaerolineae	uncultured_Bellilinea
2f0bca297a901e8c46f82ce717fe27d3	2	14	13	1	0.0481789	1.37713	5.55999706774095e-06	-0.02468	76.3333	Bacteria	Proteobacteria	Gammaproteobacteria	Burkholderiales	Oxalobacteraceae	Massilia	NA
302a7eb2e90f14fe8bba17b634825063	2	1	0	1	0	0.462292	6.8241684378748e-08	3.45986	637	Bacteria	Actinobacteriota	Acidimicrobiia	IMCC26256	IMCC26256	IMCC26256	uncultured_Actinomycetales
303da3c10cfb5d2f38f82d740c128239	4	56	44	12	0.0385864	2.059	0.531333	0.316726	41.6667	Bacteria	Chloroflexi	Chloroflexia	Kallotenuales	AKIW781	AKIW781	uncultured_bacterium
30c8a82feda87976100a73d289ca4bae	2	3	3	0	0	0.945833	1.70775407107453e-06	0.0402062	56.6667	Bacteria	Myxococcota	Polyangia	mle1-27	mle1-27	mle1-27	NA
330d0d8d75a97ff870d54d47fad497eb	22	1	1	0	0	0	0	0.335642	39.2222	Bacteria	Chloroflexi	Chloroflexia	Kallotenuales	AKIW781	AKIW781	uncultured_bacterium
34d3a44fb47d90158657bf459aac1d96	2	2	0	2	0	0.493295	9.37183943582463e-08	1.25399	259.778	Bacteria	Proteobacteria	Alphaproteobacteria	Rhizobiales	Beijerinckiaceae	uncultured	uncultured_forest
3537eafbd4b230bdbeeb7341592a410b	3	1	0	1	0	0	0	3.86553	539.222	Bacteria	WPS-2	WPS-2	WPS-2	WPS-2	WPS-2	uncultured_bacterium
35b1b3e78e9adada84f4ea26d77bc8bf	1	20	15	5	0.00432744	1.67598	0.147296	0.698072	390.222	Bacteria	Acidobacteriota	Blastocatellia	Pyrinomonadales	Pyrinomonadaceae	RB41	NA
35ccf115a52309b1896bb6e46ae69912	1	11	1	10	0.0216733	0.978575	0.00030324	2.99576	396.889	Bacteria	Proteobacteria	Alphaproteobacteria	Rhizobiales	Beijerinckiaceae	Methylobacterium-Methylorubrum	NA
35e546c143fdbad7fcdb8b2fb38c952b	6	2	2	0	0	0.523413	1.78478062218718e-13	-0.112035	18	Bacteria	Chloroflexi	Chloroflexia	Kallotenuales	AKIW781	AKIW781	uncultured_bacterium
364c0bf9b638bc2f1f073323b1c49caf	2	50	6	44	0.0141003	1.23431	0.0126721	-0.549232	17.5556	Bacteria	Gemmatimonadota	Gemmatimonadetes	Gemmatimonadales	Gemmatimonadaceae	uncultured	NA
368e27c53cc0e396b420baecb15e4aab	18	1	1	0	0	0	0	0.735983	42.6667	Bacteria	Chloroflexi	AD3	AD3	AD3	AD3	NA
36d8851acabc2681999238d7b65f3b7d	2	13	13	0	0.0905157	1.52032	4.07381449917436e-05	-0.544659	29	Bacteria	Firmicutes	Clostridia	Clostridiales	Clostridiaceae	Clostridium_sensu_stricto_1	NA
37b2eb233b38ba1ba98fed4affd16d63	2	14	9	5	0.0238731	1.09975	4.54420667007589e-07	-0.05273	43.3333	Bacteria	Chloroflexi	Anaerolineae	Anaerolineae	Anaerolineae	Anaerolineae	uncultured_Bellilinea
38166c232dd40ef6ce1ebb262fddad1b	5	16	14	2	0.0149297	1.30665	4.31405705293915e-07	0.197856	57.2222	Bacteria	Actinobacteriota	Actinobacteria	Frankiales	uncultured	uncultured	NA
3872a3cefc11c83ed92d712c01042e02	1	61	57	4	0.00800577	3.00502	0.968288	-0.0912246	28.2222	Bacteria	WPS-2	WPS-2	WPS-2	WPS-2	WPS-2	uncultured_forest
388e138077a320ba7f79a7f818b17188	13	1	1	0	0	0	0	0.663971	26.7778	Bacteria	Chloroflexi	JG30-KF-CM66	JG30-KF-CM66	JG30-KF-CM66	JG30-KF-CM66	uncultured_bacterium
3ad49b6f9299de9b84aec4d705cdd988	2	5	4	1	0.0252074	0.771214	8.10013314430926e-08	1.70013	77.3333	Bacteria	WPS-2	WPS-2	WPS-2	WPS-2	WPS-2	metagenome
3b0d6d26548070a289f7baa85f3735d2	5	11	10	1	0.00201947	1.04513	4.57212131052028e-07	-0.428442	11.6667	Bacteria	Actinobacteriota	Thermoleophilia	Solirubrobacterales	NA	NA	NA
3c37fee4cb6dec2f1e93c4927797b88c	5	8	8	0	0	1.13786	3.59121301666483e-07	0.142644	85.1111	Bacteria	Chloroflexi	AD3	AD3	AD3	AD3	NA
3db5f1f1440132bb392c14f1800823e0	15	1	1	0	0	0	0	0.014828	15	Bacteria	Actinobacteriota	Actinobacteria	Corynebacteriales	Mycobacteriaceae	Mycobacterium	NA
3deb379e0b76ea32333c738a5038c3f7	2	20	13	7	0.114208	1.37406	0.00184552	0.1671	79.7778	Bacteria	Chloroflexi	AD3	AD3	AD3	AD3	NA
3f330bcbcf8c923e068f6f58ab37ffc1	4	6	3	3	0.000901551	1.34103	0.0207318	0.574841	59.3333	Bacteria	Actinobacteriota	Actinobacteria	Pseudonocardiales	Pseudonocardiaceae	Pseudonocardia	NA
409153d1543d4f56d44113c2d53ffa7a	1	59	56	3	0.00263253	2.71759	0.921943	0.301553	65.3333	Bacteria	Verrucomicrobiota	Verrucomicrobiae	Chthoniobacterales	Chthoniobacteraceae	Candidatus_Udaeobacter	NA
40a101e79ac100d9b0237face44ff23e	1	47	47	0	0.00735665	2.28254	0.729487	-0.538711	13.1111	Bacteria	Acidobacteriota	Blastocatellia	Blastocatellales	Blastocatellaceae	Blastocatella	NA
40f36c599a8748009d3e937b4e957a1c	1	48	43	5	0.00948431	2.32806	0.685652	-0.351303	23.2222	Bacteria	Planctomycetota	Planctomycetes	Isosphaerales	Isosphaeraceae	NA	NA
41dab9edf19aeb6ac41572ef52350b71	1	26	25	1	0.00252434	1.81379	0.347045	-0.663499	13.4444	Bacteria	Gemmatimonadota	Gemmatimonadetes	Gemmatimonadales	Gemmatimonadaceae	Gemmatimonas	NA
432656c4828c16dc0dbbcd33a02d7bb8	1	39	39	0	0.010494	2.07692	0.617084	-0.739088	9.55556	Bacteria	Proteobacteria	Alphaproteobacteria	Acetobacterales	Acetobacteraceae	Acidiphilium	NA
439027ea8ea3da13cccf13893ee56582	5	12	10	2	3.60620266858997e-05	1.20274	1.53919304069483e-07	-0.13168	29.5556	Bacteria	Patescibacteria	Saccharimonadia	Saccharimonadales	NA	NA	NA
469ab9221bd7737715d08f625e9b1e0b	14	3	3	0	0	0	0	-1.22588	5.11111	Bacteria	Myxococcota	Polyangia	Polyangiales	Polyangiaceae	Pajaroellobacter	uncultured_bacterium
48072df9b7d5ad4f6457d717d01be318	7	8	8	0	0.00897944	1.07783	7.62286418434546e-09	-0.305616	39.2222	Bacteria	Gemmatimonadota	Gemmatimonadetes	Gemmatimonadales	Gemmatimonadaceae	uncultured	NA
48ce984c59ce8b651a17c50979abfc29	7	4	4	0	0	0.834987	3.00611529492616e-11	-0.595187	47.8889	Bacteria	Myxococcota	Polyangia	Haliangiales	Haliangiaceae	Haliangium	NA
4966048d19284cd6b4c437be71963ff5	6	3	2	1	0	0.550513	2.4227046197779e-10	-0.792716	10.2222	Bacteria	Actinobacteriota	Acidimicrobiia	IMCC26256	IMCC26256	IMCC26256	NA
49c9677a0a0c5ab5a758dc3c6255df2e	6	7	4	3	0.00926794	0.594931	6.74264157046067e-10	-0.081834	24.6667	Bacteria	Gemmatimonadota	Gemmatimonadetes	Gemmatimonadales	Gemmatimonadaceae	Roseisolibacter	uncultured_bacterium
49e7d91765a1e90c978cf9421b3a8dbc	21	1	1	0	0	0	0	0.58491	60.3333	Bacteria	Verrucomicrobiota	Verrucomicrobiae	Chthoniobacterales	Chthoniobacteraceae	Candidatus_Udaeobacter	NA
4a70b9bd3e2b9aff07e68c4ac251574b	7	7	7	0	0.0164803	1.09776	4.15041332178295e-09	-0.721555	24.1111	Bacteria	Proteobacteria	Gammaproteobacteria	Legionellales	Legionellaceae	Legionella	NA
4b77af53fc8a0bb6fc46dde3679d497a	1	26	25	1	0.00887126	1.88332	0.325442	-0.438736	20.1111	Bacteria	Bacteroidota	Bacteroidia	Chitinophagales	Chitinophagaceae	Flavisolibacter	NA
4b79c97696b212b7bdcd9ab44533f3f2	8	1	1	0	0	0	0	-0.757297	8.55556	Bacteria	Nitrospirota	Nitrospiria	Nitrospirales	Nitrospiraceae	Nitrospira	uncultured_Nitrospiraceae
4d14772e58aa51dd91a0a32d9a32272d	1	45	45	0	0	2.0863	0.773015	-1.22507	3.33333	Bacteria	Planctomycetota	Planctomycetes	Gemmatales	Gemmataceae	uncultured	NA
4de5af7643b0b4f708086ece9e9f8117	1	61	56	5	0.00865489	2.95789	0.951995	-0.162211	27.5556	Bacteria	Proteobacteria	Gammaproteobacteria	Burkholderiales	Oxalobacteraceae	[Aquaspirillum]_arcticum_group	uncultured_bacterium
4e2adf94d03547274dc0e787b55de594	1	52	45	7	0.00338983	2.66042	0.734564	-0.47931	16	Bacteria	Proteobacteria	Alphaproteobacteria	Rhizobiales	Beijerinckiaceae	Psychroglaciecola	Psychroglaciecola_arctica
51521b7c26313e7b8b723e84094d17ed	16	2	2	0	0	0	0	-0.159121	29.7778	Bacteria	Bacteroidota	Bacteroidia	Flavobacteriales	Weeksellaceae	Chryseobacterium	NA
51aac727dfa0dfece204635aa6759d87	5	19	15	4	0.0590696	1.38165	4.91236514771338e-07	0.122106	51.4444	Bacteria	Chloroflexi	AD3	AD3	AD3	AD3	uncultured_bacterium
52abd7b53da462f7182a06f14c26cd94	2	10	9	1	0.0699243	1.19762	7.0419841956095e-06	0.182306	82.4444	Bacteria	Chloroflexi	P2-11E	P2-11E	P2-11E	P2-11E	uncultured_bacterium
542b595ccbcffd5372fc40eb5b2249f1	9	1	1	0	0	0	0	-0.311378	21	Bacteria	Myxococcota	Myxococcia	Myxococcales	Myxococcaceae	NA	NA
5753bfcf1b7614a9dda4188e8923c7e9	5	18	17	1	0.0316625	1.38978	8.25467465740806e-06	-0.6894	11.2222	Bacteria	Acidobacteriota	Acidobacteriae	Bryobacterales	Bryobacteraceae	Bryobacter	NA
58c41447cc3c43fff2cc0f0a15a1d6db	2	14	11	3	0.0747926	1.27759	7.40810754401236e-06	-0.752852	8.66667	Bacteria	Acidobacteriota	Acidobacteriae	Subgroup_2	Subgroup_2	Subgroup_2	NA
58edff5b3bef921e6689132a5b81d69f	12	1	1	0	0	0	0	-0.754612	13	Bacteria	Dependentiae	Babeliae	Babeliales	NA	NA	NA
597b9f3f0038c92734a44518885d6916	1	49	40	9	0.104039	2.15864	0.612338	2.1939	222	Bacteria	Proteobacteria	Gammaproteobacteria	Burkholderiales	Oxalobacteraceae	Noviherbaspirillum	NA
5bdccad73b8e21ad33ca09466c7550ba	1	39	39	0	0.000576992	2.30873	0.567367	-0.8678	7.44444	Bacteria	Patescibacteria	Saccharimonadia	Saccharimonadales	LWQ8	LWQ8	uncultured_Candidatus
5be3422b16ee02ee77a78838ec89d7e6	2	12	10	2	0.00613054	1.39151	7.60144156386913e-06	-1.00915	5.11111	Bacteria	Proteobacteria	Gammaproteobacteria	Burkholderiales	Nitrosomonadaceae	MND1	NA
5cbf5e631db56066c67c2db357e57a1b	2	19	10	9	0.00800577	1.39243	0.00141899	0.235259	108.333	Bacteria	Deinococcota	Deinococci	Deinococcales	Deinococcaceae	Deinococcus	NA
5db0103813f50d778ffb4ac150139981	7	6	6	0	0.00519293	0.938211	2.54319915377963e-10	-0.592468	45.3333	Bacteria	Myxococcota	Myxococcia	Myxococcales	Anaeromyxobacteraceae	Anaeromyxobacter	uncultured_delta
5e7a6bd62b34f7806d48f2e73e9f5c9c	4	51	40	11	0.0335737	1.99461	0.454799	0.844165	102.222	Bacteria	Proteobacteria	Alphaproteobacteria	Acetobacterales	Acetobacteraceae	Acidiphilium	NA
60c6fdcedd467611cd098c5980f28465	9	1	1	0	0	0	0	-0.394756	19.5556	Bacteria	Actinobacteriota	Acidimicrobiia	Microtrichales	Ilumatobacteraceae	uncultured	uncultured_organism
60f33d405f4bb73be6c5512486db43b7	27	10	2	8	0	0.531054	1.45753683200354e-09	-0.539408	8.77778	Bacteria	Chloroflexi	Chloroflexia	Thermomicrobiales	JG30-KF-CM45	JG30-KF-CM45	uncultured_soil
632f9f6bfcbb3b1697241295819406f3	14	1	1	0	0	0	0	0.921406	26.4444	Bacteria	Actinobacteriota	Actinobacteria	Frankiales	Geodermatophilaceae	Blastococcus	uncultured_Blastococcus
63e5f8fca64a4db129688b84ffe516d8	6	6	2	4	0.00732059	0.582707	4.55593602520708e-09	-0.634309	15.2222	Bacteria	Proteobacteria	Gammaproteobacteria	Burkholderiales	Oxalobacteraceae	Noviherbaspirillum	NA
64289341703dc2d5901509fecffe0a3d	3	2	2	0	0	0	0	0.479701	30.3333	Bacteria	Gemmatimonadota	Gemmatimonadetes	Gemmatimonadales	Gemmatimonadaceae	Gemmatimonas	NA
64508e459f6e07e9f675a4b0ef7e0761	28	3	3	0	0	0	0	-0.184225	18.8889	Bacteria	Chloroflexi	NA	NA	NA	NA	NA
64f0d586006bedab6a49efd60b43181e	1	48	42	6	0.00638298	2.57915	0.679329	-0.182484	33.4444	Bacteria	Myxococcota	Myxococcia	Myxococcales	Anaeromyxobacteraceae	Anaeromyxobacter	NA
67dc28801d04e503792638ff66251a40	20	2	2	0	0.00847458	0.497832	3.63779733912132e-10	-0.322563	13.2222	Bacteria	Proteobacteria	Alphaproteobacteria	Caulobacterales	Caulobacteraceae	Phenylobacterium	NA
68b2c265f68e6492113c202e23ee7977	26	4	4	0	0	0	0	1.37036	72.6667	Bacteria	WPS-2	WPS-2	WPS-2	WPS-2	WPS-2	NA
69c1450d7c91a5a657fa7bdda2495e9c	4	12	10	2	0.00216372	1.4697	0.0207208	-0.0922573	17.7778	Bacteria	Proteobacteria	Alphaproteobacteria	Sphingomonadales	Sphingomonadaceae	Novosphingobium	NA
6b61c4a7b92e30d77fb4888574a9e87d	1	2	2	0	0	1.30862	0.0293054	0.955225	36.6667	Bacteria	Acidobacteriota	Acidobacteriae	Acidobacteriales	Acidobacteriaceae_(Subgroup_1)	uncultured	NA
6c3ba518d1d1aa3a631751612b6a14a4	4	8	7	1	0.0230797	1.29984	0.00550247	1.33466	171	Bacteria	Actinobacteriota	Acidimicrobiia	IMCC26256	IMCC26256	IMCC26256	uncultured_Actinomycetales
6e7604ec6f61c2fee0d97a8d8b3d057d	2	4	3	1	0.0108907	0.994619	7.66610017840328e-05	1.6512	59.2222	Bacteria	Proteobacteria	Alphaproteobacteria	Rhizobiales	Xanthobacteraceae	Bradyrhizobium	NA
6ef886477209cf2b3361aee932d80eff	2	13	12	1	0.000973675	1.2843	2.53722086580455e-06	-0.499779	17.1111	Bacteria	Acidobacteriota	Acidobacteriae	Acidobacteriales	Acidobacteriaceae_(Subgroup_1)	Granulicella	NA
6f0c5cddd661726b9f1effc0204dab2f	1	47	46	1	0.00119005	2.20299	0.75383	-0.742271	9.11111	Bacteria	Bacteroidota	Bacteroidia	Cytophagales	Spirosomaceae	Spirosoma	uncultured_Bacteroidetes
711f68d04c023740eb84287c4da9d6f5	2	6	6	0	0	1.00601	4.60475141042054e-06	-0.929649	6.77778	Bacteria	Armatimonadota	Armatimonadia	Armatimonadales	Armatimonadales	Armatimonadales	uncultured_soil
71bb13e3eb0b89d8cbbaf3bf7ef66c16	1	65	59	6	0.0191489	3.29665	0.99599	0.693606	137.111	Bacteria	Verrucomicrobiota	Verrucomicrobiae	Chthoniobacterales	Chthoniobacteraceae	Candidatus_Udaeobacter	NA
722f257d0f531a8b886f0c75894ee033	1	13	13	0	0	1.40987	0.11584	-0.54586	22.1111	Bacteria	Bacteroidota	Bacteroidia	Chitinophagales	Chitinophagaceae	Flavisolibacter	NA
72b1dd1d1706de98a2c72d417fd12e8f	1	61	58	3	0.00144248	2.64598	0.957132	-0.551005	12.7778	Bacteria	Acidobacteriota	Holophagae	Subgroup_7	Subgroup_7	Subgroup_7	NA
7371304f7039df32f8cbf7c48a8bed9a	23	1	1	0	0	0	0	-0.734794	10.1111	Bacteria	Acidobacteriota	Blastocatellia	Blastocatellales	Blastocatellaceae	Blastocatella	NA
73ba2fe23bd8cd36d3ff13564eabbacb	2	26	1	25	0	0.902885	0.00879601	-1.10016	3.55556	Bacteria	Actinobacteriota	Rubrobacteria	Rubrobacterales	Rubrobacteriaceae	Rubrobacter	NA
7449befece5b3af65032d5a101cb94b7	1	54	52	2	0.00201947	2.70477	0.859809	0.64581	122.111	Bacteria	Verrucomicrobiota	Verrucomicrobiae	Chthoniobacterales	Chthoniobacteraceae	Candidatus_Udaeobacter	NA
759c348163fb879ec75c729c6d2fb17a	10	1	1	0	0	0	0	-0.699223	8.22222	Bacteria	Actinobacteriota	Acidimicrobiia	uncultured	uncultured	uncultured	NA
7793b2886c268433d4f1cbe48d13ea0c	1	47	41	6	0.00948431	2.66002	0.66217	-0.411261	19.8889	Bacteria	Actinobacteriota	Actinobacteria	Corynebacteriales	Nocardiaceae	Rhodococcus	Rhodococcus_aerolatus
7b329976388b544a3b823bd02525ed38	7	8	8	0	0.00836639	0.947985	1.01018738728704e-09	-0.68489	42	Bacteria	Proteobacteria	Gammaproteobacteria	Xanthomonadales	Xanthomonadaceae	Lysobacter	NA
7b8ac04ba9822e3a325698e53566c763	27	4	2	2	0	0.5435	3.18940419219285e-09	0.568836	35.7778	Bacteria	Gemmatimonadota	Gemmatimonadetes	Gemmatimonadales	Gemmatimonadaceae	Roseisolibacter	uncultured_bacterium
7c26941a8914bf3fbaf0bf77e9452001	16	1	1	0	0	0	0	2.8871	216.111	Bacteria	Actinobacteriota	Acidimicrobiia	IMCC26256	IMCC26256	IMCC26256	bacterium_enrichment
7c491a46c1556b17f1e148852f095c13	1	9	5	4	0.0247746	1.26257	0.0154161	-1.02163	6.88889	Bacteria	Bacteroidota	Bacteroidia	Cytophagales	Spirosomaceae	uncultured	metagenome
7cdea303d58e71cd1d07fe1ed811c368	2	12	9	3	0.009304	1.24804	0.00110614	-0.475776	25.3333	Bacteria	Armatimonadota	Chthonomonadetes	Chthonomonadales	Chthonomonadaceae	Chthonomonas	uncultured_bacterium
7ce933c8f06f65bef0063bfd5a8cfa39	7	4	4	0	0	0.912841	2.86087703712477e-11	-0.364032	51.8889	Bacteria	Actinobacteriota	Acidimicrobiia	Microtrichales	NA	NA	NA
80458afcac085502e2393fb2dc442776	2	6	6	0	0	1.0543	4.63458521513824e-06	-0.253818	23.6667	Bacteria	Proteobacteria	Alphaproteobacteria	Rhizobiales	Rhizobiales_Incertae_Sedis	uncultured	uncultured_Alphaproteobacteria
8046dea2d30b35b7f8c5cc9855bcad93	1	62	57	5	0.000468806	3.07391	0.95039	0.424711	84.2222	Bacteria	Proteobacteria	Alphaproteobacteria	Acetobacterales	Acetobacteraceae	Acidiphilium	NA
8092cd34805db888b3ed7ffcc080b14d	6	3	3	0	0.000252434	0.52314	1.70853609858786e-13	-0.218751	19.1111	Bacteria	Chloroflexi	AD3	AD3	AD3	AD3	NA
80aa4705faf178a1fa95bf453569e2de	2	10	9	1	0.00649116	1.18451	4.19642372017575e-07	-0.152684	35.4444	Bacteria	Gemmatimonadota	Gemmatimonadetes	Gemmatimonadales	Gemmatimonadaceae	uncultured	NA
80bfbd6c39a4769134064ce67a48719b	1	2	0	2	0	0.50407	0.000203927	-0.701962	9.88889	Bacteria	Actinobacteriota	Actinobacteria	Corynebacteriales	Mycobacteriaceae	Mycobacterium	NA
80dd609bbdfed4891666bd4d1292ad41	1	54	51	3	0.00176704	2.56101	0.828775	-0.489179	14.7778	Bacteria	Actinobacteriota	Thermoleophilia	Solirubrobacterales	Solirubrobacteraceae	Conexibacter	Solirubrobacterales_bacterium
813974d865eab4b76e447ac3d0eeaea5	6	4	4	0	0.0330689	0.607231	1.19863410778065e-11	-0.354586	19.1111	Bacteria	Proteobacteria	Alphaproteobacteria	Rhizobiales	Xanthobacteraceae	uncultured	NA
8149dd9703ca3f2fd9f07ff68afd7b03	4	11	7	4	0.0155788	1.47048	0.0533388	2.00505	370.222	Bacteria	Bacteroidota	Bacteroidia	Chitinophagales	Chitinophagaceae	uncultured	NA
81c2ec53c78bba6d23e52fa10ee81946	1	20	15	5	0.0140642	1.62335	0.129987	2.45623	179.556	Bacteria	Actinobacteriota	Acidimicrobiia	IMCC26256	IMCC26256	IMCC26256	uncultured_Actinomycetales
82eb678bee3cb5de01553fde14583c17	6	4	3	1	0.00108186	0.60652	1.75838937950684e-10	-0.595664	12.5556	Bacteria	Chloroflexi	Chloroflexia	Thermomicrobiales	JG30-KF-CM45	JG30-KF-CM45	uncultured_Chloroflexi
83bd17864c688443fa9ceb45a7516e43	7	2	2	0	0	0.806732	3.24558303629515e-09	-0.110932	53.4444	Bacteria	Gemmatimonadota	Gemmatimonadetes	Gemmatimonadales	Gemmatimonadaceae	uncultured	NA
84c6d43ee721307636afa0fdf38e724d	2	11	11	0	0.0208078	1.43302	5.83450999853431e-05	-1.06418	9.66667	Bacteria	Verrucomicrobiota	Verrucomicrobiae	Pedosphaerales	Pedosphaeraceae	Pedosphaeraceae	NA
853577f70d05ca0b74c3d12f9c183546	4	16	14	2	3.60620266858997e-05	1.59076	0.0585411	-0.326925	12.3333	Bacteria	Proteobacteria	Gammaproteobacteria	Burkholderiales	Comamonadaceae	Polaromonas	NA
8691a255fc8ff15b98d95c73d8a98b27	1	63	58	5	0.00263253	3.17522	0.972791	-0.294404	20.7778	Bacteria	Gemmatimonadota	Gemmatimonadetes	Gemmatimonadales	Gemmatimonadaceae	Roseisolibacter	uncultured_bacterium
869b8b51b5f68477f9a6db7969aba090	28	2	2	0	0	0	0	1.00423	46.4444	Bacteria	Proteobacteria	Gammaproteobacteria	Burkholderiales	Comamonadaceae	Rhodoferax	NA
87330e15c76cc3d4a94ca9a3fbdb05e1	4	60	47	13	0.0399567	2.14689	0.634927	0.4099	49.2222	Bacteria	Proteobacteria	Gammaproteobacteria	Burkholderiales	Oxalobacteraceae	Noviherbaspirillum	NA
87608230f4bb6658d5fb1f525cf105aa	2	19	16	3	0.0359178	1.38385	7.70325281426773e-06	-1.14467	3.77778	Bacteria	Acidobacteriota	Vicinamibacteria	Subgroup_17	Subgroup_17	Subgroup_17	NA
88152d86b16c717db2f22e128f780940	1	42	40	2	0.000576992	2.12871	0.694092	-0.575533	13.8889	Bacteria	Chloroflexi	NA	NA	NA	NA	NA
88884f4208290b7e1f88a15071ecee83	10	1	1	0	0	0	0	-0.78643	5.88889	Bacteria	Actinobacteriota	Acidimicrobiia	Microtrichales	uncultured	uncultured	metagenome
8893191de9a599214a110f5453bcc86d	5	17	14	3	0.0641904	1.20803	6.42153259011623e-06	3.35126	367.111	Bacteria	Actinobacteriota	Acidimicrobiia	IMCC26256	IMCC26256	IMCC26256	NA
8977b0cec92e3f9bcf22cf19ed574628	5	12	12	0	0.0064551	1.30346	1.78511625189761e-06	-0.511305	17.1111	Bacteria	Gemmatimonadota	Gemmatimonadetes	Gemmatimonadales	Gemmatimonadaceae	Gemmatimonas	NA
8cb4d8257bd255bb4891032bc2b93305	2	32	5	27	0.00595023	1.18964	0.00897263	0.225878	87.2222	Bacteria	Actinobacteriota	Acidimicrobiia	IMCC26256	IMCC26256	IMCC26256	NA
8cddee4bf463b641818ced6e12734af9	26	3	3	0	0	0	0	0.140374	13.6667	Bacteria	Actinobacteriota	Acidimicrobiia	IMCC26256	IMCC26256	IMCC26256	NA
8ce0409df72c1f539c0b21ec909a3e5f	2	52	11	41	0.0701406	1.3233	0.0120418	0.508509	101.444	Bacteria	Chloroflexi	NA	NA	NA	NA	NA
8e8bbb23815d7d0f4cac9b70a9be50c1	1	4	4	0	0.00122611	1.27056	0.0118907	-0.240891	55.1111	Bacteria	NA	NA	NA	NA	NA	NA
8fd29cdd495b0a0d90a3e4fa628a2168	1	9	9	0	0	1.49677	0.13242	-0.920266	7.33333	Bacteria	Chloroflexi	NA	NA	NA	NA	NA
928edd71f06ea9ff602cc5d3e7f7a1f7	20	1	1	0	0	0.447542	7.32801397616301e-12	0.0404042	25.4444	Bacteria	Proteobacteria	Gammaproteobacteria	Burkholderiales	Comamonadaceae	Rhizobacter	NA
932f2ce35774be224bd6c3e412708b12	1	47	45	2	0	2.19145	0.754853	-0.681772	10.7778	Bacteria	Acidobacteriota	Blastocatellia	Blastocatellales	Blastocatellaceae	Blastocatella	NA
935a491a2112c634daecd22838706ad6	2	7	4	3	0.0477822	1.04799	0.000199805	-0.0543478	22.1111	Bacteria	Acidobacteriota	Acidobacteriae	Bryobacterales	Bryobacteraceae	Bryobacter	NA
94c3c583ea0e93e8a879a966e38ac5b4	11	1	1	0	0	0.453939	2.26911545481958e-08	0.229927	24.7778	Bacteria	Proteobacteria	Gammaproteobacteria	Burkholderiales	Nitrosomonadaceae	IS-44	metagenome
96e600a5727f6ac93841e5f96f02d756	29	1	1	0	0	0	0	0.149064	30	Bacteria	Chloroflexi	Chloroflexia	Kallotenuales	AKIW781	AKIW781	uncultured_bacterium
97991f73cd12dddf183a80cc6dd22f60	4	25	14	11	0.00393076	1.84922	0.0626221	0.107614	28.5556	Bacteria	Proteobacteria	Gammaproteobacteria	Burkholderiales	Oxalobacteraceae	NA	NA
97dfc72f5c3565a3445c3d295a71717b	6	3	3	0	0.0165885	0.579776	2.76418796570309e-13	-0.804351	8.55556	Bacteria	Proteobacteria	Alphaproteobacteria	Acetobacterales	Acetobacteraceae	uncultured	NA
98032858f55eb437b3ddb3c27a908c76	4	12	7	5	0.00695997	1.45158	0.0408958	0.117384	35.7778	Bacteria	Chloroflexi	Chloroflexia	Kallotenuales	AKIW781	AKIW781	uncultured_bacterium
9866baf3b25bddddc38af98246384925	1	25	25	0	0.00018031	2.00464	0.328596	-0.19606	33.1111	Bacteria	Verrucomicrobiota	Verrucomicrobiae	Chthoniobacterales	Chthoniobacteraceae	Candidatus_Udaeobacter	uncultured_bacterium
987282bbf03cb106d4891a3561eb63aa	2	5	2	3	0.0188244	1.02268	0.000154672	-0.363716	18.3333	Bacteria	Chloroflexi	AD3	AD3	AD3	AD3	uncultured_bacterium
9993b4c4251833f497815da8a7e375ea	5	13	13	0	0	1.18297	5.31059539011229e-07	-0.814307	9	Bacteria	Actinobacteriota	Actinobacteria	Micrococcales	Micrococcaceae	Arthrobacter	NA
99bff93ae33324d0557d525dcb0cd953	28	2	2	0	0	0	0	-1.1035	3.77778	Bacteria	Acidobacteriota	Blastocatellia	Pyrinomonadales	Pyrinomonadaceae	RB41	NA
9a925e04f4b1e51e5e471e3f7feb0e3e	8	1	1	0	0	0	0	-1.528	1.88889	Bacteria	Actinobacteriota	Actinobacteria	Corynebacteriales	Dietziaceae	Dietzia	NA
9aa3aca4ff9bf2c18353c4a4ffac4d43	2	6	2	4	0.00201947	0.879608	1.48466527607088e-07	-1.30008	3.88889	Bacteria	Chloroflexi	TK10	TK10	TK10	TK10	uncultured_bacterium
9b025f86f164336c60f432a2bff20a0a	1	51	45	6	0.00537324	2.7801	0.740785	-0.102857	35.7778	Bacteria	Gemmatimonadota	Gemmatimonadetes	Gemmatimonadales	Gemmatimonadaceae	Gemmatimonas	NA
9cfa9c8facf2b4a6d8ee0e26ca6709c4	5	17	15	2	0.000829427	1.32422	4.84898685507293e-07	0.0452566	38.8889	Bacteria	Chloroflexi	AD3	AD3	AD3	AD3	NA
9d2bd727f61bdfcde9bcf21ac0d7d42d	7	10	8	2	0.0819329	1.15685	3.08586474255701e-08	-0.800475	13.5556	Bacteria	Chloroflexi	JG30-KF-CM66	JG30-KF-CM66	JG30-KF-CM66	JG30-KF-CM66	uncultured_Caldilinea
9d326a03ed2cb8e6bbd93336aa20a46f	4	2	0	2	0	0.440548	4.54082258013681e-08	-0.229025	24.8889	Bacteria	Proteobacteria	Alphaproteobacteria	Acetobacterales	Acetobacteraceae	Acidiphilium	NA
9d5ace1a20c2eb396efc5c00a3d48724	5	8	7	1	0.0186441	1.04732	1.38035758670165e-06	1.37668	160.667	Bacteria	Actinobacteriota	Actinobacteria	0319-7L14	0319-7L14	0319-7L14	NA
9edcc016207c528a9c754ad7ac082bb7	12	2	2	0	0	0	0	-0.263618	29.3333	Bacteria	Actinobacteriota	Rubrobacteria	Rubrobacterales	Rubrobacteriaceae	Rubrobacter	NA
9f52dabcf412872759e12f84e1cd37c7	2	8	8	0	0	1.17802	5.0827077054338e-06	-0.213458	104.556	Bacteria	Bacteroidota	Bacteroidia	Cytophagales	Spirosomaceae	Fibrella	uncultured_bacterium
9f758a137c4454e9aeb4c323ddb8ef2e	5	15	13	2	0.00627479	1.33906	4.60492478416029e-07	0.0711533	49.3333	Bacteria	Chloroflexi	Chloroflexia	Elev-1554	Elev-1554	Elev-1554	uncultured_bacterium
a0aa11193328545fd61d80a69ba7b00f	5	7	7	0	0.0829787	1.13408	6.60092139945897e-05	0.940888	93.7778	Bacteria	Chloroflexi	AD3	AD3	AD3	AD3	NA
a0d03ba5342c2c82ac244c0c5ef28b92	2	9	6	3	0.000685179	1.12624	0.0011836	-0.281435	12.6667	Bacteria	Firmicutes	Bacilli	Bacillales	Bacillaceae	Bacillus	NA
a15c1e49e8595fd8a3eb52a2c7d110fd	4	24	15	9	0.00212766	1.71805	0.0662187	-0.430939	11.2222	Bacteria	Chloroflexi	AD3	AD3	AD3	AD3	uncultured_Chloroflexi
a23a5674521fe3160556ddf0c5550304	4	1	1	0	0	0.806694	2.70288354464519e-06	1.28892	97.3333	Bacteria	Bacteroidota	Bacteroidia	Chitinophagales	Chitinophagaceae	NA	NA
a2461ecfa12a9be96b93718214b67b5a	1	60	57	3	0.00800577	2.9003	0.952034	-0.224429	23.1111	Bacteria	WPS-2	WPS-2	WPS-2	WPS-2	WPS-2	uncultured_bacterium
a2bb741cadde494f72017c34e0ba58c7	1	46	40	6	0.0175622	2.49637	0.637131	-0.317856	25.6667	Bacteria	Proteobacteria	Alphaproteobacteria	Rhizobiales	Beijerinckiaceae	Methylobacterium-Methylorubrum	NA
a38cdc410108c8ad4c1d011b7cf3d4e8	1	50	48	2	0.00407501	2.65466	0.751982	0.163036	51.5556	Bacteria	Verrucomicrobiota	Verrucomicrobiae	Chthoniobacterales	Chthoniobacteraceae	Candidatus_Udaeobacter	NA
a467cf3ef5dd393b7471a390f721b1a3	1	56	52	4	0.0124053	2.82234	0.87745	-0.763648	8.44444	Bacteria	Proteobacteria	Alphaproteobacteria	Sphingomonadales	Sphingomonadaceae	Altererythrobacter	NA
a506c2d42105cd1db73e54feb1c4e9e4	1	63	58	5	0.0125856	2.94795	0.982213	-0.551559	12.1111	Bacteria	Proteobacteria	Gammaproteobacteria	Burkholderiales	Oxalobacteraceae	NA	NA
a9a2bbc409432aa54b9c2da015077cc8	2	3	2	1	0	0.670435	1.69834071545059e-09	2.93719	218.667	Bacteria	Actinobacteriota	Actinobacteria	Frankiales	uncultured	uncultured	NA
a9de352744ddac8a29446c1168182280	1	66	60	6	0.00425532	3.30399	1	-0.149278	26.2222	Bacteria	Proteobacteria	Alphaproteobacteria	Rhizobiales	Beijerinckiaceae	Methylobacterium-Methylorubrum	NA
acc54f0d5e95c5c8c8fb2b2ea95e85cc	1	54	49	5	0.0309052	2.80909	0.816966	-0.438365	16.3333	Bacteria	Proteobacteria	Alphaproteobacteria	Acetobacterales	Acetobacteraceae	Acidiphilium	NA
ad12f5a3f7a4eb64f86e47f91b370511	5	9	9	0	0	1.13498	1.62354898280186e-06	-0.862554	8.55556	Bacteria	Actinobacteriota	Acidimicrobiia	NA	NA	NA	NA
ad83c0dd1210b331571894b1e0358449	29	1	1	0	0	0	0	-0.210076	14.6667	Bacteria	Firmicutes	Bacilli	Lactobacillales	Streptococcaceae	Streptococcus	Streptococcus_salivarius
ad86f560c35cf43e1fbe05e6655cd6a7	4	26	16	10	0.0256762	1.80543	0.0668239	0.685914	64	Bacteria	Chloroflexi	P2-11E	P2-11E	P2-11E	P2-11E	uncultured_bacterium
af6b10de29bc507c54c0fbc272cc79bc	1	58	54	4	0.0101334	2.81337	0.882917	-0.379515	18.1111	Bacteria	Actinobacteriota	Thermoleophilia	Solirubrobacterales	67-14	67-14	uncultured_actinobacterium
affa9bd59ad5d84cdb4cce373d2f8674	26	4	4	0	0	0	0	1.12756	45.7778	Bacteria	Proteobacteria	Gammaproteobacteria	Burkholderiales	Comamonadaceae	Variovorax	NA
b05461359beb2e7462cc1d5d0f2a467b	1	47	46	1	0.00948431	2.20688	0.744497	-0.917003	6.44444	Bacteria	Proteobacteria	Gammaproteobacteria	Burkholderiales	Burkholderiaceae	Lautropia	NA
b2181ee87def728177bb3be43255d5f7	1	45	44	1	0.0036062	2.6218	0.679124	-0.535367	13.8889	Bacteria	Bacteroidota	Bacteroidia	Chitinophagales	Chitinophagaceae	uncultured	NA
b2729cae094bf380d5bb65f0d31ba7bf	2	10	3	7	0.0102416	0.980743	0.000926199	0.463816	34.2222	Bacteria	Acidobacteriota	Acidobacteriae	Acidobacteriales	uncultured	uncultured	uncultured_forest
b295b912248516c8d430be799cb003e5	4	11	7	4	0.026181	1.4577	0.0545854	0.870462	68.8889	Bacteria	Proteobacteria	Alphaproteobacteria	Acetobacterales	Acetobacteraceae	uncultured	NA
b2d2b88936b795ceef7546475e73b038	1	42	36	6	0.00677966	2.2471	0.576223	-0.490347	17.6667	Bacteria	Myxococcota	Polyangia	mle1-27	mle1-27	mle1-27	NA
b41995cecfefab9f130faa7295b381d5	24	1	1	0	0	0	0	-0.251311	23.1111	Bacteria	Acidobacteriota	Vicinamibacteria	Vicinamibacterales	uncultured	uncultured	NA
b41b89d5c7d4269be58b4579450c39da	17	2	1	1	0.016877	0.464761	3.07726380088051e-11	1.87472	124.333	Bacteria	Chloroflexi	P2-11E	P2-11E	P2-11E	P2-11E	uncultured_bacterium
b61a75a46e7dfd4f205d24c6767d5e60	5	9	9	0	0	1.10959	4.87748445725693e-07	-0.782422	12.2222	Bacteria	NA	NA	NA	NA	NA	NA
b6ace06eb3c1b0168535273e1c8f3409	6	6	4	2	0.0664623	0.637936	4.07948990996534e-10	0.1017	45.4444	Bacteria	Actinobacteriota	Actinobacteria	Frankiales	uncultured	uncultured	NA
b6b4fe92b2dfd342606cb9e490f22a81	6	4	4	0	0.000324558	0.551731	2.51952512120697e-13	-0.789394	8.88889	Bacteria	Proteobacteria	Gammaproteobacteria	Salinisphaerales	Solimonadaceae	Polycyclovorans	uncultured_bacterium
b6f243460d9337aeb675b4502504a7bf	1	12	11	1	0.000396682	1.54118	0.131421	-0.933292	6.66667	Bacteria	Bacteroidota	Bacteroidia	Cytophagales	Hymenobacteraceae	Hymenobacter	NA
b835a57d5556350b553cf4516be573ae	2	3	2	1	0.0252074	0.959371	7.44598004845101e-08	-0.670741	14.7778	Bacteria	Proteobacteria	Alphaproteobacteria	Caulobacterales	Caulobacteraceae	Brevundimonas	NA
b931291e8720d20c32333a5a8df1affe	1	51	48	3	0.0448251	2.26318	0.803145	2.22965	151.556	Bacteria	Proteobacteria	Alphaproteobacteria	Sphingomonadales	Sphingomonadaceae	Sphingomonas	NA
bb91a19f7555e54ca8ac0c8d784d2426	2	13	13	0	0.0322395	1.34256	2.4451639087037e-06	-0.0881938	41.3333	Bacteria	Actinobacteriota	Actinobacteria	Micrococcales	Microbacteriaceae	Subtercola	NA
bee749d369bbfdb63fab2bfee4ba944e	4	33	27	6	3.60620266858997e-05	1.77671	0.339347	-0.64065	8.88889	Bacteria	Proteobacteria	Gammaproteobacteria	Diplorickettsiales	Diplorickettsiaceae	Aquicella	NA
c04775ea0a48dd6430cfa55f3b4467ab	4	17	14	3	0.00876307	1.56443	0.0512872	-0.0605797	18.5556	Bacteria	Proteobacteria	Alphaproteobacteria	Sphingomonadales	Sphingomonadaceae	Sphingomonas	NA
c22bdbba4b6e3d250ce71c98e4741140	7	7	6	1	0.0182834	1.06361	1.55483065522331e-07	0.37019	137.667	Bacteria	Patescibacteria	Saccharimonadia	Saccharimonadales	NA	NA	NA
c23667b7beb08115d80d674a0dd705fe	1	6	6	0	0	1.36746	0.0477365	-0.707328	12.3333	Bacteria	Chloroflexi	Chloroflexia	Chloroflexales	Roseiflexaceae	uncultured	uncultured_bacterium
c30ecc3271b512d07818c052928f9e2f	1	2	2	0	0	1.1299	0.00288522	-0.790238	10.7778	Bacteria	Myxococcota	Polyangia	mle1-27	mle1-27	mle1-27	NA
c34f7d2a6de5aa01f2be8a640cf3afb7	1	1	1	0	0	1.1549	0.0131737	-0.0804338	25.2222	Bacteria	Proteobacteria	Gammaproteobacteria	Burkholderiales	SC-I-84	SC-I-84	NA
c61cd87720c8171c3c3de70994c92a96	30	1	1	0	0	0	0	0.411251	33.4444	Bacteria	Myxococcota	Polyangia	mle1-27	mle1-27	mle1-27	NA
c693c6254a57b439200eb98cf3cd25df	11	2	2	0	0.00847458	0.462723	2.20507686300574e-08	-0.211966	38.3333	Bacteria	Myxococcota	Myxococcia	Myxococcales	Myxococcaceae	NA	NA
c84c3059c2c8c83e1bfbd37f47561a9b	1	54	53	1	0.000252434	2.49503	0.906397	-0.875892	6.77778	Bacteria	Bacteroidota	Bacteroidia	Sphingobacteriales	NA	NA	NA
c9c617035e335040454c4a5cdd7f570d	2	10	8	2	0	1.22892	7.35917397464675e-06	-1.29242	3	Bacteria	Proteobacteria	Alphaproteobacteria	Sphingomonadales	Sphingomonadaceae	Polymorphobacter	NA
ca4d663ca3d3769e009d2a0d948a9497	5	5	5	0	0	0.999377	3.55464953376e-08	-0.360173	22.4444	Bacteria	Actinobacteriota	Thermoleophilia	Solirubrobacterales	Solirubrobacteraceae	Conexibacter	NA
cb2cdeeb877cb970c28348ac1f1ace02	21	1	1	0	0	0	0	-0.303259	16.8889	Bacteria	Proteobacteria	Alphaproteobacteria	Acetobacterales	Acetobacteraceae	NA	NA
cc972155a9a75a2b7bd94536112b7dd4	1	13	13	0	0	1.46521	0.13629	-1.0886	5.33333	Bacteria	NA	NA	NA	NA	NA	NA
cd27e3681ef67e5f00b2f484e8bb6855	1	41	41	0	0.0102416	1.84088	0.657826	-0.201536	17.8889	Bacteria	Gemmatimonadota	Gemmatimonadetes	Gemmatimonadales	Gemmatimonadaceae	NA	NA
ceb85ca14f54830302a17da7a82076d5	5	13	12	1	0.00176704	1.23697	4.69238804964442e-07	-0.407067	19.5556	Bacteria	Acidobacteriota	Thermoanaerobaculia	Thermoanaerobaculales	Thermoanaerobaculaceae	Subgroup_10	NA
cf4cdd7c63c417cb21cd48782a32e382	26	4	4	0	0	0	0	0.604554	29.5556	Bacteria	Actinobacteriota	Acidimicrobiia	uncultured	uncultured	uncultured	uncultured_Iamia
d0be09a0d2650232c4b232b958ac3b7e	19	1	1	0	0	0	0	-1.41902	2.22222	Bacteria	Myxococcota	Polyangia	Polyangiales	BIrii41	BIrii41	NA
d1f10406bc15c941de26b8abd4958c83	23	1	1	0	0	0	0	-0.859333	7.33333	Bacteria	Myxococcota	Polyangia	Haliangiales	Haliangiaceae	Haliangium	NA
d2e56820db3414eadf0f05b219afc060	2	27	11	16	0.0102056	1.29815	0.00196449	-0.0969003	57.8889	Bacteria	Proteobacteria	Alphaproteobacteria	Rhizobiales	Xanthobacteraceae	NA	NA
d351117a72889e777107c30062c86a48	2	11	11	0	0.0253155	1.38274	7.97470945434459e-05	-1.02453	11	Bacteria	Myxococcota	Polyangia	Polyangiales	Polyangiaceae	Pajaroellobacter	uncultured_proteobacterium
d381105345b1e47e26e66bb867813c9e	3	2	2	0	0	0	0	1.10825	68.3333	Bacteria	Bacteroidota	Bacteroidia	Chitinophagales	Chitinophagaceae	Segetibacter	uncultured_bacterium
d5ca4cae2dde77eac24eb5409c9afd61	2	10	7	3	0.0120447	1.07045	4.43604987282592e-07	-1.09558	5.44444	Bacteria	Acidobacteriota	Acidobacteriae	Acidobacteriales	Koribacteraceae	Candidatus_Koribacter	uncultured_bacterium
d63494852d62ef93632a9bd9960c241f	16	1	1	0	0	0	0	0.517244	105.889	Bacteria	NA	NA	NA	NA	NA	NA
d919554d56fd2cba253ae1da33db9dfc	4	2	0	2	0	0.513832	2.84111671901281e-05	1.78064	72.7778	Bacteria	Chloroflexi	AD3	AD3	AD3	AD3	uncultured_bacterium
da2273ead76a12780252dc0da32e279f	1	58	55	3	0.0109989	2.68089	0.93099	-0.332068	19.3333	Bacteria	Actinobacteriota	Actinobacteria	Frankiales	uncultured	uncultured	NA
da3fd1a55a332ea87aa1da2b633d54b2	9	2	2	0	0	0	0	0.5639	186.111	Bacteria	Firmicutes	Bacilli	Lactobacillales	Streptococcaceae	Streptococcus	NA
dace19dce7e6e63fe95af90086f73907	1	61	57	4	0.0020916	2.89455	0.960264	0.899333	179.667	Bacteria	Acidobacteriota	Blastocatellia	Blastocatellales	Blastocatellaceae	Blastocatella	NA
db1e3ee4e8b1e2670f99429b9d69ae93	13	1	1	0	0	0	0	0.425995	20	Bacteria	Myxococcota	Myxococcia	Myxococcales	Anaeromyxobacteraceae	Anaeromyxobacter	NA
dbb6b4dc32f66c4888dc5f5c57392f8b	7	5	5	0	0.00544537	0.951559	1.0929488305447e-10	-0.469742	47.2222	Bacteria	Actinobacteriota	Acidimicrobiia	Microtrichales	Ilumatobacteraceae	uncultured	uncultured_organism
dbc75a7dd58a23e93ff2df4693386c8d	2	7	1	6	0	0.847038	0.000760381	1.51867	123.222	Bacteria	Actinobacteriota	Actinobacteria	0319-7L14	0319-7L14	0319-7L14	uncultured_bacterium
dc4b504bafe617c475a84a64f9a71a73	1	63	60	3	0.00205554	3.21435	0.988008	-0.388525	16.7778	Bacteria	Actinobacteriota	Thermoleophilia	Solirubrobacterales	Solirubrobacteraceae	Conexibacter	Solirubrobacterales_bacterium
dd41fc1e51ec81b669db8c19a0239116	2	3	3	0	0.00324558	0.848615	1.56611692864839e-06	-0.785702	15.4444	Bacteria	Chloroflexi	Ktedonobacteria	C0119	C0119	C0119	uncultured_Chloroflexi
ddf55b61e7ec18e4f6df5ef05e4e675c	15	1	1	0	0	0	0	0.181727	22.3333	Bacteria	Chloroflexi	P2-11E	P2-11E	P2-11E	P2-11E	uncultured_bacterium
de03c68d671f86274df92902a926d9eb	7	2	2	0	0.00137036	0.878879	8.71016430004566e-09	2.84535	387	Bacteria	Chloroflexi	AD3	AD3	AD3	AD3	NA
de57946731e0fcf58506146b7d6cc003	27	12	3	9	0.0064551	0.564077	2.83974590520749e-09	0.545493	41.4444	Bacteria	Acidobacteriota	Blastocatellia	Pyrinomonadales	Pyrinomonadaceae	RB41	NA
de700048d0ac8819e31f417b5bff1a2b	1	53	51	2	0.00292102	2.70063	0.849716	-0.315246	20.1111	Bacteria	Acidobacteriota	Acidobacteriae	Solibacterales	Solibacteraceae	Candidatus_Solibacter	NA
dedb1eb9507fcc9603852c3e7f36687f	1	52	48	4	0.00054093	2.46563	0.830901	0.0434638	45.6667	Bacteria	Verrucomicrobiota	Verrucomicrobiae	Chthoniobacterales	Chthoniobacteraceae	Candidatus_Udaeobacter	NA
df8686cf9d2cceea9da2ab5adf023b08	12	2	2	0	0	0	0	-0.770774	9.55556	Bacteria	Acidobacteriota	Blastocatellia	Pyrinomonadales	Pyrinomonadaceae	RB41	uncultured_bacterium
dfb4b23d1c7a0f30f1f79476f50201e0	14	2	2	0	0	0	0	-0.603951	9.33333	Bacteria	Proteobacteria	Gammaproteobacteria	Pseudomonadales	Moraxellaceae	Acinetobacter	NA
dfd1d8c7b77a4a7bae67fe2afb83cb76	4	19	13	6	0.000613054	1.659	0.0494531	-0.162523	17.1111	Bacteria	Proteobacteria	Alphaproteobacteria	Rhizobiales	Xanthobacteraceae	Rhodoplanes	NA
e0dbefa10d9490230b41ddf9f3fbdf13	4	32	26	6	0.0216012	1.8105	0.263435	0.602038	74.2222	Bacteria	Verrucomicrobiota	Verrucomicrobiae	Chthoniobacterales	Chthoniobacteraceae	Candidatus_Udaeobacter	uncultured_Verrucomicrobia
e12f106dd7af3d7373f08c03716d47fa	2	18	5	13	0.0441039	1.08011	0.00253242	1.16542	119	Bacteria	Actinobacteriota	Acidimicrobiia	IMCC26256	IMCC26256	IMCC26256	NA
e24f8c7767a1d8b7da2f8aa08dee1893	2	16	14	2	0.00191129	1.21772	1.03350423811195e-06	-0.961802	6	Bacteria	Acidobacteriota	Acidobacteriae	Subgroup_2	Subgroup_2	Subgroup_2	NA
e2bc6a69fe26be84f499fc84c8380845	31	1	1	0	0	0	0	1.90092	138	Bacteria	Gemmatimonadota	Gemmatimonadetes	Gemmatimonadales	Gemmatimonadaceae	Gemmatimonas	NA
e3de893aa6a7facb5b6348616bf5fcba	6	3	3	0	0.0165525	0.559335	8.06320935462476e-12	0.212813	32.2222	Bacteria	Chloroflexi	AD3	AD3	AD3	AD3	uncultured_bacterium
e42386ff8c6db7d5bde0b88748089541	2	3	1	2	0	0.830311	0.000108536	0.277812	23	Bacteria	Acidobacteriota	Acidobacteriae	Bryobacterales	Bryobacteraceae	Bryobacter	NA
e5834ff0fc2f205494854f266955bdd2	14	3	3	0	0	0	0	-0.77531	13.4444	Bacteria	Chloroflexi	TK10	TK10	TK10	TK10	NA
e644c32c46e5a52b01e7171f4dcfa453	1	60	55	5	0.00357014	3.16688	0.934091	0.00706087	38.8889	Bacteria	Bacteroidota	Bacteroidia	Cytophagales	Hymenobacteraceae	Hymenobacter	NA
e735c5c494fff0af831b15eb070051ad	4	3	3	0	0	1.07711	0.00113542	0.0108568	23.5556	Bacteria	Chloroflexi	TK10	TK10	TK10	TK10	NA
e74a2e0d7ef7ee1abdd250ba12a87487	2	13	8	5	0.108835	1.1634	0.000306495	0.457027	51.6667	Bacteria	Chloroflexi	AD3	AD3	AD3	AD3	uncultured_bacterium
e77ebea114feee731de7364c5c072114	24	1	1	0	0	0	0	-0.952909	5.77778	Bacteria	Gemmatimonadota	Gemmatimonadetes	Gemmatimonadales	Gemmatimonadaceae	Gemmatimonas	NA
e7d400d979238558f34c1649f1721c7b	25	1	1	0	0	0	0	-1.11471	4.22222	Bacteria	Proteobacteria	Alphaproteobacteria	Rhizobiales	Devosiaceae	Devosia	NA
e81417d3496317dc17b16e1ba186fe96	4	23	15	8	0.000252434	1.73611	0.0582107	0.770134	83.5556	Bacteria	Acidobacteriota	Acidobacteriae	Solibacterales	Solibacteraceae	Candidatus_Solibacter	NA
e86ee27a0dea61a51fa34f417781350a	5	20	19	1	0.0376848	1.38248	1.86899581938753e-06	-0.841736	7.44444	Bacteria	Chloroflexi	JG30-KF-CM66	JG30-KF-CM66	JG30-KF-CM66	JG30-KF-CM66	uncultured_bacterium
e8f83b69fb61ab0a16871e9b74b5d7c6	17	1	1	0	0	0.419742	1.3313092984003e-14	1.5451	84.3333	Bacteria	Myxococcota	Polyangia	Polyangiales	Polyangiaceae	Pajaroellobacter	NA
e9418db68a6d553b429d4b21a1e44206	4	50	38	12	0.0504508	2.01485	0.490131	0.402429	59	Bacteria	Acidobacteriota	Blastocatellia	2024-11-01	2024-11-01	2024-11-01	NA
ec399a6ccc006855d5b7016d2deb4d5e	31	1	1	0	0	0	0	1.60646	89.4444	Bacteria	Proteobacteria	Gammaproteobacteria	Burkholderiales	Oxalobacteraceae	[Aquaspirillum]_arcticum_group	uncultured_bacterium
eca0a4c5aea98dd67b81002ab76ba206	2	36	6	30	0.00111792	1.19326	0.00895721	-0.287016	45.5556	Bacteria	Chloroflexi	AD3	AD3	AD3	AD3	NA
ed97bff7da02b2996079a38dd7c1c365	1	64	58	6	0.00915975	3.13679	0.983453	-0.262046	22.1111	Bacteria	Bacteroidota	Bacteroidia	Cytophagales	Spirosomaceae	Fibrella	Fibrella_sp.
ee8269eedad6f18a1bc51738204ff659	5	18	18	0	0.00353408	1.37062	1.82866314452617e-06	-0.132839	37.7778	Bacteria	Myxococcota	Myxococcia	Myxococcales	Anaeromyxobacteraceae	Anaeromyxobacter	uncultured_delta
eec2015e447735b3a06af4ee1d474873	2	21	10	11	0.0130184	1.40372	0.00133916	0.0634432	72.3333	Bacteria	Proteobacteria	Gammaproteobacteria	Pseudomonadales	Pseudomonadaceae	NA	NA
f00c9ac4a83aae502f81fccbe718b680	7	7	7	0	0.0514605	1.14544	7.27114800259067e-09	-0.44674	31.1111	Bacteria	Chloroflexi	TK10	TK10	TK10	TK10	NA
f1eadd7d124591bc5c3c7572901cd9a7	1	34	34	0	0.00609448	2.11994	0.490051	-0.378284	19.6667	Bacteria	Verrucomicrobiota	Verrucomicrobiae	Chthoniobacterales	Chthoniobacteraceae	Candidatus_Udaeobacter	NA
f36c10ba806efa3c532297ddcaa7d93e	1	56	54	2	0.00782546	2.87594	0.901285	0.179028	49	Bacteria	Verrucomicrobiota	Verrucomicrobiae	Chthoniobacterales	Chthoniobacteraceae	Candidatus_Udaeobacter	NA
f3d1ea8957e0c29a0e6c04cb4990a2fe	2	5	5	0	0.0386585	1.06535	0.000120637	0.282337	34.2222	Bacteria	Proteobacteria	Alphaproteobacteria	Rhizobiales	NA	NA	NA
f4e547521f9cc467132fbb66c5a2e2af	1	1	1	0	0	1.19492	0.0122518	-0.705761	9.11111	Bacteria	Chloroflexi	Ktedonobacteria	C0119	C0119	C0119	NA
f60aab8c6d9ca7b8f136dd69c444f273	2	20	6	14	0.104111	1.24607	0.00329642	0.212465	43.3333	Bacteria	Actinobacteriota	Actinobacteria	0319-7L14	0319-7L14	0319-7L14	uncultured_bacterium
f662f77840121b3d51dc129643a2ba23	28	4	4	0	0	0	0	-0.38449	10.3333	Bacteria	Proteobacteria	Gammaproteobacteria	Burkholderiales	Neisseriaceae	Neisseria	NA
f69e750f3515891617f3c0acc5fef49d	2	13	13	0	0.0104219	1.60723	4.07753677277384e-05	-0.399928	62.5556	Bacteria	Actinobacteriota	Actinobacteria	Streptosporangiales	Thermomonosporaceae	Actinomadura	Actinomadura_sputi
f7c46a35b5e64f7ecd9ec42039d82ceb	4	3	1	2	0.00742878	0.896905	2.91115053655241e-06	1.95517	198.667	Bacteria	Chloroflexi	Ktedonobacteria	Ktedonobacterales	Ktedonobacteraceae	JG30a-KF-32	uncultured_bacterium
f87b6704aa21a789bf996c9c7b6165e5	1	47	47	0	0.0020916	2.37224	0.768618	-0.697474	9.88889	Bacteria	Chloroflexi	TK10	TK10	TK10	TK10	NA
f8e081e781914e7859c9590f47156691	11	3	1	2	0.0334656	0.535768	5.67958272732104e-05	-0.666966	25.5556	Bacteria	Chloroflexi	P2-11E	P2-11E	P2-11E	P2-11E	uncultured_bacterium
fc0e8a133056e0cd4639cec91633d2cf	2	3	2	1	0	0.645646	1.6194867446301e-09	2.07979	119	Bacteria	Proteobacteria	Gammaproteobacteria	WD260	WD260	WD260	uncultured_bacterium
fcc6a2b04a12acc486009a9501f3db3a	19	1	1	0	0	0	0	-0.84062	5.88889	Bacteria	Actinobacteriota	Acidimicrobiia	Microtrichales	Iamiaceae	Iamia	uncultured_Acidimicrobiales
fcd7cb7906c573d33a014aa211a7a0a2	2	9	9	0	0.00515687	1.223	3.19696884595133e-07	-0.820163	9.11111	Bacteria	Acidobacteriota	Blastocatellia	2024-11-01	2024-11-01	2024-11-01	uncultured_bacterium
fd56ede5ee38f056e670b32a6f8cd12a	2	3	2	1	0.0240534	0.957419	7.13975012084259e-06	-0.399486	16.8889	Bacteria	Proteobacteria	Alphaproteobacteria	Rhizobiales	Xanthobacteraceae	Tardiphaga	NA
fe1801c940b198e8b01017dad34cf1d0	1	7	1	6	0.0956365	1.35551	0.0126529	1.67603	82	Bacteria	Acidobacteriota	Acidobacteriae	Solibacterales	Solibacteraceae	Candidatus_Solibacter	NA
fe1e078e50cc26615cd5a8553eb754f0	1	31	24	7	0.110494	1.93616	0.303639	-0.356246	30.5556	Bacteria	Proteobacteria	Gammaproteobacteria	Xanthomonadales	Xanthomonadaceae	Lysobacter	NA
fe3f8317fcf2fea46ede0054dddc8603	2	13	12	1	0.0307248	1.20722	4.63642040354206e-06	-1.47124	2	Bacteria	Proteobacteria	Gammaproteobacteria	Burkholderiales	Nitrosomonadaceae	Ellin6067	uncultured_Rhodocyclaceae
feae31656df3598d79986d9760f70465	6	8	3	5	0.0578435	0.626161	5.57040725317062e-09	-0.00092784	30.7778	Bacteria	Deinococcota	Deinococci	Deinococcales	Deinococcaceae	Deinococcus	NA
fec6776397f185efdaca09efe6ac2b50	12	1	1	0	0	0	0	0.13347	44.7778	Bacteria	WPS-2	WPS-2	WPS-2	WPS-2	WPS-2	uncultured_forest
Keystone taxa identified based on high eigenvector centrality in the co-occurrence network, representing central and potentially influential ASVs.
ASVs that guide the transition toward a higher proportion of positive interactions in the H network.
ASVs that are both keystone taxa and guide nodes, indicating highly central taxa that also shift the balance toward positive associations under humanized conditions
