# Supplementary material for: Characterization of Bacterial Communities in Volcanic Soil from Northern Patagonian Area of Chile
Source: Microorganisms. 2025 Nov 1;13(11):2519. doi: 10.3390/microorganisms13112519 (PMC12654796; doi:10.3390/microorganisms13112519)
Supplement: Supplementary file 1 [file microorganisms-13-02519-s001.zip › Table S4 final.xlsx]

## Sheet: raw
	60000	60000	60000	60000	60000	60000	60000	60000	60000	60000	60000	60000	60000	60000	60000	60000	60000	60000	60000	60000	60000	60000	60000	60000	60000	60000	60000	60000	60000	60000	60000	60000	60000	60000	60000	60000	60000	60000	60000	60000	60000	60000	60000	60000	60000	60000	60000	60000
#OTU ID	Calbuco-control-r1	Calbuco-control-r2	Calbuco-control-r3	Calbuco-control-t0-r1	Calbuco-control-t0-r2	Calbuco-control-t0-r3	Calbuco-control-t0-r4	Calbuco-glass-r1	Calbuco-glass-r2	Calbuco-glass-r3	Calbuco-polyethylene-r1	Calbuco-polyethylene-r2	Calbuco-polyethylene-r3	Calbuco-polypropylene-r1	Calbuco-polypropylene-r2	Calbuco-polypropylene-r3	Detif-control-r1	Detif-control-r2	Detif-control-r3	Detif-control-t0-r1	Detif-control-t0-r2	Detif-control-t0-r3	Detif-control-t0-r4	Detif-glass-r1	Detif-glass-r2	Detif-glass-r3	Detif-polyethylene-r1	Detif-polyethylene-r2	Detif-polyethylene-r3	Detif-polypropylene-r1	Detif-polypropylene-r2	Detif-polypropylene-r3	Quellon-control-r1	Quellon-control-r2	Quellon-control-r3	Quellon-control-t0-r1	Quellon-control-t0-r2	Quellon-control-t0-r3	Quellon-control-t0-r4	Quellon-glass-r1	Quellon-glass-r2	Quellon-glass-r3	Quellon-polyethylene-r1	Quellon-polyethylene-r2	Quellon-polyethylene-r3	Quellon-polypropylene-r1	Quellon-polypropylene-r2	Quellon-polypropylene-r3	taxonomy
f9e33ac3f1a5b93203ad41d55ffb2c99	6	7	2	0	0	0	0	0	0	0	14	8	21	0	0	4	0	0	0	0	0	0	0	0	0	0	0	0	0	0	0	0	0	0	0	0	0	0	0	0	0	0	0	0	0	0	0	0	d__Archaea; p__Crenarchaeota; c__Nitrososphaeria; o__Nitrosopumilales; f__Nitrosopumilaceae; g__Nitrosopumilaceae; s__
227be57952b12707a498d2b3c5608604	0	0	0	0	0	0	0	0	0	0	0	0	0	0	0	0	0	13	12	18	21	21	0	0	0	4	0	10	0	3	16	6	0	0	0	0	0	18	0	4	0	7	0	0	0	88	3	35	d__Archaea; p__Crenarchaeota; c__Nitrososphaeria; o__Nitrosopumilales; f__Nitrosopumilaceae; g__Candidatus_Nitrosopumilus; s__
3a2ac066cf517d2e8509666307cf84f5	0	9	10	0	0	0	0	0	0	0	0	0	6	0	0	0	2	0	8	0	12	0	4	3	0	7	13	21	0	14	24	10	0	0	0	6	0	0	0	0	0	0	0	0	0	0	0	0	d__Archaea; p__Crenarchaeota; c__Nitrososphaeria; o__Nitrosopumilales; f__Nitrosopumilaceae; g__Candidatus_Nitrosopumilus; s__
495c1bd1608a1dad54d3e2824ce899ef	85	92	100	0	0	67	92	56	44	92	158	67	120	44	0	67	0	35	35	0	155	40	0	12	0	0	59	153	0	23	176	38	0	0	0	51	0	25	0	0	0	0	0	0	0	0	0	0	d__Archaea; p__Crenarchaeota; c__Nitrososphaeria; o__Nitrosopumilales; f__Nitrosopumilaceae; g__Candidatus_Nitrosopumilus; s__
041792056bd7be0d5d925d8a6546e833	36	62	64	92	16	45	51	34	22	29	129	64	87	25	5	26	11	55	74	46	185	43	0	19	16	30	96	259	29	55	372	62	0	0	0	39	0	124	0	15	0	36	0	0	0	22	16	14	d__Archaea; p__Crenarchaeota; c__Nitrososphaeria; o__Nitrosopumilales; f__Nitrosopumilaceae; g__Candidatus_Nitrosopumilus; s__
094b90b37ab7cbb5661727bdf30972b8	51	86	99	390	44	41	77	33	37	69	164	40	135	37	0	52	19	215	123	68	378	110	46	25	19	41	142	405	35	77	384	111	0	11	10	52	8	206	27	58	0	71	0	0	0	48	63	36	d__Archaea; p__Crenarchaeota; c__Nitrososphaeria; o__Nitrosopumilales; f__Nitrosopumilaceae; g__Candidatus_Nitrosopumilus; s__
96aedcb733fc148820853e160902c8d0	0	17	0	0	0	0	0	0	0	0	26	0	19	0	0	18	0	0	0	0	0	0	0	0	0	0	0	0	0	0	0	0	0	0	0	0	0	0	0	0	0	0	0	0	0	0	0	0	d__Archaea; p__Crenarchaeota; c__Nitrososphaeria; o__Nitrosopumilales; f__Nitrosopumilaceae; g__Candidatus_Nitrosopumilus; s__
53770b7553dc44e8141dcc54d56e9cce	0	0	0	0	0	0	0	0	0	0	0	0	0	0	0	0	0	14	11	0	14	11	0	0	0	0	0	32	0	13	32	0	0	0	0	0	0	0	0	0	0	0	0	0	0	0	0	0	d__Archaea; p__Crenarchaeota; c__Nitrososphaeria; o__Nitrosopumilales; f__Nitrosopumilaceae; g__Candidatus_Nitrosopumilus; s__
29e8ae0f8c939e1939fe1a0c2ef72098	0	16	0	0	0	0	0	0	0	11	10	0	0	0	0	4	0	0	0	0	0	0	0	0	0	0	0	0	0	0	0	0	0	0	0	0	0	0	0	0	0	0	0	0	0	0	0	0	d__Archaea; p__Crenarchaeota; c__Nitrososphaeria; o__Nitrosopumilales; f__Nitrosopumilaceae; g__Candidatus_Nitrosopumilus; s__
7b6c4a32b18d8d7e2e080d87ceed7f2a	0	0	0	0	0	0	0	0	0	0	0	0	0	0	0	0	0	3	0	0	8	0	0	0	0	0	0	0	0	0	14	0	0	0	0	0	0	0	0	0	0	0	0	0	0	0	0	0	d__Archaea; p__Crenarchaeota; c__Nitrososphaeria; o__Nitrosopumilales; f__Nitrosopumilaceae
1e01f81eb0341fc73bb50073572efd3c	0	0	0	0	0	0	0	0	0	0	0	0	0	0	0	0	0	0	0	0	0	0	0	0	0	0	9	14	0	0	13	0	0	0	0	0	0	0	0	0	0	0	0	0	0	0	0	0	d__Archaea; p__Crenarchaeota; c__Nitrososphaeria; o__Nitrosopumilales; f__Nitrosopumilaceae; g__Nitrosopumilaceae; s__
438054dc355bc2b1316f229e025e320b	0	0	0	20	0	0	0	0	0	0	0	2	11	8	0	0	0	0	0	0	30	0	0	8	0	0	0	40	0	0	43	0	0	0	0	7	0	0	0	0	0	0	0	0	0	0	0	0	d__Archaea; p__Crenarchaeota; c__Nitrososphaeria; o__Nitrosopumilales; f__Nitrosopumilaceae; g__Candidatus_Nitrosopumilus; s__
4160f8319dcdc262cc4a37f3b39298e0	0	0	0	39	0	0	0	0	0	0	0	0	0	0	0	0	0	20	19	4	29	15	0	0	1	11	21	45	0	28	48	28	0	0	0	0	0	0	0	0	0	12	0	0	0	0	0	0	d__Archaea; p__Crenarchaeota; c__Nitrososphaeria; o__Nitrosopumilales; f__Nitrosopumilaceae
cbc871d40eb95bf14a48a727b1f7910e	0	0	0	0	0	0	0	0	0	0	0	0	0	0	0	0	0	7	0	0	0	0	0	0	0	0	0	27	0	0	4	1	0	0	0	0	0	0	0	0	0	0	0	0	0	0	0	0	d__Archaea; p__Crenarchaeota; c__Nitrososphaeria; o__Nitrosopumilales; f__Nitrosopumilaceae
5fcd2d2d3195051c13b83f73047a1b8f	10	0	12	0	0	15	0	0	0	0	30	0	21	0	0	0	0	0	0	0	0	0	0	0	0	0	0	0	0	0	0	0	0	0	0	0	0	0	0	0	0	0	0	0	0	0	0	0	d__Archaea; p__Crenarchaeota; c__Nitrososphaeria; o__Nitrosopumilales; f__Nitrosopumilaceae; g__Candidatus_Nitrosopelagicus; s__
766c26aae12f24f18ab5b9963cad7a2f	0	0	0	0	0	0	0	0	0	0	0	0	0	0	0	0	0	0	0	0	0	0	0	0	0	0	3	0	6	9	19	0	0	0	0	0	0	0	0	0	0	0	0	0	0	0	0	0	d__Archaea; p__Crenarchaeota; c__Nitrososphaeria; o__Nitrosopumilales; f__Nitrosopumilaceae
634b0c38d79c2aaaba06a6b8ffb18a00	0	17	0	0	0	0	0	0	0	0	0	0	0	5	0	0	0	0	0	0	0	0	0	0	0	0	0	0	0	0	0	10	0	0	0	0	0	0	0	0	0	0	0	0	0	0	0	0	d__Archaea; p__Crenarchaeota; c__Nitrososphaeria; o__Nitrosopumilales; f__Nitrosopumilaceae; g__Candidatus_Nitrosopelagicus; s__
5a401437c034e4b6b676792b8eeefe23	11	0	7	0	0	4	0	0	9	0	5	0	0	5	0	0	0	0	0	0	0	0	0	0	0	0	0	0	0	0	0	0	0	0	0	0	0	0	0	0	0	0	0	0	0	0	0	0	d__Archaea; p__Crenarchaeota; c__Nitrososphaeria; o__Nitrosopumilales; f__Nitrosopumilaceae
6cc9bd3541987bb39139a174f68d289b	0	0	0	0	0	0	0	0	0	0	0	0	0	0	0	0	0	0	0	0	0	0	0	0	0	0	0	0	0	0	0	0	0	0	0	0	0	0	0	0	0	0	69	48	64	0	0	0	d__Archaea; p__Altiarchaeota; c__Altiarchaeia; o__Altiarchaeales; f__Altiarchaeaceae; g__Candidatus_Altiarchaeum; s__
b1d2d7ff1f90e94d7712d938248992b4	0	2	8	0	9	27	0	0	0	3	0	0	0	3	0	2	4	10	3	6	13	5	25	3	0	4	4	6	4	5	7	4	46	10	46	0	15	0	0	102	222	0	39	47	45	0	5	6	d__Archaea
4b203a5852f34c40a856b3f81021080f	0	0	0	0	0	0	0	0	0	0	0	0	0	0	0	0	0	0	0	0	0	0	0	0	0	0	0	0	0	0	0	0	0	0	0	0	0	0	0	0	0	0	0	24	10	0	0	0	d__Archaea
4096951c581f3a93e39ba0475a89e14a	0	0	0	47	5	0	0	3	0	0	0	8	4	0	0	0	0	0	0	0	0	0	0	0	0	0	0	0	0	0	0	0	25	11	22	11	0	15	0	4	0	15	27	0	13	0	4	0	d__Archaea
2f78f7d4e313eecb5208ce95d1d17f0b	0	0	0	0	0	0	0	0	0	0	0	0	0	0	0	0	0	0	0	0	0	0	0	0	0	0	0	0	0	0	0	0	24	14	20	0	0	0	0	22	0	30	73	113	68	0	0	0	d__Archaea
b5a34e027af662db1af56cd05007c017	0	0	0	0	0	0	0	0	0	0	0	0	0	0	0	0	0	0	0	0	0	0	0	0	0	0	0	0	0	0	0	0	16	0	15	0	0	0	0	16	17	8	0	0	0	0	0	0	d__Archaea
9e43f468a8f4ea7c50f3ba05cc644276	0	0	0	0	0	0	0	0	0	0	0	0	0	0	0	0	0	0	0	0	0	0	0	0	0	0	0	0	0	0	0	0	0	0	0	0	0	1	0	6	0	6	0	0	0	0	0	0	d__Archaea; p__Asgardarchaeota; c__Odinarchaeia; o__Odinarchaeia; f__Odinarchaeia; g__Odinarchaeia; s__
55241412f88d77a2970ca26a38acff5f	0	0	0	0	0	0	0	0	0	0	0	0	0	0	0	0	0	0	0	0	0	0	0	0	0	0	0	0	0	0	0	0	0	0	0	0	0	0	0	0	0	0	43	39	27	0	0	0	d__Archaea; p__Asgardarchaeota; c__Odinarchaeia; o__Odinarchaeia; f__Odinarchaeia; g__Odinarchaeia; s__
8e0a4e52020fbb27859206c2202b37b4	0	0	0	0	0	0	0	0	0	0	0	0	0	0	0	0	0	0	0	0	0	0	0	0	0	0	0	0	0	0	0	0	9	0	0	0	0	0	0	0	0	0	7	6	20	0	0	0	d__Archaea
a686139b19cffc6f3bf6df709467a581	0	0	0	0	0	0	0	0	0	0	0	0	0	0	0	0	0	0	0	0	0	0	0	0	0	0	0	0	0	0	0	0	13	2	5	0	0	0	0	18	28	0	42	34	33	0	0	0	d__Archaea; p__Asgardarchaeota; c__Heimdallarchaeia; o__Heimdallarchaeia; f__Heimdallarchaeia; g__Heimdallarchaeia; s__
833a9a7ab1af25f51ee586f804d16112	0	0	0	0	0	0	0	0	0	0	0	0	0	0	0	0	0	0	0	0	0	0	0	0	0	0	0	0	0	0	0	0	22	0	9	0	0	0	0	0	0	9	15	15	0	0	0	0	d__Archaea; p__Asgardarchaeota; c__Heimdallarchaeia; o__Heimdallarchaeia; f__Heimdallarchaeia; g__Heimdallarchaeia; s__
212d6f69dac642af721eca90d0b831a8	0	0	0	10	0	0	0	0	0	0	0	0	0	0	0	0	0	0	0	0	0	0	0	0	0	0	0	0	0	0	0	0	181	20	118	0	0	21	0	76	122	52	220	171	211	0	12	16	d__Archaea; p__Asgardarchaeota; c__Heimdallarchaeia; o__Heimdallarchaeia; f__Heimdallarchaeia; g__Heimdallarchaeia; s__
f58a466e62b7ae9433ca0339b06585f9	0	0	0	0	0	0	0	0	0	0	0	0	0	0	0	0	0	0	0	0	0	0	0	0	0	0	0	0	0	0	0	0	0	0	5	0	0	0	0	0	0	0	13	18	0	0	0	0	d__Archaea; p__Asgardarchaeota; c__Heimdallarchaeia; o__Heimdallarchaeia; f__Heimdallarchaeia; g__Heimdallarchaeia; s__
dbddce0a66ca87e8bd8c8ac8bdabb44f	0	0	0	0	0	3	0	0	0	0	0	0	0	0	0	0	0	0	0	0	0	0	0	0	0	0	0	0	0	0	0	0	48	20	42	0	0	33	0	23	39	43	98	83	80	0	7	0	d__Archaea; p__Asgardarchaeota; c__Heimdallarchaeia; o__Heimdallarchaeia; f__Heimdallarchaeia; g__Heimdallarchaeia; s__
97aa1906f74d6023af0aa12203b94b95	0	0	0	0	0	0	0	0	0	0	0	0	0	0	0	0	0	0	0	0	0	0	0	0	0	0	0	0	0	0	0	0	0	0	0	0	0	0	0	0	0	0	48	41	28	0	0	0	d__Archaea; p__Asgardarchaeota; c__Heimdallarchaeia; o__Heimdallarchaeia; f__Heimdallarchaeia; g__Heimdallarchaeia; s__
3bb8b527cca369527d266c8e18fc4378	0	0	0	0	0	0	0	0	0	0	0	0	0	0	0	0	0	0	0	0	0	0	0	0	0	0	0	0	0	0	0	0	30	19	28	0	5	0	0	0	0	0	70	73	64	0	0	0	d__Archaea; p__Asgardarchaeota; c__Heimdallarchaeia; o__Heimdallarchaeia; f__Heimdallarchaeia; g__Heimdallarchaeia; s__
04375116b7420e415909a78e9c33b9f8	0	0	0	0	0	0	0	0	0	0	0	0	0	0	0	0	0	0	0	0	0	0	0	0	0	0	0	0	0	0	0	0	7	14	20	0	0	4	0	0	0	0	0	0	0	0	0	0	d__Archaea; p__Asgardarchaeota; c__Heimdallarchaeia; o__Heimdallarchaeia; f__Heimdallarchaeia; g__Heimdallarchaeia; s__
2a666a68c2f611177e3fde18f1b36b8e	0	0	0	0	0	0	0	0	0	0	0	0	0	0	0	0	0	0	0	0	0	0	0	0	0	0	0	0	0	0	0	0	15	5	18	0	0	0	0	6	0	3	20	10	10	0	0	0	d__Archaea; p__Asgardarchaeota; c__Heimdallarchaeia; o__Heimdallarchaeia; f__Heimdallarchaeia; g__Heimdallarchaeia; s__
8379be2ebb8ccd40df77520f9637de20	0	0	0	0	0	0	0	0	0	0	0	0	0	0	0	0	0	0	0	0	0	0	0	0	0	0	0	0	0	0	0	0	39	0	25	0	0	5	0	17	39	0	34	28	39	0	8	0	d__Archaea; p__Asgardarchaeota; c__Heimdallarchaeia; o__Heimdallarchaeia; f__Heimdallarchaeia; g__Heimdallarchaeia; s__
e6a959a3b9b515b189003c1530cda690	0	0	0	0	0	0	0	0	0	0	0	0	0	0	0	0	0	0	0	0	0	0	0	0	0	0	0	0	0	0	0	0	40	13	34	0	0	0	0	0	0	34	85	73	92	0	0	3	d__Archaea; p__Asgardarchaeota; c__Heimdallarchaeia; o__Heimdallarchaeia; f__Heimdallarchaeia; g__Heimdallarchaeia; s__
de1250c8d30e5afd4c20550aa132c3ea	0	0	0	0	0	0	0	0	0	0	0	0	0	0	0	0	0	0	0	0	0	0	0	0	0	0	0	0	0	0	0	0	0	3	0	0	0	0	0	0	0	0	11	11	14	0	0	0	d__Archaea
4aa2274d346645c179c4eee4c3f80c33	0	0	0	0	0	0	0	0	0	0	0	0	0	0	0	0	0	0	0	0	0	0	0	0	0	0	0	0	0	0	0	0	0	6	0	0	0	0	0	0	0	0	32	11	14	0	0	0	d__Archaea
8d90db6e507f7cfd0643dc027413a002	0	0	0	25	0	0	0	0	0	0	0	0	0	0	0	0	0	0	0	0	0	0	0	0	0	0	0	0	0	0	0	0	22	0	10	0	0	0	0	0	0	0	0	0	0	0	0	0	d__Archaea
d64736f2bdc488adfa2cb2f83ead0f63	0	0	0	0	0	0	0	0	0	0	0	0	0	0	0	0	0	0	0	0	0	0	0	0	0	0	0	0	0	0	0	0	18	2	14	0	0	4	0	5	0	5	24	41	41	0	0	0	d__Archaea
2317bea237546a951efff54bf23d2276	0	0	0	0	0	0	0	0	0	0	0	0	0	0	0	0	0	0	0	0	0	0	0	0	0	0	0	0	0	0	0	0	21	0	5	0	0	0	0	2	9	0	0	0	0	0	0	0	d__Archaea
062e3520dcd2eab2250ce3e1b01d388f	0	0	0	0	0	0	0	0	0	0	0	0	0	0	0	0	0	0	0	0	0	0	0	0	0	0	0	0	0	0	0	0	8	8	5	0	0	0	0	29	0	47	0	8	0	0	0	0	d__Archaea
59cc1353027317e4c498739bbc425f98	0	0	0	0	0	0	0	0	0	0	0	0	0	0	0	0	0	0	0	0	0	0	0	0	0	0	0	0	0	0	0	0	0	0	0	0	0	0	0	34	96	0	60	42	43	0	0	0	d__Archaea
2fc5b07b87f0fae9f6800a3a67de02a4	0	0	0	0	0	0	0	0	0	0	0	0	0	0	0	0	0	0	0	0	0	0	0	0	0	0	0	0	0	0	0	0	0	17	16	0	0	6	0	0	0	4	16	8	17	0	0	0	d__Archaea
c04d5cb2bd89310561922899a1db2040	0	0	0	0	0	0	0	0	0	0	0	0	0	0	0	0	0	0	0	0	0	0	0	0	0	0	0	0	0	0	0	0	0	23	15	0	6	0	0	0	0	0	62	76	61	0	8	0	d__Archaea
097c04a2f0f066da9fbb4aa5e7eb2270	0	0	0	36	3	0	0	0	0	0	0	0	0	0	0	0	0	0	0	3	0	0	0	0	0	0	0	0	0	0	0	0	13	12	11	0	0	6	0	0	0	0	24	47	46	0	0	0	d__Archaea
11e16fce552238de5fa86d2068bd2985	0	0	0	0	0	0	0	0	0	0	0	0	0	0	0	0	0	0	0	0	0	0	0	0	0	0	0	0	0	0	0	0	0	0	0	0	0	0	0	17	44	0	0	0	25	0	0	0	d__Archaea; p__uncultured; c__uncultured; o__uncultured; f__uncultured; g__uncultured; s__
96ddd64dedd17eeca408861644ffddaf	0	0	0	0	0	0	0	0	0	0	0	0	0	0	0	0	0	0	0	0	0	0	0	0	0	0	0	0	0	0	0	0	40	0	10	0	0	0	0	0	0	0	0	0	0	0	0	0	d__Archaea; p__Asgardarchaeota; c__Lokiarchaeia; o__Lokiarchaeia; f__Lokiarchaeia; g__Lokiarchaeia; s__
8a1de896ce0ac6f9adf29b0a320e75e4	0	0	0	0	0	0	0	0	0	0	0	0	0	0	0	0	0	0	0	0	0	0	0	0	0	0	0	0	0	0	0	0	0	0	0	0	0	0	0	0	0	7	0	0	42	0	3	0	d__Archaea; p__Asgardarchaeota; c__Lokiarchaeia; o__Lokiarchaeia; f__Lokiarchaeia; g__Lokiarchaeia; s__
e3af717c3bb1d0bf0729f3f452ceea3c	0	0	0	0	0	0	0	0	0	0	0	0	0	0	12	1	0	0	0	0	0	0	5	0	0	0	0	0	0	0	0	0	6	7	22	0	2	14	0	36	93	0	32	40	0	0	0	0	d__Archaea; p__Asgardarchaeota; c__Lokiarchaeia; o__Lokiarchaeia; f__Lokiarchaeia; g__Lokiarchaeia; s__
40fbff69eff7c19e44c60f870f424528	0	0	0	0	0	0	0	0	0	0	0	0	0	0	0	0	0	0	0	0	0	0	0	0	0	0	0	0	0	0	0	0	0	0	0	0	0	0	0	6	0	12	0	19	0	0	0	0	d__Archaea; p__Asgardarchaeota; c__Lokiarchaeia; o__Lokiarchaeia; f__Lokiarchaeia; g__Lokiarchaeia; s__
548551c2f2fc0f42381b8c9820f21515	0	0	0	0	0	0	0	0	0	0	0	0	0	0	0	0	0	0	0	0	7	0	0	0	0	0	5	4	0	5	0	3	0	0	0	0	10	0	0	0	0	0	0	0	0	0	0	0	d__Archaea; p__Asgardarchaeota; c__Lokiarchaeia; o__Lokiarchaeia; f__Lokiarchaeia; g__Lokiarchaeia; s__
04a9581cbcc4e79b075a3a4e566ae92b	0	0	0	0	0	0	0	0	0	0	0	9	0	0	0	0	0	0	0	0	0	0	0	0	0	0	0	0	0	0	0	0	0	0	0	0	0	12	0	0	0	0	13	0	9	0	0	0	d__Archaea; p__Asgardarchaeota; c__Lokiarchaeia; o__Lokiarchaeia; f__Lokiarchaeia; g__Lokiarchaeia; s__
3db5788ea087003449af7b928c712bfb	0	0	0	0	0	0	2	0	0	0	0	0	0	2	0	2	4	5	0	0	0	0	0	0	0	1	0	0	0	3	0	0	0	16	12	0	4	12	0	0	0	0	0	0	0	0	2	6	d__Archaea; p__Asgardarchaeota; c__Lokiarchaeia; o__Lokiarchaeia; f__Lokiarchaeia; g__Lokiarchaeia; s__
c7fcefe248c6abaab22d823a2db69495	0	0	0	0	0	0	0	0	0	0	0	0	0	0	0	0	0	0	0	0	0	0	0	0	0	0	0	0	0	0	0	0	0	0	0	0	0	9	0	43	73	0	0	0	0	0	0	0	d__Archaea; p__Asgardarchaeota; c__Lokiarchaeia; o__Lokiarchaeia; f__Lokiarchaeia; g__Lokiarchaeia; s__
6a5ff33e7979350263d2a0ef32bce204	0	0	0	0	0	0	0	0	0	0	0	0	0	0	0	0	0	0	0	0	0	0	0	0	0	0	0	0	0	0	0	0	20	0	13	0	0	12	0	0	0	0	0	0	0	0	0	0	d__Archaea; p__Asgardarchaeota; c__Lokiarchaeia; o__Lokiarchaeia; f__Lokiarchaeia; g__Lokiarchaeia; s__
e84b544ac514d2f0d8b5f6bfc5453928	3	0	8	0	0	0	0	0	0	0	1	0	0	6	0	10	0	0	0	0	0	0	0	0	0	0	0	0	0	0	0	0	0	0	0	0	0	0	0	0	0	0	0	0	0	0	0	0	d__Archaea; p__Asgardarchaeota; c__Lokiarchaeia; o__Lokiarchaeia; f__Lokiarchaeia; g__Lokiarchaeia; s__
027eca0e9472dc9cb42cf405f43bf8bc	0	0	2	0	0	0	0	3	0	2	0	0	0	1	0	2	0	5	0	2	0	0	0	4	0	0	0	2	0	7	0	0	12	6	14	2	14	40	0	7	0	9	0	0	0	0	0	4	d__Archaea; p__Asgardarchaeota; c__Lokiarchaeia; o__Lokiarchaeia; f__Lokiarchaeia; g__Lokiarchaeia; s__
cace6e5d6cb3c1b842bc90652475b1f7	0	0	0	0	0	2	0	0	0	0	0	0	0	0	0	0	0	0	0	0	0	0	0	0	0	0	0	0	0	0	0	0	22	9	8	0	0	0	0	0	0	0	0	0	0	0	0	4	d__Archaea; p__Asgardarchaeota; c__Lokiarchaeia; o__Lokiarchaeia; f__Lokiarchaeia; g__Lokiarchaeia; s__
17611bb8d201397da555f03d21f62e96	0	0	0	0	0	0	0	0	0	0	0	0	0	0	0	0	0	0	0	0	0	0	0	0	0	0	0	0	0	0	0	0	0	0	0	0	0	0	2	10	25	0	0	0	0	0	0	0	d__Archaea; p__Asgardarchaeota; c__Lokiarchaeia; o__Lokiarchaeia; f__Lokiarchaeia; g__Lokiarchaeia; s__
19a8f123e67aeff5e34d9f4ac520dbea	0	0	0	0	0	0	0	0	0	0	0	0	0	0	0	0	0	0	0	0	0	0	0	0	0	0	0	0	0	0	0	0	0	0	2	0	0	0	0	0	0	0	11	24	28	0	0	0	d__Archaea; p__Asgardarchaeota; c__Lokiarchaeia; o__Lokiarchaeia; f__Lokiarchaeia; g__Lokiarchaeia; s__
75b6dd5b20c7ff318f46a652c7318b48	0	0	0	0	0	0	0	0	0	0	0	0	0	0	0	0	0	0	0	0	0	0	0	0	0	0	0	0	0	0	0	0	0	0	0	0	0	0	0	8	0	22	0	0	0	0	0	0	d__Archaea; p__Asgardarchaeota; c__Lokiarchaeia; o__Lokiarchaeia; f__Lokiarchaeia; g__Lokiarchaeia; s__
4d3248edd34773271398764fc8a27d20	2	0	0	0	0	0	0	0	0	3	0	22	12	0	0	0	0	8	0	0	0	0	0	0	0	0	7	0	0	0	0	0	0	7	0	0	32	16	0	32	0	47	53	45	70	0	0	0	d__Archaea; p__Asgardarchaeota; c__Lokiarchaeia; o__Lokiarchaeia; f__Lokiarchaeia; g__Lokiarchaeia; s__
657000e5444460f501320d528fe69068	0	0	0	54	4	0	0	0	0	0	0	0	0	0	0	0	0	0	0	0	0	0	0	0	0	0	0	0	0	0	0	0	0	0	11	0	0	21	0	8	0	0	0	0	0	0	11	11	d__Archaea; p__Asgardarchaeota; c__Lokiarchaeia; o__Lokiarchaeia; f__Lokiarchaeia; g__Lokiarchaeia; s__
780f485464b53f89418dd716dd43ee75	0	0	9	16	0	11	2	14	0	0	4	0	0	5	0	11	2	0	6	14	19	6	0	5	0	3	0	7	7	7	6	5	0	0	0	7	0	52	0	0	0	0	35	32	29	0	0	0	d__Archaea; p__Asgardarchaeota; c__Lokiarchaeia; o__Lokiarchaeia; f__Lokiarchaeia; g__Lokiarchaeia; s__
f1d0cdbf3448a5d61c9dd1dc7d56459b	0	0	0	0	0	0	0	0	0	0	0	0	0	0	0	0	0	0	0	0	0	0	0	0	0	0	0	0	0	0	0	0	0	0	0	0	0	0	0	0	0	0	11	0	15	0	0	0	d__Archaea; p__Asgardarchaeota; c__Lokiarchaeia; o__Lokiarchaeia; f__Lokiarchaeia; g__Lokiarchaeia; s__
390ee9227c3fc5cea861fbd3a7a31e05	0	0	0	0	0	0	0	0	0	0	0	0	0	0	0	0	0	0	0	0	0	0	0	0	0	0	0	0	0	0	0	0	18	0	22	0	0	0	0	0	0	0	0	0	0	0	0	0	d__Archaea; p__Asgardarchaeota; c__Lokiarchaeia; o__Lokiarchaeia; f__Lokiarchaeia; g__Lokiarchaeia; s__
2b62a9d8506ba1c7ec23b3a3dc16609f	0	0	0	0	0	0	0	0	0	0	0	7	0	0	0	0	0	0	0	0	0	0	0	0	0	0	0	0	0	0	0	0	0	19	0	0	0	11	0	0	0	0	0	0	0	0	7	0	d__Archaea; p__Asgardarchaeota; c__Lokiarchaeia; o__Lokiarchaeia; f__Lokiarchaeia; g__Lokiarchaeia; s__
57f557a4ac32b495885dc80156cc878c	0	0	0	0	0	0	0	0	0	0	0	0	0	0	0	0	0	0	0	0	0	0	0	0	0	0	0	0	0	0	0	0	20	0	11	0	5	22	0	6	0	6	13	7	14	0	0	0	d__Archaea; p__Asgardarchaeota; c__Lokiarchaeia; o__Lokiarchaeia; f__Lokiarchaeia; g__Lokiarchaeia; s__
fa2a1ec3a3cd4db7fc24d269e3825865	0	0	0	0	0	0	0	0	0	0	0	0	0	0	0	0	0	0	0	0	0	0	0	0	0	0	0	0	0	0	0	0	39	0	31	0	0	0	0	0	0	0	28	23	29	0	0	0	d__Archaea; p__Asgardarchaeota; c__Lokiarchaeia; o__Lokiarchaeia; f__Lokiarchaeia; g__Lokiarchaeia; s__
974a9c793be1e0e20cb2d5a5dc0e35f4	0	0	0	0	0	0	0	0	0	0	0	0	0	0	0	0	0	0	0	0	0	0	0	0	0	0	0	0	0	0	0	0	10	0	8	0	0	11	0	0	0	3	27	33	18	0	0	0	d__Archaea; p__Asgardarchaeota; c__Lokiarchaeia; o__Lokiarchaeia; f__Lokiarchaeia; g__Lokiarchaeia; s__
231aed1a8440e844fa32e0618d9bbef9	0	0	0	0	0	0	0	0	0	0	0	0	0	0	0	0	0	0	0	0	0	0	0	0	0	0	0	0	0	0	0	0	0	0	0	0	0	21	0	7	0	16	0	0	0	2	6	0	d__Archaea; p__Asgardarchaeota; c__Lokiarchaeia; o__Lokiarchaeia; f__Lokiarchaeia; g__Lokiarchaeia; s__
2da324417abd12838babc2d0e0545260	0	0	0	0	0	0	0	0	0	0	0	0	0	0	0	0	0	0	0	0	0	5	0	0	0	0	0	0	0	0	0	0	0	4	0	0	0	0	0	0	0	0	7	8	4	0	0	0	d__Archaea; p__Asgardarchaeota; c__Lokiarchaeia; o__Lokiarchaeia; f__Lokiarchaeia; g__Lokiarchaeia; s__
1e6e0cee4ec1682ca3866a598a49a872	0	0	0	0	0	0	0	0	0	0	0	0	0	0	0	0	0	0	0	0	0	0	0	0	0	0	0	0	0	0	0	0	0	0	0	0	0	0	0	0	0	0	19	26	27	0	0	0	d__Archaea; p__Asgardarchaeota; c__Lokiarchaeia; o__Lokiarchaeia; f__Lokiarchaeia; g__Lokiarchaeia; s__
b3ccf7c5113c192df35c72ad8e6f5af8	0	0	0	0	0	0	0	0	0	0	0	0	0	0	0	0	0	0	0	0	0	0	0	0	0	0	0	0	0	0	0	0	21	0	11	0	0	0	0	0	0	0	0	0	0	0	0	0	d__Archaea; p__Asgardarchaeota; c__Asgardarchaeota; o__Asgardarchaeota; f__Asgardarchaeota; g__Asgardarchaeota; s__
5b29bd10da4e5cee038b693f06d5be3e	0	0	0	0	0	0	0	0	0	0	0	0	0	0	0	0	0	0	0	0	0	0	0	0	0	0	0	0	0	0	0	0	20	0	9	0	0	0	0	0	0	0	10	9	9	0	0	0	d__Archaea; p__Asgardarchaeota; c__Asgardarchaeota; o__Asgardarchaeota; f__Asgardarchaeota; g__Asgardarchaeota; s__
5e26f26d725cb890957eb1f4b97cf27f	0	0	0	0	0	0	0	0	0	0	0	0	0	0	0	0	0	0	0	0	0	0	0	0	0	0	0	0	0	0	0	0	11	4	13	0	0	0	0	32	93	0	29	32	26	0	1	0	d__Archaea; p__Asgardarchaeota; c__Odinarchaeia; o__Odinarchaeia; f__Odinarchaeia; g__Odinarchaeia; s__
768051bc1a41ae6814603f94b010d8d1	0	0	0	9	0	2	0	0	0	0	0	0	0	0	0	0	0	0	0	0	0	0	0	0	0	0	0	0	0	0	0	0	24	15	16	0	0	9	0	14	14	24	56	78	72	0	1	0	d__Archaea; p__Asgardarchaeota; c__Odinarchaeia; o__Odinarchaeia; f__Odinarchaeia; g__Odinarchaeia; s__
ec89bdb6c0bfdc2fa0eacb15bf2a7482	0	0	0	17	0	0	0	0	0	0	0	0	0	0	0	0	0	0	0	0	0	0	0	0	0	0	0	0	0	0	0	0	7	8	20	0	0	7	0	0	0	0	30	41	27	0	2	0	d__Archaea
2ef93af144f826ef690642523c0962df	0	0	0	0	0	0	0	0	0	0	0	0	0	0	0	0	0	0	0	0	0	0	0	0	0	0	0	0	0	0	0	0	0	3	0	0	3	0	0	0	0	0	12	15	18	0	0	0	d__Archaea
672c208c6d8fc12942658416d35b01c0	0	0	0	0	0	0	0	0	0	0	0	0	0	0	0	0	0	0	0	0	0	0	0	0	0	0	0	0	0	0	0	0	0	0	68	0	0	0	0	0	0	0	9	12	0	0	0	0	d__Archaea
3e0b5065b989ce1e28a6d282109874ab	0	0	0	0	0	0	0	0	0	0	0	0	0	0	0	0	0	0	0	0	0	0	0	0	0	0	0	0	0	0	0	0	15	6	5	0	0	13	0	0	0	16	62	70	47	0	7	0	d__Archaea
135cbf58bc661a4e043bc6b319a2e13a	0	0	0	0	0	7	0	0	0	0	0	0	0	1	2	3	0	2	0	0	0	0	0	0	0	0	0	0	0	6	0	0	13	53	63	4	9	52	0	30	0	71	126	142	140	0	21	16	d__Archaea
d71f0ed05e4792f4874706aec58f4447	0	0	0	4	17	0	0	0	0	0	0	4	0	0	0	0	0	0	10	0	0	0	0	0	0	0	0	0	0	0	0	0	0	8	0	0	0	12	0	0	0	0	30	35	16	0	0	0	d__Archaea
48da20434c66b808059a18ebeb2705f1	0	0	0	0	0	0	0	0	0	0	0	0	0	0	0	0	0	0	0	0	0	0	0	0	0	0	0	0	0	0	0	0	0	7	0	0	0	10	0	18	0	30	27	34	29	0	11	5	d__Archaea
9282c0713af2dce220881fd203eb6f60	0	0	0	30	5	0	0	0	0	0	0	0	0	0	0	0	0	0	0	6	11	3	10	0	0	1	0	0	0	0	4	8	39	24	51	0	0	0	0	18	19	20	37	24	25	0	0	0	d__Archaea
d3ae3af12443db334b461bd9764b965e	0	0	0	0	0	0	0	0	0	0	0	0	0	3	0	0	0	0	0	0	0	0	0	0	0	0	0	0	0	0	0	0	0	34	23	10	0	41	0	0	0	20	79	85	63	0	0	0	d__Archaea
bcdc06c6eacd416fb8ad262be8721a22	0	0	0	7	0	0	0	0	0	0	0	0	0	0	0	0	0	0	0	0	0	0	0	0	0	0	0	0	0	0	0	0	0	31	24	0	14	26	0	0	0	0	90	141	134	0	0	0	d__Archaea
5513b8cdf5a2458ae25ae1933f045147	0	0	0	0	0	0	0	0	0	0	0	0	0	0	0	0	0	0	0	0	0	0	0	0	0	0	0	0	0	0	0	0	0	16	20	0	0	62	0	0	0	0	117	89	109	0	3	0	d__Archaea
7d87c02b586af541e3ff20721e32eecd	0	0	0	0	0	0	0	0	0	0	0	0	0	0	0	0	0	0	0	0	0	0	0	0	0	0	0	0	0	0	0	0	7	0	0	0	10	0	0	0	0	0	36	46	44	0	0	0	d__Archaea
cb3a61044e2491483c696ed986240d19	0	0	0	0	0	0	0	0	0	0	0	0	0	0	0	0	0	0	0	0	0	0	0	0	0	0	0	0	0	0	0	0	0	0	3	0	0	0	0	0	0	0	43	37	64	0	0	0	d__Archaea
e17043fb9b2166282bebc589d3b41217	0	0	0	0	0	0	0	0	0	0	0	0	0	0	0	0	2	0	0	0	0	0	0	0	0	0	0	0	0	0	0	0	72	161	154	0	43	102	0	102	98	104	625	525	521	2	60	42	d__Archaea
9bd2e1a942c379d21288e85d9f3cf1af	0	0	0	0	0	0	0	0	0	0	0	0	0	0	0	0	0	0	0	0	0	0	0	0	0	0	0	0	0	0	0	0	0	0	0	0	0	0	0	50	128	0	0	0	0	0	0	0	d__Archaea
3fe5844fefe83fe612a0aa8e724f74f2	0	0	0	0	0	0	0	0	0	0	0	0	0	0	0	0	0	0	0	0	0	0	0	0	0	0	0	0	0	0	0	0	0	0	0	0	0	0	0	14	0	20	0	0	0	0	0	0	d__Archaea
4a5e3ea41098cb44a1ae9f789e23ec56	0	0	0	0	2	0	0	0	0	0	0	0	0	0	0	0	0	0	0	0	0	0	0	0	0	0	0	3	0	0	0	0	0	0	8	0	0	26	0	0	0	0	0	0	0	0	0	0	d__Archaea
fb20eb484bb89fb3753e93215db49c37	0	0	0	0	0	0	0	0	0	0	0	0	0	0	0	0	0	0	0	0	0	0	0	0	0	0	0	0	0	0	0	0	0	0	0	0	0	0	0	0	0	0	43	44	0	0	0	0	d__Archaea
95b5d8dde460ab7e72ac832fe5964202	3	1	18	24	19	12	3	6	0	6	5	1	2	13	0	19	0	11	5	15	9	4	61	5	0	5	8	4	4	14	0	5	270	436	462	29	24	270	0	315	297	323	1066	1069	1145	7	111	65	d__Archaea
47f49670397a3408ccf0a3cc69d95b4e	0	0	0	0	36	0	0	0	0	0	0	0	0	0	0	0	10	0	0	0	0	0	35	0	0	0	0	0	0	0	0	0	138	195	168	7	32	80	0	210	142	196	424	460	407	0	64	39	d__Archaea
552e82e9bb9465f596f84870fa4700f4	0	0	0	0	12	0	0	0	0	0	0	0	0	0	0	0	0	0	0	0	0	0	0	0	0	0	0	0	0	0	0	0	0	0	17	0	0	0	0	0	0	0	0	0	0	0	0	0	d__Archaea
c870dc5ea0e6ff98c6cc70b788467bf0	0	0	0	0	0	0	0	0	0	0	0	0	0	0	0	0	0	0	0	0	0	0	0	0	0	0	0	0	0	0	0	0	9	0	4	0	0	0	0	0	0	0	9	5	0	0	0	0	d__Archaea
2a63ba23e7cc3ce6a7c5bbc9282b8755	0	0	0	0	0	0	0	0	0	0	0	0	0	0	0	0	0	0	0	0	0	0	0	0	0	0	0	0	0	0	0	0	0	0	4	0	0	24	0	9	0	10	23	26	33	0	14	0	d__Archaea
e8a6ec2d43dc7c2295cbb5a0852d590c	0	0	0	0	0	0	0	0	0	0	0	0	0	0	0	0	0	0	0	0	0	0	0	0	0	0	0	0	0	0	0	0	0	0	7	0	0	0	0	0	0	0	13	18	26	0	0	7	d__Archaea
12a099863e1d661c74ac446d3b124511	0	0	0	0	0	0	0	0	0	0	0	0	0	0	0	0	0	0	0	0	0	0	0	0	0	0	0	0	0	0	0	0	0	8	12	0	0	11	0	0	0	0	21	25	32	0	0	0	d__Archaea
165c087cb5bfb78711b31d4729368606	0	0	0	33	0	0	0	0	0	0	0	0	0	0	0	0	0	0	0	0	0	0	0	0	0	0	0	0	0	0	0	0	269	187	341	0	34	105	0	95	0	178	872	846	903	0	79	49	d__Archaea
ef8b76b6bfe03d9e6ba65f75ee2275a2	0	0	0	11	0	0	0	0	0	0	0	0	0	0	0	0	0	0	0	0	0	0	0	0	0	0	0	0	0	0	0	0	39	82	62	0	0	28	0	35	0	77	118	137	136	0	19	14	d__Archaea
43158bbd2776e0f6676d83cb46adc66b	0	0	0	0	5	0	0	0	0	0	4	4	9	5	0	3	5	0	0	3	0	0	21	0	0	0	0	0	0	0	0	0	0	0	0	9	0	0	0	0	0	0	0	0	0	0	0	0	d__Archaea
2409ec605e0e7acb482a613a31936f27	0	0	0	0	0	0	0	0	0	0	0	0	0	0	0	0	0	0	0	0	0	0	0	0	0	0	0	0	0	0	0	0	0	0	0	0	0	0	0	0	0	0	72	57	64	0	0	0	d__Archaea
46273c7d5bd4f09ae8533de76c0784ae	0	0	0	0	0	0	0	0	0	0	0	0	0	0	0	0	0	0	0	0	0	0	0	0	0	0	0	0	0	0	0	0	0	15	10	0	6	0	0	0	0	22	0	0	0	0	0	0	d__Archaea
65f7481f8c4be46b4f9e68a948c9aec7	0	0	0	0	0	0	0	0	0	0	0	0	0	0	0	0	0	0	0	0	0	0	0	0	0	0	0	0	0	0	0	0	15	0	0	0	0	0	0	107	222	0	66	66	62	0	0	7	d__Archaea
65dc39ef30f082ceedbc83ab4a47837e	0	0	0	0	0	0	0	0	0	0	0	0	0	0	0	0	0	0	0	0	0	0	0	0	0	0	0	0	0	0	0	0	0	47	20	0	21	11	0	0	0	20	51	51	50	0	6	0	d__Archaea
d1ddc9c58fe2c822880293132f5f2dac	0	0	0	0	0	0	0	0	0	0	0	0	0	0	0	0	0	0	0	0	0	0	0	0	0	0	0	0	0	0	0	0	112	118	105	0	11	29	0	93	134	36	354	372	330	0	37	13	d__Archaea
61afb0a1c1d0d722f82c01ff637ac43d	0	0	0	0	0	0	0	0	0	0	0	0	0	0	0	0	0	0	0	0	0	0	0	0	0	0	0	0	0	0	0	0	15	0	0	0	0	6	0	0	0	0	13	0	0	0	0	0	d__Archaea
9378aede061292c9c3cd0b4abb085048	0	0	0	0	0	0	0	0	0	0	0	0	0	0	0	0	0	0	0	0	0	0	0	0	0	0	0	0	0	0	0	0	0	16	0	0	0	0	0	16	0	47	21	0	0	0	0	0	d__Archaea
2c06435b354693e126bcd409c2526d20	0	0	0	0	0	0	0	0	0	0	0	0	0	0	0	0	0	0	0	0	0	0	0	0	0	0	0	0	0	0	0	0	42	18	42	0	22	0	2	75	142	0	53	49	71	0	0	22	d__Archaea
7e47a60765400515919f1f5ffd7d0a63	0	0	0	0	0	0	0	0	0	0	0	0	0	0	0	0	0	0	0	0	0	0	0	0	0	0	0	0	0	0	0	0	0	9	0	0	0	3	0	11	0	9	0	0	0	0	0	1	d__Archaea
0f88b189367de9a0c3be8f239590b196	0	0	0	0	0	0	0	0	0	0	0	0	0	0	0	0	0	0	0	0	0	0	0	0	0	0	0	0	0	0	0	0	0	21	11	0	9	24	0	0	0	18	27	21	17	0	0	0	d__Archaea
fc2a60c5cd9020f49f74f8ba8db2f124	0	0	0	0	0	0	0	0	0	0	0	0	0	0	0	0	0	0	0	0	0	0	0	0	0	0	0	0	0	0	0	0	0	13	0	0	0	0	0	12	0	27	0	0	0	0	5	0	d__Archaea
61c6fec974c182961e0224b50f8c7f35	0	0	0	0	0	0	0	0	0	0	0	0	0	0	0	0	0	0	0	0	0	0	0	0	0	0	0	0	0	0	0	0	0	7	9	0	0	0	0	0	0	0	0	0	0	0	0	0	d__Archaea
12fa778175c6cc24e5e2572302810f82	0	0	0	0	0	0	0	0	0	0	0	0	0	0	0	0	0	0	0	0	0	0	0	0	0	0	0	0	0	0	0	0	8	0	7	0	0	0	0	0	0	0	0	0	0	0	0	0	d__Archaea
d5f2dcb26a9f256e1997f4b4d4e352a0	0	0	0	0	0	0	0	0	0	0	0	0	0	0	0	0	0	0	0	0	0	0	0	0	0	0	0	0	0	0	0	0	0	0	3	0	0	0	0	0	0	0	0	4	12	0	0	0	d__Archaea
0e9785096a445f3e30880fb46f6998e0	0	0	0	0	0	0	0	0	0	0	0	0	0	0	0	0	0	0	0	0	0	0	0	0	0	0	0	0	0	0	0	0	42	23	35	0	14	29	0	0	0	0	118	117	150	0	10	0	d__Archaea
93392c124ca643e3381a64cbd026e694	0	0	0	0	0	0	0	0	0	0	0	0	0	0	0	0	0	0	0	0	0	0	0	0	0	0	0	0	0	0	0	0	10	30	18	0	7	0	0	18	0	21	0	0	0	0	0	0	d__Archaea
1807934395a3d6cf8a29642e16296a76	0	0	0	25	0	0	0	0	0	0	0	0	0	0	0	0	0	0	0	0	0	0	0	0	0	0	0	0	0	0	0	0	248	24	143	0	0	15	0	13	0	32	101	86	79	0	12	0	d__Archaea
676804e531bec9d3627e9347f5a319d0	0	0	0	0	0	0	0	0	0	0	0	0	0	0	0	0	0	0	0	0	0	0	0	0	0	0	0	0	0	0	0	0	31	18	29	0	0	0	0	0	0	0	96	125	69	0	0	0	d__Archaea
7c66af0416bd270bd8d9de6dd4cf55a1	0	0	0	0	0	0	0	0	0	0	0	0	0	0	0	0	0	0	0	0	0	0	0	0	0	0	0	0	0	0	0	0	0	19	0	0	0	31	0	0	0	0	38	45	38	0	10	6	d__Archaea
a41e2b72ed2891390417d1a55ddf3dd9	0	0	0	0	0	0	0	0	0	0	0	0	0	0	0	0	0	0	0	0	0	0	0	0	0	0	0	0	0	0	0	0	0	8	2	0	3	13	0	26	0	45	17	8	9	0	0	4	d__Archaea
1aafe1a4fc9293aac7b4af4de712941f	0	0	0	0	0	0	0	0	0	0	0	0	0	0	0	0	0	0	0	0	0	0	0	0	0	0	0	0	0	0	0	0	87	115	110	0	6	42	0	78	0	139	227	246	212	0	27	28	d__Archaea
e7c68b22c1082a8afc3804e88f8c6c2a	0	0	0	0	0	0	0	0	0	0	0	0	0	0	0	0	0	0	0	0	0	0	0	0	0	0	0	0	0	0	0	0	44	34	33	0	0	23	0	0	0	24	159	170	153	0	17	0	d__Archaea
51c9900a532db4c54aa595dc08ee4eb7	0	0	0	0	0	0	0	0	0	0	0	0	0	0	0	0	0	0	0	0	0	0	0	0	0	0	0	0	0	0	0	0	58	18	71	0	9	47	0	31	0	65	70	123	85	0	17	0	d__Archaea
202b66c6491d5a6daad5fd65090dd3da	0	0	0	0	0	0	0	0	0	0	0	0	0	0	0	0	0	0	0	0	0	0	0	0	0	0	0	0	0	0	0	0	0	0	0	0	0	0	0	0	0	0	19	15	23	0	0	0	d__Archaea
f12c6f7474615e5c8edd9cd33739da7a	0	0	0	0	1	0	0	0	0	0	0	0	0	0	0	0	0	0	0	0	0	0	0	0	0	0	0	0	0	0	0	0	25	15	26	0	0	13	0	0	0	14	10	8	11	0	0	2	d__Archaea
c275d3819ce1979835d6246a526b879c	0	0	0	0	0	0	0	0	0	0	0	0	0	0	0	0	0	0	0	0	0	0	0	0	0	0	0	0	0	0	0	0	0	0	2	0	7	0	0	7	0	9	0	0	0	0	0	0	d__Archaea
6958790694f1d11af91081272ed4b125	0	0	0	0	0	0	0	0	0	0	0	0	0	0	0	0	0	0	0	0	0	0	0	0	0	0	0	0	0	0	0	0	0	0	0	0	0	0	0	33	0	42	0	0	0	0	0	0	Unassigned
ea026807e13587f553befa3f290d1f91	0	0	0	0	0	0	0	0	0	0	0	0	0	0	0	0	0	0	0	0	0	0	0	0	0	0	0	0	0	0	0	0	0	0	0	0	0	0	0	0	0	0	66	52	58	0	3	0	Unassigned
93da1b622a21acc48c8c8119625ce575	0	0	0	0	0	0	0	0	0	0	0	0	0	0	0	0	0	0	0	0	0	0	0	0	0	0	0	0	0	0	0	0	0	0	0	0	0	0	0	0	0	0	19	20	25	0	0	0	Unassigned
3e9ba0b2df9203664803c84913fe3c1d	0	0	0	0	0	0	0	0	0	0	0	0	0	0	0	0	0	0	0	0	0	0	0	0	0	0	0	0	0	0	0	0	0	0	0	0	0	0	0	0	0	0	15	9	18	0	0	0	d__Archaea
63e226684ecd3ef49b6e34a5b325d198	0	0	0	0	0	0	0	0	0	0	0	0	0	0	0	0	0	0	0	0	0	0	0	0	0	0	0	0	0	0	0	0	0	0	0	0	0	0	0	34	71	0	0	0	0	0	0	0	d__Archaea
5c2311be4636d1f9370cecef52b4a8d5	0	0	0	0	0	0	0	0	0	0	0	0	0	0	0	0	0	0	0	0	0	0	0	0	0	0	0	0	0	0	0	0	35	0	15	0	0	0	0	0	0	0	0	0	0	0	0	0	d__Archaea; p__Aenigmarchaeota
8212493237b343cf2dc5efbcc766ee91	0	0	0	0	0	0	0	0	0	0	0	0	0	0	0	0	0	0	0	0	0	0	0	0	0	0	0	0	0	0	0	0	0	0	0	0	0	0	0	0	0	0	50	32	28	0	0	0	Unassigned
3e91b8bffcb8f86625c52a087b66bc6f	0	0	0	0	0	0	0	0	0	0	0	0	0	0	0	0	0	0	0	0	1	0	0	0	0	0	0	0	0	0	0	0	0	0	3	0	0	2	0	0	0	0	11	8	14	1	0	0	d__Archaea
62b510b4bac9eabfc57036e3609b6bc1	0	0	0	0	0	0	0	0	0	0	0	0	0	0	0	0	0	0	0	0	0	0	0	0	0	0	0	0	0	0	0	0	0	0	1	0	1	4	0	0	0	0	24	12	26	0	0	0	d__Archaea
32cd75a7942552db5b05e9da617b8d3d	0	0	0	0	0	0	0	0	0	0	0	0	0	0	0	0	0	0	0	0	0	0	0	0	0	0	0	0	0	0	0	0	0	0	0	0	0	0	0	0	0	0	34	0	28	0	0	0	Unassigned
d984c17daf9ac5b999117518eaf28d4d	0	0	0	0	0	0	0	0	0	0	0	0	0	0	0	0	0	0	0	0	0	0	0	0	0	0	0	0	0	0	0	0	0	0	0	0	0	0	0	61	105	0	0	0	0	0	0	0	Unassigned
35b752c33371aeab3be04544f3fd28f0	0	0	0	0	0	0	0	0	0	0	0	0	0	0	0	0	0	0	0	0	0	0	0	0	0	0	0	0	0	0	0	0	0	0	0	0	0	0	0	0	0	0	10	5	7	0	0	0	Unassigned
b3008fb40bde9829aef8946691937f16	0	0	0	0	0	0	0	0	0	0	0	0	0	0	0	0	0	0	0	0	0	0	0	0	0	0	0	0	0	0	0	0	0	3	0	0	0	0	0	0	0	0	9	7	15	0	0	0	Unassigned
d3e34eb73d4141c5180bb79835042953	0	0	0	0	0	0	0	0	0	0	0	0	0	0	0	0	0	0	0	0	0	0	0	0	0	0	0	0	0	0	0	0	18	0	11	0	0	0	0	0	0	0	0	0	0	0	0	0	Unassigned
859199c32213df3e37caff0c7b863a9b	0	0	0	0	0	0	0	0	0	0	0	0	0	0	0	0	0	0	0	0	0	0	0	0	0	0	0	0	0	0	0	0	0	0	0	0	0	0	0	0	0	0	7	7	11	0	0	0	Unassigned
2e4554becb041d3c8616ffc2ca7c5693	0	0	0	0	0	0	0	0	0	0	0	0	0	0	0	0	0	0	0	0	0	0	0	0	0	0	0	0	0	0	0	0	30	0	7	0	0	0	0	0	0	0	0	0	0	0	0	0	d__Archaea; p__Altiarchaeota; c__Altiarchaeia; o__Altiarchaeales; f__Altiarchaeaceae; g__Candidatus_Altiarchaeum; s__
163943f33cf0cf2234e9fc96604d703d	0	0	0	0	0	0	0	0	0	0	0	0	0	0	0	0	0	0	0	0	0	0	0	0	0	0	0	0	0	0	0	0	25	17	12	0	0	0	0	0	0	0	0	0	0	0	0	0	d__Archaea; p__Altiarchaeota; c__Altiarchaeia; o__Altiarchaeales; f__Altiarchaeaceae; g__Candidatus_Altiarchaeum; s__
c2cb1bc3d4ae64735396bf941f983b78	0	0	0	0	0	0	0	0	0	0	0	0	0	0	0	0	0	0	0	0	0	0	0	0	0	0	0	0	0	0	0	0	0	0	0	0	0	0	0	0	0	0	11	14	4	0	0	0	d__Archaea; p__Altiarchaeota; c__Altiarchaeia; o__Altiarchaeales; f__Altiarchaeaceae; g__Candidatus_Altiarchaeum; s__
364c7bf6ba2d56f3e9fc511fded0dbf5	0	0	0	0	0	0	0	0	0	0	0	0	0	0	0	0	0	0	0	0	0	0	0	0	0	0	0	0	0	0	0	0	22	0	21	0	0	0	0	7	0	12	0	0	0	0	0	0	Unassigned
80a0eb2aeaa39411708c732a0589c9f8	0	0	0	0	0	0	0	0	0	0	0	0	0	0	0	0	0	0	0	0	0	0	0	0	0	0	0	0	0	0	0	0	0	0	0	0	0	0	0	40	45	0	0	0	0	0	0	0	Unassigned
7559bd9d0cbb8dd8e2d889f1ae0415e1	0	0	0	0	0	0	0	0	0	0	0	0	0	0	0	0	0	0	0	0	0	0	0	0	0	0	0	0	0	0	0	0	0	1	0	0	0	0	0	8	0	12	77	73	60	0	0	0	Unassigned
b8b014dab53ef6c1d9ffea694b4570e6	0	0	0	0	0	0	0	0	0	0	0	0	0	0	0	0	0	0	0	0	0	0	0	0	0	0	0	0	0	0	0	0	0	0	0	0	0	7	0	0	0	0	16	28	36	0	0	0	d__Bacteria
2bff666c07b22908fdfa84923f92d489	0	0	0	0	0	0	0	0	0	0	0	0	0	0	0	0	0	0	0	0	0	0	5	0	0	0	0	0	0	0	0	0	0	8	7	0	3	0	0	0	5	0	0	0	0	0	0	0	d__Bacteria
29094ae5a1bd7c13270a2a94c9999fdf	0	0	0	0	0	0	0	0	0	0	0	0	0	0	0	0	0	0	0	0	0	0	0	0	0	0	0	0	0	0	0	0	0	0	1	0	0	0	0	5	0	1	8	7	5	0	0	0	Unassigned
1b7811821a3176b1d197953dfc9a9e5e	0	0	0	0	0	0	0	0	0	0	0	0	0	0	0	0	0	0	0	0	0	0	0	0	0	0	0	0	0	0	0	0	5	6	8	0	0	0	0	31	80	0	43	33	64	0	0	0	d__Bacteria
f7c4a756a45579a1072e7fd69b7cf54c	0	0	0	0	0	0	0	0	0	0	0	0	0	0	0	0	0	0	3	0	0	0	0	0	0	0	0	0	0	1	0	0	12	0	7	0	1	0	0	0	0	0	37	31	32	0	0	0	d__Archaea; p__Asgardarchaeota; c__Heimdallarchaeia; o__Heimdallarchaeia; f__Heimdallarchaeia; g__Heimdallarchaeia; s__
e8e9c976d67f599585b0bfe164d301ec	0	0	0	0	0	0	0	0	0	0	0	0	0	0	0	0	0	0	0	0	0	0	0	0	0	0	0	0	0	0	0	0	41	0	20	0	0	2	0	0	0	0	0	0	0	0	0	0	d__Archaea; p__Asgardarchaeota; c__Heimdallarchaeia; o__Heimdallarchaeia; f__Heimdallarchaeia; g__Heimdallarchaeia; s__
0d5bd4cdcab08534a4328e769d866752	0	0	2	0	0	0	0	0	0	0	0	0	0	0	0	0	0	0	0	0	3	0	0	0	0	0	0	0	0	0	0	0	0	0	0	0	0	7	0	19	0	56	0	0	0	4	3	6	d__Bacteria; p__Planctomycetota
c1ff9a0d9a4b2a6d47bec679e5de1d53	0	0	0	0	0	34	17	0	0	0	0	0	0	0	0	0	0	0	0	0	0	0	0	0	0	0	0	0	0	0	0	0	0	0	0	11	0	0	0	0	0	0	0	0	0	0	0	0	d__Bacteria; p__Cyanobacteria; c__Cyanobacteriia; o__Chloroplast; f__Chloroplast; g__Chloroplast; s__
088960830d46c5d6eff30eff97c25f3d	0	0	0	18	39	0	0	0	0	0	0	0	0	0	0	0	0	8	7	0	27	0	0	0	0	0	6	0	0	7	8	0	0	0	0	0	0	0	0	0	0	0	0	0	0	0	0	0	d__Bacteria; p__Acidobacteriota; c__Thermoanaerobaculia; o__Thermoanaerobaculales; f__Thermoanaerobaculaceae; g__Subgroup_10; s__
2b4a55d01e40ee873ac8b9e2c7e63d8b	0	0	0	30	28	0	0	0	0	0	0	0	0	0	0	0	7	16	0	4	35	25	0	0	12	15	17	0	9	6	0	0	0	0	0	0	8	2	13	0	0	0	0	0	0	9	10	18	d__Bacteria; p__Acidobacteriota; c__Thermoanaerobaculia; o__Thermoanaerobaculales; f__Thermoanaerobaculaceae; g__Subgroup_10; s__
21ef93e9f1a3dc0da564150a30fbd86d	0	0	0	18	36	0	0	0	0	0	0	0	0	0	0	0	0	0	0	0	0	0	30	0	7	0	15	0	0	0	0	0	0	4	0	0	0	0	0	0	0	0	0	0	0	0	0	0	d__Bacteria; p__Acidobacteriota; c__Thermoanaerobaculia; o__Thermoanaerobaculales; f__Thermoanaerobaculaceae; g__Subgroup_10; s__
c30920c2c5bc7f19c728211d2ab4c9c4	8	16	31	0	32	0	2	12	12	47	6	18	7	13	0	12	0	22	39	26	98	27	0	14	5	23	13	44	0	25	45	24	0	0	0	0	0	0	0	0	0	0	0	0	0	0	0	0	d__Bacteria; p__Acidobacteriota; c__Thermoanaerobaculia; o__Thermoanaerobaculales; f__Thermoanaerobaculaceae; g__Subgroup_10; s__
476d6fd04dcfcf2d34d63339d133ebf5	0	0	0	0	0	0	0	0	0	0	0	0	0	0	0	0	0	0	0	0	0	0	0	0	0	0	0	0	0	0	0	0	0	0	0	0	0	0	0	0	0	0	11	15	19	0	0	0	d__Bacteria
f14ad512aca8596526cb965fe6d747b0	0	0	0	0	0	0	0	0	0	0	0	0	0	0	0	0	0	0	0	0	0	0	0	0	0	0	0	0	0	0	0	0	13	0	12	0	0	0	0	0	0	0	0	0	0	0	0	0	d__Bacteria
1bf32bea30cb8f390c43038b372cf317	6	5	6	3	0	3	4	3	0	5	2	26	1	0	0	9	0	0	0	0	0	0	0	0	0	0	0	0	0	0	0	0	0	0	0	4	0	0	0	2	0	6	0	0	0	0	0	0	Unassigned
0d49bb8ee15a261eb9e4953928fefe74	0	0	0	0	0	0	0	0	0	0	0	0	0	0	0	0	10	6	0	8	0	18	0	0	0	0	0	0	0	0	0	0	0	0	0	0	0	0	0	0	0	0	0	0	0	0	0	0	d__Bacteria; p__Acidobacteriota; c__Thermoanaerobaculia; o__Thermoanaerobaculales; f__Thermoanaerobaculaceae; g__Subgroup_10; s__
b61ffb064719323725e4d83ee4ec006d	56	78	0	0	0	0	0	22	28	0	32	24	0	17	48	20	0	0	0	0	0	0	0	11	0	13	0	0	13	0	0	7	1	4	0	0	0	0	0	0	0	0	0	0	0	0	0	0	d__Bacteria
16e4aea3cab33e5b172d813bcd9196bb	48	59	26	0	0	4	3	0	0	0	0	0	32	29	0	32	16	0	10	0	0	0	0	0	0	16	0	16	8	15	2	0	0	0	0	1	0	0	0	0	0	0	0	0	0	0	0	0	d__Bacteria
72682cda64d0400225067a6acf7d2792	0	0	0	0	0	0	0	0	0	0	0	0	0	0	0	0	0	0	0	0	0	0	0	0	0	0	0	0	0	0	0	0	0	0	0	0	0	0	0	0	0	0	13	16	14	0	0	0	d__Bacteria; p__Patescibacteria; c__WWE3; o__WWE3; f__WWE3; g__WWE3; s__
eff554742c1ce12cf7e85120bd6f0f54	0	0	0	0	0	0	0	0	0	0	0	0	0	0	0	0	0	0	0	0	0	0	0	0	0	0	0	0	0	0	0	0	13	0	8	0	0	0	0	32	81	0	4	0	2	0	0	0	d__Bacteria; p__Patescibacteria; c__WWE3; o__WWE3; f__WWE3; g__WWE3; s__
f136a8c50983e2a9600557ff27331127	0	0	0	0	0	0	0	0	0	0	0	0	0	0	0	0	0	0	0	0	0	0	0	0	0	0	0	0	2	0	0	0	0	0	0	0	23	27	3	5	0	21	0	0	0	6	3	8	d__Bacteria; p__Chloroflexi; c__Anaerolineae; o__Anaerolineales; f__Anaerolineaceae; g__uncultured; s__
451775654ba2b252bfc664d0843819d2	0	0	0	0	0	0	0	0	0	0	0	0	0	0	0	0	0	0	0	0	0	0	0	0	0	0	0	0	0	0	0	0	0	0	0	0	119	63	44	66	0	141	0	0	0	32	63	46	d__Bacteria; p__Chloroflexi; c__Anaerolineae; o__Anaerolineales; f__Anaerolineaceae; g__uncultured; s__
64888afcb2dc9bacd8fbb107a4677188	0	0	0	0	11	0	0	0	0	0	0	0	0	0	0	0	0	0	0	0	0	6	0	0	0	0	0	0	0	0	5	0	0	0	0	0	30	15	0	0	0	0	0	0	0	0	0	0	d__Bacteria; p__Chloroflexi; c__Anaerolineae; o__Anaerolineales; f__Anaerolineaceae; g__uncultured; s__
dd0e1098fd1f9eeb848e30e06e8487df	4	0	0	0	0	0	1	0	0	0	0	0	1	1	0	3	1	1	0	13	16	0	0	0	0	1	4	8	3	4	0	4	0	5	0	26	208	101	76	91	81	81	0	0	0	77	97	87	d__Bacteria; p__Chloroflexi; c__Anaerolineae; o__Anaerolineales; f__Anaerolineaceae; g__uncultured; s__
165150330f1ab3637ed2e1230c47aaa8	0	0	0	0	0	0	0	0	0	0	0	0	0	0	0	0	0	0	0	4	0	0	0	0	0	1	0	7	0	0	0	4	0	0	0	2	6	0	0	0	0	0	0	0	0	9	8	7	d__Bacteria; p__Chloroflexi; c__Anaerolineae
aed125e028a19eb2b346247c15f3090d	0	0	0	0	0	0	0	0	0	0	0	0	0	0	0	0	0	1	0	0	8	3	7	0	0	0	0	0	0	0	0	0	0	0	0	0	0	0	0	0	0	0	0	0	0	3	0	0	d__Bacteria; p__Chloroflexi; c__Anaerolineae; o__SBR1031; f__A4b; g__A4b; s__
21a27d7477a09353f135219361425dda	0	0	6	0	0	0	0	0	0	0	0	0	0	0	0	0	0	0	0	0	5	0	7	0	0	0	0	0	0	0	0	0	0	0	0	0	0	0	0	0	0	12	18	16	9	4	10	5	d__Bacteria; p__Chloroflexi; c__Anaerolineae; o__SBR1031; f__A4b; g__A4b; s__
e4256c263be17725f8257d8f27e4c84a	0	0	0	0	5	0	0	0	0	0	0	0	0	0	0	0	0	0	0	0	7	0	0	0	0	0	0	0	0	0	0	0	0	0	0	0	0	0	0	0	0	8	0	0	0	0	0	0	d__Bacteria; p__Chloroflexi; c__Anaerolineae; o__SBR1031; f__A4b; g__A4b; s__
419b85366ec2f45f54493ba4fc9a376a	0	0	0	0	0	0	0	0	0	0	0	0	0	0	0	0	0	0	0	0	0	0	0	0	0	0	0	0	0	0	0	0	0	0	0	0	0	0	0	9	0	12	0	0	0	0	0	0	d__Bacteria; p__Chloroflexi; c__Anaerolineae; o__SBR1031; f__A4b; g__A4b; s__
dfe5436cf12ee18948b1eb0678ea047f	0	0	0	0	28	0	0	0	0	0	0	0	1	0	0	0	1	0	0	28	34	13	0	3	0	1	0	0	0	0	0	0	0	9	0	2	9	0	22	0	0	0	0	0	0	0	11	7	d__Bacteria; p__Chloroflexi; c__Anaerolineae; o__SBR1031; f__A4b; g__A4b; s__
3f0f75e8e550b372dcbe26aa110f7820	0	0	0	0	0	0	0	0	0	0	0	0	0	0	0	0	0	0	0	0	0	0	0	0	0	0	0	0	0	0	0	0	0	0	0	0	0	0	0	7	0	9	0	0	0	7	3	2	d__Bacteria; p__Chloroflexi; c__Anaerolineae; o__SBR1031; f__A4b; g__A4b; s__
13cc4064292fd18fe8ae50aa1ded3f3c	0	0	0	0	21	0	0	0	0	0	0	0	0	0	0	0	0	0	0	12	23	8	0	0	0	0	0	0	0	0	0	0	0	0	0	0	0	8	9	0	0	0	0	0	0	5	0	15	d__Bacteria; p__Chloroflexi; c__Anaerolineae; o__SBR1031; f__A4b; g__A4b; s__
2ce10bd16e45753dedef1ecb6d768559	0	0	0	0	0	0	0	0	0	0	0	0	0	0	0	0	0	0	0	0	0	0	0	0	0	0	0	0	0	0	0	0	29	0	12	0	0	0	0	0	0	0	0	0	0	0	0	0	d__Bacteria; p__Chloroflexi; c__Anaerolineae; o__SBR1031; f__A4b; g__A4b; s__
8ba4abb0e7ffebd46c3cb5d41a36c999	0	0	0	0	0	0	0	0	0	0	0	0	0	0	0	0	1	0	0	0	20	0	0	0	0	0	0	0	0	0	0	0	0	0	0	5	0	0	0	0	0	0	0	0	0	0	0	0	d__Bacteria; p__Chloroflexi; c__Anaerolineae; o__SBR1031; f__A4b; g__A4b; s__
5050ded08c6681e759b4550bd7d617bc	0	0	0	0	0	0	0	0	0	0	0	0	0	0	0	0	0	0	0	0	0	0	0	0	0	0	0	0	0	0	0	0	0	0	0	0	6	0	0	0	0	0	0	0	0	11	18	0	d__Bacteria; p__Chloroflexi; c__Anaerolineae; o__SBR1031; f__A4b; g__A4b; s__
5994ec643ed139d391ff6e5889faed46	0	0	0	0	10	0	0	0	0	0	0	0	0	0	0	0	0	0	0	11	7	0	8	1	0	0	0	0	0	0	0	0	0	0	0	0	0	0	0	0	0	0	0	0	0	0	0	0	d__Bacteria; p__Chloroflexi; c__Anaerolineae; o__SBR1031; f__A4b; g__A4b; s__
1afaf0cf211c95946afbbe46fb3483a9	0	0	0	0	0	0	0	0	0	0	0	0	0	0	0	0	0	0	0	0	0	0	0	0	0	0	0	0	0	0	0	0	16	0	6	0	0	0	0	0	0	0	0	0	0	0	0	0	d__Bacteria; p__Chloroflexi; c__Anaerolineae; o__SBR1031; f__A4b; g__A4b; s__
67e44477c4f1eefa7169cc38f66c73d2	0	0	0	0	0	0	0	0	0	0	0	0	0	0	0	0	0	0	0	0	0	0	0	0	0	0	0	0	0	0	0	0	0	16	0	0	0	0	3	0	0	0	36	32	29	5	5	4	d__Bacteria; p__Chloroflexi; c__Anaerolineae; o__SBR1031; f__A4b; g__A4b; s__
7aa5a1554dcfad41fb227c40c73c0494	0	0	0	0	0	0	0	0	0	0	0	0	0	0	0	0	0	0	0	0	4	0	0	0	0	0	0	0	0	0	0	0	0	0	0	0	7	0	0	0	0	0	0	0	0	10	14	0	d__Bacteria; p__Chloroflexi; c__Anaerolineae; o__SBR1031; f__A4b; g__A4b; s__
a38f5eb913d09e7f57b8400ddc978b19	0	0	0	0	0	0	0	0	0	0	0	0	0	0	0	0	0	0	0	0	0	0	0	0	0	0	0	0	0	0	0	0	0	6	0	0	0	12	0	0	0	0	0	7	4	0	0	14	d__Bacteria; p__Chloroflexi; c__Anaerolineae; o__SBR1031; f__A4b; g__A4b; s__
0c86fa30a4770f6559aef563b208ad4d	0	0	0	0	0	0	0	0	0	0	0	0	0	0	0	0	0	0	0	0	0	0	0	0	0	0	0	0	0	0	0	0	0	0	0	0	3	0	14	0	0	0	0	0	0	10	4	5	d__Bacteria; p__Chloroflexi; c__Anaerolineae; o__SBR1031; f__A4b; g__A4b; s__
29b1032078a43e1d79f675aabdee631f	0	0	0	0	9	4	0	0	0	0	0	1	2	0	0	6	1	0	0	10	12	9	0	0	0	1	0	0	0	0	1	0	0	3	0	0	0	0	0	0	0	0	0	0	0	0	0	0	d__Bacteria; p__Chloroflexi; c__Anaerolineae; o__SBR1031; f__A4b; g__A4b; s__
feeb3618c52938e304f20ae395d43421	0	0	21	0	158	0	0	8	0	6	0	6	3	3	0	6	18	14	9	62	132	26	16	16	3	15	11	13	11	16	15	16	0	15	1	12	9	6	0	4	0	2	0	0	0	9	7	13	d__Bacteria; p__Chloroflexi; c__Anaerolineae; o__SBR1031
c2bceb1741bfe2c357b5f6998f06ef1e	0	0	0	0	0	0	0	0	0	0	0	0	0	0	0	0	0	0	0	0	20	0	0	0	0	0	1	0	0	0	0	0	0	0	0	0	0	8	6	0	0	0	0	0	0	0	9	0	d__Bacteria; p__Chloroflexi; c__Anaerolineae; o__SBR1031
443dbc9d81bba96a7e4f2ceab85b23ec	0	0	0	0	8	0	0	0	0	0	0	0	0	0	0	0	0	0	0	13	0	0	0	0	0	0	0	0	0	0	0	0	3	0	0	0	10	0	0	0	0	0	0	0	0	7	0	0	d__Bacteria; p__Chloroflexi; c__Anaerolineae
0d997cd3a250e0c44fb24411ced1bbc8	0	0	0	0	19	0	0	0	0	0	0	0	0	0	0	0	0	0	0	7	18	0	0	0	0	0	0	0	0	0	0	0	0	0	0	0	6	8	7	0	0	0	0	0	0	0	0	0	d__Bacteria; p__Chloroflexi; c__Anaerolineae; o__SBR1031
75d2d55b80a4565cf3ba7a36cd60e3eb	0	0	2	0	48	0	0	0	0	0	0	0	0	1	0	0	8	0	0	27	0	20	0	2	0	0	0	11	3	6	0	0	0	2	0	0	0	0	0	0	0	0	0	0	0	0	0	16	d__Bacteria; p__Chloroflexi; c__Anaerolineae; o__SBR1031
81a6571b2c801a8f41b9606c4d606fdc	0	0	0	0	0	0	0	0	0	0	0	0	0	0	0	0	0	0	0	0	0	0	18	0	0	0	0	0	0	0	8	0	0	0	0	0	19	8	0	4	0	6	0	0	0	22	12	0	d__Bacteria; p__Chloroflexi; c__Anaerolineae; o__SBR1031
593df0fde60c2eb8642596a745ce9ebc	0	0	0	0	11	0	0	0	0	0	0	0	0	0	0	2	5	1	4	17	15	9	14	3	0	2	0	0	1	0	0	0	0	2	0	0	0	0	0	0	0	0	0	0	0	0	0	0	d__Bacteria; p__Chloroflexi; c__Anaerolineae
1dca0d94257d0f9e6e3a4cbe8debef61	0	0	0	0	0	0	0	0	0	0	0	0	0	0	0	0	0	0	0	0	19	0	0	0	0	0	0	0	0	0	0	0	0	0	0	0	11	0	0	3	0	5	0	0	0	0	0	0	d__Bacteria; p__Chloroflexi; c__Anaerolineae
aa3b39a325e82c472fd7b4afc8646a12	0	0	0	0	0	0	0	0	0	0	0	0	0	0	0	0	4	4	0	5	0	0	0	0	0	0	0	0	0	0	0	0	0	0	0	3	0	17	18	0	0	0	0	0	0	29	12	24	d__Bacteria; p__Chloroflexi; c__Anaerolineae
050ef44d050a0f0fdb52d57c7a9a0ecb	0	0	0	0	0	0	0	0	0	0	0	0	0	0	0	0	0	0	0	0	0	0	0	0	0	0	0	0	0	0	0	0	0	0	0	0	0	5	0	0	0	0	0	0	0	7	0	14	d__Bacteria; p__Chloroflexi; c__Anaerolineae
01ecb505b9cdb8ea979534feeb93f362	0	0	0	0	0	0	0	0	0	0	0	0	0	0	0	0	0	0	0	0	0	0	0	0	0	0	0	0	0	0	0	0	0	0	0	0	0	0	0	0	0	0	0	0	0	10	0	11	d__Bacteria; p__Chloroflexi; c__Anaerolineae
2fbc00b7950c7ed740b1979d71de375a	0	0	0	0	0	0	0	0	0	0	0	0	0	0	0	0	0	0	0	0	0	0	0	0	0	0	0	0	0	0	0	0	0	13	9	0	0	0	0	0	0	0	86	69	45	0	4	1	d__Bacteria; p__Chloroflexi; c__Anaerolineae
cbebb38bcdf5f568884fc57e58214f0a	0	0	0	0	0	0	0	0	0	0	0	0	0	0	0	0	0	0	0	0	0	0	0	0	0	0	0	0	0	0	0	0	0	17	5	0	0	11	0	10	0	6	0	0	0	0	0	0	d__Bacteria; p__Chloroflexi; c__Anaerolineae
2cdd1c69378a36147f7cc2b77369c23f	0	0	0	0	0	0	0	0	0	0	0	0	0	0	0	0	0	0	0	0	5	0	0	0	0	0	0	0	0	0	0	0	22	11	23	0	0	0	0	0	0	0	20	15	8	2	2	0	d__Bacteria; p__Chloroflexi; c__Anaerolineae
62b122a7e4faa91f771e1878e2d896ad	0	0	0	0	27	0	0	0	0	0	0	0	0	0	0	0	0	4	4	14	30	18	0	1	0	5	1	3	4	1	0	0	0	0	0	1	38	12	20	2	0	0	0	0	0	9	19	10	d__Bacteria; p__Chloroflexi; c__Anaerolineae
86a479046367f3d65c175a9d86069d02	0	0	0	0	0	0	0	0	0	0	0	0	0	0	0	0	0	0	0	0	0	0	0	0	0	0	0	0	0	0	0	0	0	0	0	0	0	0	4	0	0	0	0	0	0	0	14	9	d__Bacteria; p__Chloroflexi; c__Anaerolineae; o__SBR1031; f__SBR1031; g__SBR1031; s__
39cd12233fea40794a8af3430fff989e	0	0	0	0	0	0	0	0	0	0	0	0	0	0	0	0	0	0	0	0	0	0	0	0	0	0	0	0	0	0	0	0	0	0	0	0	11	0	0	0	0	0	0	0	0	5	4	0	d__Bacteria; p__Chloroflexi; c__Anaerolineae; o__SBR1031; f__SBR1031; g__SBR1031; s__
e2c5acff9957763e94fcbc3327260dbc	0	0	0	0	0	0	0	0	0	0	0	21	0	0	0	0	0	1	0	0	12	0	0	0	0	0	0	0	0	0	3	0	0	0	0	0	0	0	0	0	0	0	0	0	0	0	0	0	d__Bacteria; p__Chloroflexi; c__Anaerolineae; o__SBR1031
dba3e39c1996e9a38667bf46825c6286	0	0	0	0	0	0	0	0	0	0	0	0	0	0	0	0	0	0	0	0	0	0	0	0	0	0	0	0	0	0	0	0	25	2	13	0	0	0	0	0	0	0	0	0	0	0	0	0	d__Bacteria; p__Chloroflexi; c__Anaerolineae
d0a5a1e81de3f78d7f63482b3557fdb2	3	6	8	25	23	0	0	1	0	4	0	0	0	0	0	0	9	7	10	28	24	19	0	2	0	12	0	11	5	4	13	6	0	2	0	0	0	0	0	0	0	0	0	0	0	0	2	0	d__Bacteria; p__Chloroflexi; c__Anaerolineae
a3cd1b8a5b226a476da16448283f989f	0	0	0	0	0	0	0	0	0	0	0	0	0	0	0	0	0	0	0	0	7	0	0	0	0	0	0	0	0	0	0	0	0	0	3	2	0	0	0	0	0	0	0	0	0	7	10	8	d__Bacteria; p__Chloroflexi; c__Anaerolineae
e99ceb850c44a31b9b65f5de3f6009c2	0	0	0	0	21	11	0	0	0	0	0	0	0	0	0	3	1	0	0	8	17	4	0	3	0	1	0	0	0	3	3	0	0	35	42	0	3	0	4	43	72	2	0	0	0	5	6	5	d__Bacteria; p__Chloroflexi; c__Anaerolineae; o__SBR1031
e2517a899bbac57bbe5cbc7f2fbedeb3	0	0	0	0	0	0	0	0	0	0	0	0	0	0	0	0	0	0	0	0	0	0	0	0	0	0	0	0	0	0	0	0	0	9	0	0	0	0	0	15	0	20	0	0	0	0	0	0	d__Bacteria; p__Chloroflexi; c__Anaerolineae; o__SBR1031
d35f0c19dd8d278aa22adc66f6d6abc8	0	0	0	0	1	0	0	0	0	0	0	0	0	0	0	0	0	0	0	0	0	0	0	0	0	0	0	0	0	0	0	0	18	27	23	0	0	7	6	0	0	0	28	19	19	1	6	2	d__Bacteria; p__Chloroflexi; c__Anaerolineae; o__SBR1031
7670f5db44c0b0361a686e1955037c00	0	0	0	0	0	0	0	0	0	0	0	0	0	0	0	0	0	0	0	0	0	0	0	0	0	0	0	0	0	0	0	0	0	0	0	0	32	14	10	0	0	0	0	0	0	17	14	19	d__Bacteria; p__Chloroflexi; c__Anaerolineae; o__Anaerolineales; f__Anaerolineaceae; g__uncultured; s__
3d0a6c1397da1fad7efeb311d896d185	0	0	0	0	0	0	0	0	0	0	0	0	0	0	0	0	0	0	0	0	0	5	0	0	0	0	0	0	0	0	0	0	0	8	0	0	27	0	0	0	0	0	0	0	0	11	8	9	d__Bacteria; p__Chloroflexi; c__Anaerolineae; o__Anaerolineales; f__Anaerolineaceae; g__uncultured; s__
8e382ef17d2e8b513e0d787b8f9e7fce	2	0	13	0	0	0	0	6	0	0	0	2	0	1	0	4	0	0	0	12	12	0	0	1	0	0	0	0	0	0	3	0	0	0	0	30	0	0	0	0	0	0	0	0	0	0	0	0	d__Bacteria; p__Chloroflexi; c__Anaerolineae; o__Anaerolineales; f__Anaerolineaceae; g__uncultured; s__
6a88da82f3303ccc12526608836dd612	0	0	0	0	0	0	0	0	0	0	0	0	0	0	0	0	0	0	0	0	0	0	0	0	0	0	0	0	0	0	0	0	0	0	0	0	21	4	13	0	0	0	0	0	0	0	0	3	d__Bacteria; p__Chloroflexi; c__Anaerolineae; o__Anaerolineales; f__Anaerolineaceae; g__uncultured; s__
d28870b584b121969442c3fb8c8d132c	5	0	9	0	18	0	0	0	0	0	0	0	0	3	0	0	10	5	8	30	24	12	3	3	0	12	0	0	8	11	9	0	0	6	0	7	0	0	2	4	0	6	0	0	0	0	12	8	d__Bacteria; p__Chloroflexi; c__Anaerolineae; o__Anaerolineales; f__Anaerolineaceae; g__uncultured; s__
e5d75e6f3f854eb9f122edcd38af6c00	0	0	0	0	0	0	0	0	0	0	0	0	0	0	0	0	0	0	0	0	0	0	0	0	0	0	0	0	0	0	0	0	0	0	0	0	12	0	0	0	0	10	0	0	0	14	0	0	d__Bacteria; p__Chloroflexi; c__Anaerolineae; o__Anaerolineales; f__Anaerolineaceae; g__uncultured; s__
f46b51c9844bb12de79cf894e1da4583	0	0	0	0	0	0	0	0	0	0	0	0	0	0	0	0	0	0	0	0	0	0	0	0	0	0	0	0	0	0	0	0	0	0	0	0	45	39	43	15	0	28	0	0	0	58	45	38	d__Bacteria; p__Chloroflexi; c__Anaerolineae; o__SJA-15; f__SJA-15; g__SJA-15; s__
ce0956d715b0c370804ed3b5e56ed1fa	0	13	4	0	0	0	0	11	5	0	3	0	0	0	127	0	0	4	5	0	0	0	0	0	0	5	3	0	0	0	4	0	0	0	0	0	0	0	0	0	0	0	0	0	0	0	0	0	d__Bacteria; p__Chloroflexi; c__Anaerolineae; o__SBR1031; f__A4b; g__A4b; s__
921db4f52934ba7645c68ef46f25f82e	8	0	0	0	0	0	0	0	0	0	0	0	0	0	0	0	0	0	0	0	0	1	0	13	0	0	0	0	0	0	0	0	0	4	0	0	0	0	0	0	0	0	0	0	0	0	0	0	d__Bacteria; p__Chloroflexi; c__Anaerolineae; o__SBR1031; f__A4b; g__A4b; s__
8aff9c141ad772b8fa840c4d37433839	0	0	0	0	0	0	0	0	0	0	0	0	0	0	0	0	0	0	0	0	15	6	0	0	0	0	0	0	0	0	0	0	0	0	0	0	0	0	0	0	0	0	0	0	0	0	0	0	d__Bacteria; p__Chloroflexi; c__Anaerolineae; o__Anaerolineales; f__Anaerolineaceae; g__uncultured; s__
921dc69c805a3ad61f3abd40d6566ef9	0	0	0	0	11	0	0	0	0	0	0	0	0	0	0	0	1	0	0	0	0	0	0	0	0	0	0	0	0	0	0	0	0	0	0	5	13	6	8	0	0	0	0	0	0	0	7	0	d__Bacteria; p__Chloroflexi; c__Anaerolineae; o__Ardenticatenales; f__uncultured; g__uncultured; s__
a7238a20bc343fb2432e0fd236f8379b	0	0	0	0	0	0	0	0	2	0	0	0	0	0	0	0	0	0	0	0	0	0	0	0	0	0	0	0	0	0	2	0	0	1	0	0	12	6	15	7	0	7	0	0	0	5	7	11	d__Bacteria; p__Chloroflexi; c__Anaerolineae; o__Anaerolineales; f__Anaerolineaceae; g__uncultured; s__
c13e8bb189c42410394be6460289b27a	0	0	0	0	0	0	0	0	0	0	0	0	0	0	0	0	0	0	0	0	0	0	0	0	0	0	0	0	0	0	0	0	0	0	0	0	13	0	4	0	0	0	0	0	0	0	7	10	d__Bacteria; p__Chloroflexi; c__Anaerolineae; o__Anaerolineales; f__Anaerolineaceae; g__Pelolinea; s__
53f6ac3318f5a6738ff56f3ea2b2fd0a	0	0	0	0	0	0	0	0	0	0	0	0	0	0	0	0	0	0	0	0	0	0	0	0	0	0	0	0	0	0	0	0	0	0	0	0	10	5	5	0	0	0	0	0	0	2	7	9	d__Bacteria; p__Chloroflexi; c__Anaerolineae; o__Anaerolineales; f__Anaerolineaceae; g__uncultured; s__
36e776f7524095fd80c4ac2f64b7c47a	0	0	0	0	0	0	0	0	0	0	0	0	0	0	0	0	0	2	0	0	20	0	0	0	0	1	0	0	0	2	0	0	0	3	0	0	2	3	3	0	0	0	0	0	0	3	3	1	d__Bacteria; p__Chloroflexi; c__Anaerolineae
f6e96843e3f78199b43ca5de0f7c5e4b	0	0	0	0	26	0	0	0	0	0	0	0	0	0	0	0	0	0	0	9	38	0	0	0	0	0	0	2	0	0	0	0	0	0	0	0	0	0	0	0	0	0	0	0	0	0	0	0	d__Bacteria; p__Chloroflexi; c__Anaerolineae; o__SBR1031
adb292255c8512650ee0113c12473993	0	0	0	0	0	0	0	0	0	0	0	0	0	0	0	0	0	0	0	0	0	0	0	0	0	0	0	0	0	0	0	0	0	0	0	0	0	0	0	0	0	0	69	51	66	0	0	0	d__Bacteria; p__Chloroflexi; c__Anaerolineae; o__SBR1031
c6968cfa3149c8ff937a51d06a32e388	0	0	0	0	0	0	0	0	0	0	0	0	0	0	0	0	0	0	0	0	0	0	0	0	0	0	0	0	0	0	0	0	14	4	10	0	0	0	0	0	0	0	0	0	0	1	0	0	d__Bacteria; p__Chloroflexi; c__Anaerolineae; o__SBR1031
359d54de1c82dc605a2bca37af6611ec	0	6	8	0	0	1	0	4	0	0	0	0	2	1	0	3	0	0	0	0	0	0	9	0	0	0	0	0	0	0	0	0	0	0	0	0	0	0	0	0	0	0	0	0	0	0	0	0	d__Bacteria; p__Chloroflexi; c__Anaerolineae; o__Ardenticatenales; f__uncultured; g__uncultured; s__
e5f6c4112bb672155c5385742a4ca544	0	0	0	0	29	0	0	0	0	0	0	0	0	0	0	0	2	1	0	10	24	6	8	1	0	0	0	2	0	0	0	0	0	0	0	0	0	0	0	0	0	0	0	0	0	0	0	0	d__Bacteria; p__Chloroflexi; c__Anaerolineae; o__SBR1031; f__A4b; g__A4b; s__
776b7e98b60fdd8c18b8bbcda851d0d5	0	0	0	0	0	0	0	0	0	0	0	0	0	0	0	0	0	0	0	0	0	0	0	0	0	0	0	6	0	0	0	0	0	0	0	0	0	0	0	3	0	13	0	0	0	7	0	7	d__Bacteria; p__Chloroflexi; c__Anaerolineae; o__SBR1031; f__A4b; g__A4b; s__
33f5c11a7fb16c863032f425faf3ece2	0	0	0	0	0	0	0	0	0	0	0	0	0	0	0	0	0	0	0	0	0	0	0	0	0	0	0	0	0	0	0	0	19	0	17	0	0	0	0	0	0	0	0	0	0	0	0	0	d__Bacteria; p__Chloroflexi; c__Anaerolineae; o__SBR1031; f__A4b; g__A4b; s__
e126612e71279dc107f4f73569d6cf8b	0	0	0	0	0	0	0	0	0	0	0	0	0	0	0	0	0	0	0	0	0	0	0	0	0	0	0	0	0	0	0	0	0	6	3	3	0	8	6	0	0	0	0	0	0	5	8	17	d__Bacteria; p__Chloroflexi; c__Anaerolineae; o__Anaerolineales; f__Anaerolineaceae; g__uncultured; s__
b24e4039cb03369a49e87b5e9729130c	0	0	0	0	5	0	0	0	0	0	0	0	0	0	0	0	1	4	0	5	6	7	16	3	0	9	0	0	10	9	2	4	0	0	0	0	0	0	0	0	0	0	0	0	0	0	0	0	d__Bacteria; p__Chloroflexi; c__Anaerolineae; o__Anaerolineales; f__Anaerolineaceae; g__uncultured; s__
f3fad95123a9a01690761a8e5df782ee	0	0	8	0	0	0	0	0	0	0	0	5	6	3	0	3	0	0	0	0	10	0	0	2	0	0	0	0	0	0	0	3	0	0	0	5	16	0	11	0	0	0	0	0	0	6	14	6	d__Bacteria; p__Chloroflexi; c__Anaerolineae; o__Anaerolineales; f__Anaerolineaceae; g__uncultured; s__
2584b2d41254b24bbb1b763b1cfc4c03	0	0	6	0	0	0	0	0	0	0	0	0	0	0	0	0	0	12	0	8	9	0	6	3	0	5	0	0	9	3	0	0	0	0	0	0	0	0	0	0	0	0	0	0	0	0	0	0	d__Bacteria; p__Chloroflexi; c__Anaerolineae; o__Ardenticatenales; f__uncultured; g__uncultured; s__
24e05395e631767ecf36a3872ed3c35b	0	10	6	0	0	0	0	5	0	0	3	0	4	3	0	5	13	8	6	4	0	5	0	7	0	5	2	14	8	11	5	5	0	1	0	0	0	0	0	0	0	3	0	0	0	4	0	1	d__Bacteria; p__Chloroflexi; c__Anaerolineae; o__Ardenticatenales; f__uncultured; g__uncultured; s__
55631a62c82c2e5e77b0c5517c379dc2	0	0	6	0	0	0	0	2	0	2	1	0	2	0	0	1	0	0	3	0	0	0	0	0	0	0	0	0	0	0	0	1	0	0	0	0	0	0	0	0	0	0	0	0	0	9	0	5	d__Bacteria; p__Chloroflexi; c__Anaerolineae; o__SBR1031
714d067478106f8c845b641639128925	0	0	0	9	0	0	0	0	0	0	0	0	0	0	0	0	0	0	0	0	0	0	0	0	0	0	0	0	0	0	0	0	0	0	5	0	11	17	14	7	0	7	0	0	0	9	8	10	d__Bacteria; p__Chloroflexi; c__Anaerolineae; o__Ardenticatenales; f__uncultured; g__uncultured; s__
980260565a1fa5995b2dfda8bbabe514	0	0	0	0	0	0	0	0	0	0	0	0	0	0	0	0	0	0	0	0	0	0	0	1	4	0	0	0	0	9	0	0	0	0	0	0	23	11	0	4	0	4	0	0	0	0	0	8	d__Bacteria; p__Chloroflexi; c__Anaerolineae; o__Ardenticatenales; f__uncultured; g__uncultured; s__
19440c8a5b9ce898186a7ed311874308	0	0	0	0	4	0	0	0	0	0	0	0	0	0	0	0	0	0	0	11	0	7	0	0	0	0	0	0	0	7	0	0	0	0	0	6	31	19	14	0	0	13	0	0	0	26	21	34	d__Bacteria; p__Chloroflexi; c__Anaerolineae; o__Ardenticatenales; f__uncultured; g__uncultured; s__
12eb1cad770e0c6d4d729ca2e042085b	0	0	0	0	7	0	0	0	0	0	0	0	0	0	0	0	0	0	0	0	0	0	0	0	0	0	0	0	0	0	0	0	0	0	0	0	18	0	0	0	0	0	0	0	0	0	0	0	d__Bacteria; p__Chloroflexi; c__Anaerolineae; o__Ardenticatenales; f__uncultured; g__uncultured; s__
25f76a4c783c7f026af5b8564dfd152a	0	0	0	0	0	0	0	0	0	0	0	0	0	0	0	0	0	0	0	0	0	0	0	0	0	0	0	0	0	0	0	0	0	0	0	0	0	0	10	0	0	0	7	3	2	0	8	14	d__Bacteria; p__Chloroflexi; c__Anaerolineae; o__Ardenticatenales; f__uncultured; g__uncultured; s__
d0de5af9b1d0c9bca1c9f3edc458c1ee	0	0	5	0	0	0	0	0	0	0	5	19	6	0	0	0	3	12	21	16	17	13	0	0	0	14	11	0	0	0	0	10	0	0	3	10	40	7	9	18	0	0	0	0	0	17	16	0	d__Bacteria; p__Chloroflexi; c__Anaerolineae; o__Ardenticatenales; f__uncultured; g__uncultured; s__
dfbc77c7d8645f8df67b6982f2378e89	0	3	0	0	0	0	0	2	4	0	0	0	0	0	0	0	0	0	6	0	6	2	0	0	0	0	0	7	0	3	9	7	0	0	0	0	16	23	18	0	0	0	0	0	0	17	15	15	d__Bacteria; p__Chloroflexi; c__Anaerolineae; o__Ardenticatenales; f__uncultured; g__uncultured; s__
8058319797d853ade1e678756e806b39	0	0	0	0	0	0	0	0	0	0	0	0	0	0	0	0	0	0	0	0	0	0	0	0	0	0	0	0	0	0	0	0	0	0	0	0	0	0	10	7	0	0	0	0	0	0	0	0	d__Bacteria; p__Chloroflexi; c__Anaerolineae; o__Ardenticatenales; f__uncultured; g__uncultured; s__
f1329d0714151f5a207b39aef85ac9d5	0	0	0	0	0	0	0	0	0	0	0	0	0	0	0	0	0	0	0	0	0	0	0	0	0	0	0	0	0	0	0	0	0	0	0	0	0	0	0	0	0	10	0	0	0	8	0	0	d__Bacteria; p__Chloroflexi; c__Anaerolineae; o__Ardenticatenales; f__uncultured; g__uncultured; s__
78489a1baeed384815c82448428b39a5	0	0	0	0	0	0	0	0	0	0	0	0	0	0	0	0	0	0	0	0	2	0	0	0	0	0	0	19	0	4	0	0	0	8	0	0	13	9	6	6	0	7	0	0	0	4	3	6	d__Bacteria; p__Chloroflexi; c__Anaerolineae; o__Ardenticatenales; f__uncultured; g__uncultured; s__
f826f4f3d7bf3b68caf665a1836d44a0	0	0	0	0	0	0	0	0	0	0	0	0	0	0	0	0	0	0	0	0	0	0	0	0	0	0	0	0	0	0	0	0	0	0	0	0	8	0	0	8	0	6	0	0	0	0	0	0	d__Bacteria; p__Chloroflexi; c__Anaerolineae; o__Anaerolineales; f__Anaerolineaceae; g__uncultured; s__
524ce8f3fe3e3bb4e46e500f82aae29c	10	0	0	0	0	0	0	0	0	0	0	0	0	0	0	0	0	0	0	0	0	0	0	8	0	0	0	0	3	0	0	0	0	0	0	0	0	0	0	0	0	0	0	0	0	0	0	0	d__Bacteria; p__Chloroflexi; c__Anaerolineae; o__Ardenticatenales; f__uncultured; g__uncultured; s__
be5a9ecb005a8b4643910f4f178e37e0	0	0	0	8	0	0	0	0	0	0	0	0	0	0	0	0	0	0	0	0	0	0	0	0	0	0	0	0	0	0	0	0	0	0	0	0	47	18	19	0	0	0	0	0	0	28	32	31	d__Bacteria; p__Chloroflexi; c__Anaerolineae; o__Ardenticatenales; f__uncultured; g__uncultured; s__
7c56180f545d7a60c9bcbb5c9425906b	2	0	9	0	1	0	0	0	0	0	0	12	4	1	0	3	0	3	4	6	0	0	0	0	0	0	0	7	4	0	0	2	0	0	0	0	0	0	1	0	0	0	0	0	0	4	0	3	d__Bacteria; p__Chloroflexi; c__Anaerolineae; o__Anaerolineales; f__Anaerolineaceae; g__uncultured; s__
790cf5525c3cd45297cbc9b68bcb95f3	0	0	0	0	0	0	0	0	0	0	0	0	0	0	0	0	0	0	0	0	20	0	0	0	0	0	0	0	0	0	0	0	0	10	0	0	0	0	0	0	0	0	0	0	0	0	0	0	d__Bacteria; p__Chloroflexi; c__Anaerolineae; o__SBR1031
2feb320a04654dc6270e07de084852a8	0	0	0	0	0	0	0	0	0	0	0	0	0	0	0	0	0	0	0	0	0	0	0	0	0	0	0	0	0	0	0	0	0	0	0	0	0	0	0	33	0	56	0	0	0	0	0	0	d__Bacteria; p__Chloroflexi; c__Anaerolineae; o__SBR1031
341502a734848ecbcd68384be88e09fe	0	0	0	0	16	0	2	0	0	0	0	4	0	0	0	0	0	0	9	0	37	0	0	0	0	0	1	0	10	10	0	0	0	9	0	0	13	0	19	14	0	18	0	0	0	19	0	15	d__Bacteria; p__Chloroflexi; c__Anaerolineae; o__SBR1031
490385d72a1165045d27c6f0e1004f7f	0	0	0	0	0	0	0	0	0	0	0	0	0	0	0	0	0	0	0	0	0	0	0	0	0	0	0	0	0	0	0	0	0	0	0	0	0	0	0	0	0	0	47	64	56	0	0	0	d__Bacteria; p__Chloroflexi; c__Anaerolineae; o__SBR1031
864bc353d603e2b0dd54bd4b9d7185ca	0	0	0	0	0	0	0	0	0	0	0	0	0	0	0	0	14	7	0	19	19	17	0	6	0	16	0	10	0	0	6	4	0	0	0	0	0	0	0	0	0	0	0	0	0	0	0	0	d__Bacteria; p__Chloroflexi; c__Anaerolineae; o__SBR1031
107186ef832ec8686b8fdeb655049872	0	3	4	0	0	0	0	0	0	0	0	0	0	2	0	0	1	0	0	0	0	0	6	0	0	0	0	0	0	0	0	0	0	0	0	9	0	0	10	0	0	0	0	0	0	6	0	0	d__Bacteria; p__Chloroflexi; c__Anaerolineae; o__SBR1031
8b68bce8ec07a60478cc93519f8f61ad	0	0	0	0	0	0	0	0	0	0	0	0	0	0	0	0	0	0	0	0	10	0	0	0	0	0	0	0	0	0	0	0	0	0	0	0	8	0	0	0	0	0	0	0	0	0	0	0	d__Bacteria; p__Chloroflexi; c__Anaerolineae; o__SBR1031
cc53ccc1ddbca95b3e593eeca9e9bff7	0	0	0	0	0	0	0	0	0	0	0	0	0	0	0	0	0	0	0	0	0	0	0	0	0	1	0	0	0	0	0	0	0	0	0	2	23	7	20	0	0	3	0	0	0	10	10	8	d__Bacteria; p__Chloroflexi; c__Anaerolineae; o__ADurb.Bin180; f__ADurb.Bin180; g__ADurb.Bin180; s__
fd0ce2e5e61fc01b860a65544cbe075a	0	0	0	0	0	0	0	0	0	0	0	0	0	0	0	0	0	0	0	0	0	0	0	0	0	0	0	0	0	0	0	0	0	2	0	0	0	0	0	0	0	0	0	0	0	0	10	5	d__Bacteria; p__Chloroflexi; c__Anaerolineae; o__Ardenticatenales; f__uncultured; g__uncultured; s__
063b3b28a2d60dde814b5e280c6e2437	0	0	0	0	0	0	0	0	0	0	0	0	0	2	14	8	8	5	0	0	0	0	0	0	0	0	0	0	0	0	0	0	0	0	0	0	0	0	0	0	0	0	0	0	0	0	0	0	d__Bacteria; p__Chloroflexi; c__Anaerolineae; o__Anaerolineales; f__Anaerolineaceae; g__uncultured; s__
1285e53b3c4cc4cffce4cb76edefe726	0	0	0	0	4	0	1	0	0	0	0	0	0	0	0	0	0	0	5	11	11	9	0	7	0	12	4	9	9	11	0	5	0	0	0	0	0	0	0	0	0	0	0	0	0	0	0	0	d__Bacteria; p__Chloroflexi; c__Anaerolineae; o__Anaerolineales; f__Anaerolineaceae; g__uncultured; s__
62a2a3acac79c28e4ae71ff9af4a306b	0	0	0	0	3	0	0	0	0	0	0	0	0	0	0	0	0	0	0	0	6	0	0	0	0	0	0	5	0	2	8	0	0	0	0	0	38	32	26	0	0	5	0	0	0	11	20	22	d__Bacteria; p__Chloroflexi; c__Anaerolineae; o__Anaerolineales; f__Anaerolineaceae
945dc1b659567c75daa8d2919873849b	0	0	0	0	8	0	0	0	0	0	0	0	0	0	0	0	0	0	0	0	0	9	0	0	0	0	0	0	0	0	0	0	0	0	0	0	20	0	0	0	0	0	0	0	0	0	0	0	d__Bacteria; p__Chloroflexi; c__Anaerolineae; o__Anaerolineales; f__Anaerolineaceae
4178bc64e3bd3f587f4702af7454eb86	0	0	0	13	10	0	0	0	0	0	0	0	0	0	0	0	0	0	0	0	8	0	0	5	0	0	0	6	0	0	5	0	0	1	0	0	213	92	77	72	0	113	0	0	0	45	77	70	d__Bacteria; p__Chloroflexi; c__Anaerolineae; o__Anaerolineales; f__Anaerolineaceae
038145cc17cff95fe07bf7883beb0cfa	0	0	0	0	0	0	0	0	0	0	0	0	0	0	0	0	0	0	0	0	0	0	0	0	0	0	0	0	0	0	0	0	0	0	0	0	0	0	0	16	0	17	0	0	0	0	0	0	d__Bacteria; p__Chloroflexi; c__Anaerolineae; o__Anaerolineales; f__Anaerolineaceae
d19748f0a692f23be9b324393858e76b	0	0	0	0	0	0	0	0	0	0	0	0	0	0	0	0	0	0	0	0	0	0	0	0	0	0	0	0	0	0	0	0	0	0	0	2	112	76	37	38	0	66	0	0	0	51	68	52	d__Bacteria; p__Chloroflexi; c__Anaerolineae; o__Anaerolineales; f__Anaerolineaceae; g__uncultured; s__
5e3d7d8b29c7419392474431ef00a7e9	0	0	0	0	27	0	0	0	0	0	0	0	0	0	0	0	0	3	1	0	1	1	0	0	0	0	0	6	0	2	6	0	0	0	0	0	380	189	141	29	0	45	0	0	0	136	132	134	d__Bacteria; p__Chloroflexi; c__Anaerolineae; o__Anaerolineales; f__Anaerolineaceae; g__uncultured; s__
947931ca3d1885de2a78b0f91c2fa693	0	0	0	0	0	0	0	0	0	0	0	0	0	0	0	0	0	0	0	0	0	0	0	0	0	0	0	0	0	0	0	0	0	0	0	0	8	11	3	0	0	0	0	0	0	0	4	3	d__Bacteria; p__Chloroflexi; c__Anaerolineae; o__Anaerolineales; f__Anaerolineaceae; g__uncultured; s__
2d47b0229bfc865bcb6109baa57a22cb	0	0	0	0	0	0	0	0	0	0	0	0	0	0	0	0	0	0	0	0	0	0	0	0	0	0	0	0	0	0	0	0	0	0	0	0	34	25	0	6	0	23	0	0	0	0	13	18	d__Bacteria; p__Chloroflexi; c__Anaerolineae; o__Anaerolineales; f__Anaerolineaceae; g__uncultured; s__
68dd5a008b4f2616976f9cafcfca3386	0	0	0	45	0	0	0	0	0	0	0	0	0	0	0	0	0	0	7	0	17	0	0	0	0	1	2	5	0	0	0	0	0	0	0	0	24	9	15	0	0	0	0	0	0	15	0	0	d__Bacteria; p__Chloroflexi; c__Anaerolineae; o__Anaerolineales; f__Anaerolineaceae; g__uncultured; s__
2a2ee2aa888dfededb99fd903352c361	0	0	0	0	0	0	0	0	0	0	0	0	0	0	0	0	0	0	0	0	0	0	0	0	0	0	0	0	0	0	0	0	0	0	0	0	20	9	6	0	0	0	0	0	0	0	6	4	d__Bacteria; p__Chloroflexi; c__Anaerolineae; o__Anaerolineales; f__Anaerolineaceae; g__uncultured; s__
3363b4fa55de2771ac336c9556fbc086	0	0	0	0	0	0	0	0	0	0	0	0	0	0	0	0	0	0	0	0	0	0	0	0	0	0	0	4	0	0	0	0	0	0	0	0	24	11	0	0	0	0	0	0	0	12	12	21	d__Bacteria; p__Chloroflexi; c__Anaerolineae; o__Anaerolineales; f__Anaerolineaceae
d244632cfab88ec9c24042e762f1b44d	0	0	0	0	0	0	0	0	0	0	0	0	0	0	0	0	0	0	0	0	0	0	0	0	0	0	0	0	0	0	0	0	0	5	0	0	48	5	30	6	0	11	0	0	0	19	16	19	d__Bacteria; p__Chloroflexi; c__Anaerolineae; o__Anaerolineales; f__Anaerolineaceae; g__uncultured; s__
a564d36524c8fc0f04cfe120e9a1978e	0	0	0	0	0	0	0	0	0	0	0	0	0	0	0	0	0	2	0	0	0	0	0	0	0	0	0	0	0	3	0	0	0	0	0	0	23	22	0	22	0	44	0	0	0	0	0	0	d__Bacteria; p__Chloroflexi; c__Anaerolineae; o__Anaerolineales; f__Anaerolineaceae; g__uncultured; s__
7a37ca51d6d705ab4479dc970f8db371	0	0	0	0	0	0	0	0	0	0	0	0	0	0	0	0	0	0	0	0	0	0	0	0	0	0	0	0	0	0	0	0	0	0	0	0	33	0	25	0	0	0	0	0	0	13	7	22	d__Bacteria; p__Chloroflexi; c__Anaerolineae; o__Anaerolineales; f__Anaerolineaceae; g__uncultured; s__
b6358a2cbb1a21774b6862d6660eedd8	0	0	0	0	21	0	0	0	0	0	0	0	0	0	0	0	0	0	4	0	0	0	0	0	0	0	0	12	0	0	13	0	0	0	0	0	11	0	0	0	0	0	0	0	0	0	5	0	d__Bacteria; p__Chloroflexi; c__Anaerolineae; o__Anaerolineales; f__Anaerolineaceae
63d705079467efb69db9946df4f672d1	0	0	0	0	0	0	0	0	0	0	0	0	0	0	0	0	0	3	0	0	11	0	0	0	0	0	13	0	0	0	0	0	0	4	0	0	63	43	15	0	0	0	0	0	0	22	26	30	d__Bacteria; p__Chloroflexi; c__Anaerolineae; o__Anaerolineales; f__Anaerolineaceae
50611968be03b8d6e14c537e1da7d2f3	0	0	5	0	0	0	0	0	0	0	2	5	0	0	0	0	0	0	0	2	6	3	0	0	0	0	0	0	0	1	6	0	0	0	0	0	0	0	0	0	0	0	0	0	0	11	3	0	d__Bacteria; p__Chloroflexi; c__Anaerolineae; o__SBR1031; f__SBR1031; g__SBR1031; s__
2bbf83fd315a712778d35c86147366d8	0	0	0	0	0	0	0	0	0	0	0	3	3	0	0	0	1	0	0	0	3	0	0	0	0	0	0	0	0	0	0	0	0	0	0	4	9	0	7	0	0	0	0	0	0	0	2	0	d__Bacteria; p__Chloroflexi; c__Anaerolineae; o__SBR1031; f__SBR1031; g__SBR1031; s__
83c10e265c80b962fdedef7845447fb7	0	0	0	0	0	0	0	0	0	0	0	3	0	0	0	0	0	1	0	0	0	0	0	0	0	0	0	0	0	0	0	0	0	0	0	0	0	0	0	0	0	0	0	0	0	6	0	5	d__Bacteria; p__Chloroflexi; c__Anaerolineae; o__SBR1031; f__SBR1031; g__SBR1031; s__
e93e1eb23f268020549dd3bd0d58870b	0	0	0	0	0	0	0	0	0	0	0	0	0	0	0	0	0	0	0	0	0	0	0	0	0	0	0	0	0	0	0	0	0	0	0	0	24	3	7	0	0	0	0	0	0	10	11	9	d__Bacteria; p__Chloroflexi; c__Anaerolineae; o__SBR1031; f__SBR1031; g__SBR1031; s__
d6d5de6e719f219caefa0d68db2582c9	0	0	0	0	0	0	0	0	0	0	0	0	0	0	0	0	0	0	0	0	0	0	0	0	0	0	0	0	0	0	0	0	0	0	0	0	0	0	0	0	0	12	0	0	0	0	8	0	d__Bacteria; p__Chloroflexi; c__Anaerolineae
6e2a22ebceba609c7a3e794973633c28	0	0	2	14	0	0	0	0	0	8	0	0	0	2	0	0	0	0	0	4	16	0	8	0	0	0	0	0	0	0	0	0	0	0	0	10	0	0	0	0	0	0	0	0	0	0	0	0	d__Bacteria; p__Chloroflexi; c__Anaerolineae
0f7337779ff74e807936d8a3ba4505a7	0	0	0	21	0	0	0	0	0	0	0	2	0	0	0	0	3	4	0	0	0	0	0	0	3	0	0	4	0	0	7	0	0	0	0	0	41	0	41	0	0	9	0	0	0	37	15	23	d__Bacteria; p__Chloroflexi; c__Anaerolineae
a9e197cbc8cdc7700b93261e3c29a637	0	0	0	0	0	0	0	0	0	0	0	0	0	0	0	0	0	0	0	0	0	0	0	0	0	0	0	0	0	0	0	0	0	0	0	0	5	0	16	0	0	0	0	0	0	0	0	0	d__Bacteria; p__Chloroflexi; c__Anaerolineae
5dc653d9ea8b837fd3864f63ec96ffed	0	0	3	0	3	8	0	0	0	0	0	0	1	0	3	0	3	1	5	7	10	6	2	3	0	3	0	0	0	4	7	5	0	0	0	4	0	0	0	0	0	0	0	0	0	0	0	0	d__Bacteria
f3305fb19b563a1d1ca665e725c24e43	0	0	7	0	3	0	0	0	0	6	0	0	0	2	0	2	0	0	0	0	0	0	0	0	0	0	0	0	0	0	0	0	0	0	0	0	0	0	0	0	0	0	0	0	0	0	0	0	d__Bacteria; p__Chloroflexi; c__Anaerolineae
fb2edd68bccaa1d67a101becd48ab5a5	0	0	0	0	29	0	0	0	0	4	0	0	0	0	0	0	0	0	5	0	13	0	4	2	0	0	9	0	1	9	0	2	0	0	0	0	5	0	0	0	0	0	0	0	0	2	6	4	d__Bacteria
823fd2935a04aefe7c9796c3ead6717a	0	0	0	0	11	0	0	0	0	0	0	0	0	0	0	0	3	0	0	0	0	0	11	0	0	0	0	0	0	2	0	0	0	0	0	0	0	0	0	0	0	0	0	0	0	0	0	0	d__Bacteria; p__Chloroflexi; c__Anaerolineae; o__SBR1031; f__SBR1031; g__SBR1031; s__
2e6f0ab2943abcb27bd204769e86e33e	0	0	0	0	0	0	0	0	0	0	0	0	0	0	0	0	0	0	0	5	0	0	0	0	0	0	0	0	0	0	0	0	0	0	0	0	6	12	11	0	0	0	0	0	0	6	12	9	d__Bacteria; p__Chloroflexi; c__Anaerolineae; o__SBR1031
e3b2a3cb7eced03c0bfa646dd6640c8c	0	0	0	0	21	0	0	0	0	0	0	0	0	0	0	0	2	0	0	3	7	6	0	0	0	0	0	0	0	0	0	0	0	1	0	1	4	0	7	0	0	0	0	0	0	3	0	1	d__Bacteria; p__Chloroflexi; c__Anaerolineae; o__SBR1031
3011dc1200e77e9cd4c7b46e74be130b	0	0	0	0	0	0	0	0	0	0	0	0	0	0	0	0	0	0	0	15	0	0	15	0	0	0	0	3	0	0	0	0	0	0	0	0	0	0	0	0	0	0	0	0	0	0	0	0	d__Bacteria
c3546acdc2ae575a4f388d283e09c1e9	0	0	0	0	0	9	0	9	0	0	0	0	0	0	0	0	0	0	0	0	0	0	4	0	0	0	0	0	0	0	0	0	0	0	0	2	0	0	0	0	0	0	0	0	0	0	0	0	d__Bacteria
8b1bc06c3e28f4aedb578c14400d9aec	0	0	0	0	23	0	0	0	0	12	0	0	0	0	0	0	0	0	0	13	0	0	0	0	0	0	0	0	0	3	5	0	0	0	0	0	0	0	0	0	0	0	0	0	0	0	0	0	d__Bacteria; p__Chloroflexi; c__Anaerolineae
c1bee5ec1d661e86cd8abe0f36f8eeb1	0	0	0	0	17	0	0	0	0	0	0	0	0	0	0	0	0	0	0	0	14	0	0	0	0	0	0	0	0	0	0	0	0	0	0	0	0	0	0	0	0	0	0	0	0	0	0	0	d__Bacteria; p__Chloroflexi
6debd9efb6261fc2372d5556ad9a6c52	0	0	0	0	0	0	0	0	0	0	0	0	0	0	0	0	0	0	0	0	0	0	0	0	0	0	0	0	0	0	0	0	0	0	0	0	1	2	3	6	0	2	0	0	0	8	5	7	d__Bacteria; p__Chloroflexi
5aae6e64b049e0fb5fdc725173e68a6c	0	0	0	0	0	0	0	0	0	0	0	0	0	0	0	0	0	0	0	0	0	0	0	0	0	0	0	0	0	0	0	0	0	0	0	0	0	0	0	0	0	0	0	0	0	3	12	11	d__Bacteria; p__Chloroflexi; c__Anaerolineae
0fc50559245308e4d19eeac973aad9f9	0	0	0	0	4	10	0	0	0	13	0	14	0	4	0	6	0	16	18	7	23	9	13	8	0	6	9	18	11	11	15	0	0	6	0	0	0	2	0	0	0	0	0	0	0	11	0	0	d__Bacteria; p__Chloroflexi; c__Anaerolineae; o__Ardenticatenales; f__uncultured; g__uncultured; s__
f6745820188b11b3223e6a946b89aceb	0	0	0	28	10	13	1	2	0	4	0	0	0	0	0	0	9	11	5	4	2	0	29	2	1	2	6	8	10	12	5	0	0	0	0	5	8	7	15	0	0	0	0	0	0	5	0	0	d__Bacteria; p__Chloroflexi; c__Anaerolineae; o__Ardenticatenales; f__uncultured; g__uncultured; s__
a20da1972147676b39e225f2544f5275	0	0	0	0	0	0	0	0	0	0	0	0	0	0	0	0	0	0	0	0	0	0	24	0	10	0	0	0	0	0	0	0	0	0	0	0	0	0	0	0	0	0	0	0	0	0	0	0	d__Bacteria; p__Chloroflexi; c__Anaerolineae; o__Ardenticatenales; f__uncultured; g__uncultured; s__
3dcb504cb805a55eb19da93577764f26	0	0	0	0	22	0	0	0	0	0	0	0	0	0	0	0	0	0	0	7	12	0	0	0	0	0	0	0	0	3	0	0	0	0	0	0	0	0	0	0	0	0	0	0	0	0	0	0	d__Bacteria; p__Chloroflexi; c__Anaerolineae; o__Ardenticatenales; f__uncultured; g__uncultured; s__
d598e8c2e733f540bc0b8cbeba2273bf	0	9	20	0	12	16	0	10	0	0	0	11	0	5	0	0	9	9	5	0	0	0	0	0	0	0	0	0	0	0	0	12	0	3	0	0	0	0	0	0	0	0	0	0	0	0	0	0	d__Bacteria; p__Chloroflexi; c__Anaerolineae; o__Ardenticatenales; f__uncultured; g__uncultured; s__
751c818b3d2bbdad6272dad93dd94ddb	0	0	0	0	0	0	0	0	0	0	0	0	0	0	0	0	0	0	0	0	0	0	0	0	0	0	0	0	0	0	0	0	0	0	0	0	0	0	0	8	0	12	0	0	0	0	0	0	d__Bacteria; p__Chloroflexi; c__Anaerolineae; o__Ardenticatenales; f__uncultured; g__uncultured; s__
ff96b6d4e4d385c1f7d4837f531fd2ba	0	0	0	0	0	0	0	0	0	0	0	0	0	0	0	0	0	0	0	0	0	0	0	0	0	0	0	0	0	0	0	0	0	0	0	0	0	0	0	18	0	38	0	0	0	0	0	0	d__Bacteria; p__Chloroflexi; c__Anaerolineae; o__Ardenticatenales; f__uncultured; g__uncultured; s__
fb9546cb67fc21c80c360e13cfe273c3	2	0	0	5	0	8	0	8	0	0	0	9	0	3	0	0	0	0	5	0	0	0	0	0	0	2	0	0	0	0	0	0	0	0	0	0	30	26	28	35	0	67	0	0	0	44	41	27	d__Bacteria; p__Chloroflexi; c__Anaerolineae; o__Ardenticatenales; f__uncultured; g__uncultured; s__
08a4df713c878892aaf591da8d0a5d8a	0	0	0	0	0	0	0	0	0	0	0	0	0	0	0	0	0	0	0	3	0	0	0	0	0	0	0	0	0	0	0	0	9	0	8	0	33	28	13	28	0	36	5	9	22	0	0	12	d__Bacteria; p__Chloroflexi; c__Anaerolineae; o__Ardenticatenales; f__uncultured; g__uncultured; s__
3f9145d35a137dc7c82227b3b34c9a52	0	0	0	0	0	0	0	0	0	0	2	0	0	0	0	0	0	0	0	0	19	5	2	0	0	0	0	9	1	0	0	0	7	21	4	0	87	70	32	46	24	40	0	0	0	56	62	35	d__Bacteria; p__Chloroflexi; c__Anaerolineae; o__Ardenticatenales; f__uncultured; g__uncultured; s__
aec2f58aa2d9e88b516cd04ef58b9707	0	0	0	0	0	0	0	0	0	0	0	0	0	0	0	0	0	0	0	0	0	0	0	0	0	0	0	0	0	0	0	0	1	0	0	0	0	0	0	9	0	8	0	0	0	0	0	0	d__Bacteria; p__Chloroflexi; c__Anaerolineae; o__Ardenticatenales; f__uncultured; g__uncultured; s__
0631a7d0e2886b5873975f0897476cd2	0	0	0	0	0	0	0	0	0	0	0	3	0	0	0	0	0	0	0	0	0	0	0	0	0	0	0	0	0	0	0	0	0	0	0	0	9	6	5	8	0	9	0	0	0	15	7	4	d__Bacteria; p__Chloroflexi; c__Anaerolineae; o__Ardenticatenales; f__uncultured; g__uncultured; s__
d303489807008e32bb054aa7928d261a	0	0	1	0	0	0	0	0	0	0	0	0	0	0	0	0	9	2	8	0	5	4	0	13	0	3	1	3	2	2	5	4	0	0	0	0	0	0	0	0	0	0	0	0	0	0	0	0	d__Bacteria; p__Chloroflexi; c__Anaerolineae; o__Ardenticatenales; f__uncultured; g__uncultured; s__
bed698b8a98c9241284c1a8d9d4e4fa7	0	0	0	0	0	0	0	0	0	0	0	0	0	0	0	0	0	0	0	0	0	0	0	0	0	0	0	0	0	0	0	0	0	0	0	0	0	4	0	9	0	25	0	0	0	0	0	13	d__Bacteria; p__Chloroflexi; c__Anaerolineae; o__Ardenticatenales; f__uncultured; g__uncultured; s__
f57f2e17e19b2f7580936b34ef3e8376	0	0	0	0	0	0	0	0	0	0	0	0	0	0	0	0	0	0	0	0	0	0	0	0	0	0	0	0	0	0	0	0	0	0	0	0	6	0	8	0	0	3	0	0	0	3	10	1	d__Bacteria; p__Chloroflexi; c__Anaerolineae; o__Ardenticatenales; f__uncultured; g__uncultured; s__
2c88828240e0a410c29f83d8fe3d4457	0	0	0	0	0	0	0	0	0	0	0	0	0	0	0	0	0	0	0	0	0	0	0	0	0	0	0	0	0	0	0	0	0	9	0	3	41	33	29	24	55	29	0	0	0	27	27	26	d__Bacteria; p__Chloroflexi; c__Anaerolineae; o__Ardenticatenales; f__uncultured; g__uncultured; s__
954674e0d2529d9b128748eef95e4985	0	0	0	0	0	0	0	0	0	0	0	0	0	0	0	0	0	0	0	0	0	0	0	0	0	0	0	0	0	0	0	0	0	0	0	0	0	0	0	23	0	46	0	0	0	0	0	0	d__Bacteria; p__Chloroflexi; c__Anaerolineae; o__Ardenticatenales; f__uncultured; g__uncultured; s__
02155d98ffa5ea4925cd32a753d38838	0	0	0	5	0	0	0	0	0	0	0	0	0	0	0	0	0	0	0	0	0	0	0	0	0	0	0	0	0	0	0	0	0	0	0	0	35	24	14	0	0	0	0	0	0	19	35	37	d__Bacteria; p__Chloroflexi; c__Anaerolineae; o__Ardenticatenales; f__uncultured; g__uncultured; s__
3a59c745fc60f404fad2995ab32016d1	0	0	0	0	0	0	0	0	0	0	0	0	0	0	0	0	0	0	0	0	0	0	0	0	0	0	0	0	0	0	0	0	0	0	0	0	15	14	13	0	0	0	0	0	0	9	17	15	d__Bacteria; p__Chloroflexi; c__Anaerolineae; o__Ardenticatenales; f__uncultured; g__uncultured; s__
756a0cfe2dd1f2336da01acf95426e7b	0	0	0	0	6	0	0	0	0	0	0	0	0	0	0	0	0	0	0	0	0	0	0	0	0	0	0	0	0	0	0	0	0	0	0	0	77	35	54	0	0	24	0	0	0	31	46	32	d__Bacteria; p__Chloroflexi; c__Anaerolineae; o__Ardenticatenales; f__uncultured; g__uncultured; s__
b5dd1900b55e99b0c6e2ad96468145d8	0	0	0	0	0	0	0	0	0	0	0	0	0	0	0	0	0	0	0	0	0	0	0	0	0	0	0	0	0	0	0	0	0	0	0	3	26	23	38	10	0	17	0	0	0	49	44	42	d__Bacteria; p__Chloroflexi; c__Anaerolineae; o__Ardenticatenales; f__uncultured; g__uncultured; s__
90748f7ec7e78a9f2519801f66109088	0	0	0	0	0	0	0	0	0	0	0	0	0	0	0	0	0	0	0	0	0	0	0	0	0	0	0	0	0	0	0	0	0	0	0	0	17	9	4	0	0	0	0	0	0	6	5	6	d__Bacteria; p__Chloroflexi; c__Anaerolineae; o__Ardenticatenales; f__uncultured; g__uncultured; s__
6971d585eae61b42a0aeb466847f217f	0	0	0	6	0	0	0	0	0	0	0	0	0	0	0	0	0	0	0	1	0	0	0	0	0	0	0	0	0	0	0	0	0	0	0	0	8	0	2	0	0	0	0	0	0	10	0	0	d__Bacteria; p__Chloroflexi; c__Anaerolineae; o__Ardenticatenales; f__uncultured; g__uncultured; s__
57c9e2484183bfa1be9e856d3b4b8fff	0	0	0	0	0	0	0	0	0	0	0	0	0	0	0	0	0	0	0	0	0	0	0	0	0	0	0	0	0	0	0	0	0	0	0	0	0	8	8	9	0	11	0	0	0	7	13	17	d__Bacteria; p__Chloroflexi; c__Anaerolineae; o__Ardenticatenales; f__uncultured; g__uncultured; s__
05f1729293ae68d24559a0fe7ff65812	0	0	0	0	0	0	0	0	0	0	0	0	0	0	0	0	0	0	0	0	0	0	0	0	0	0	0	0	0	0	0	0	0	0	0	0	0	0	0	9	0	6	0	0	0	0	0	0	d__Bacteria; p__Chloroflexi; c__Anaerolineae; o__Ardenticatenales; f__uncultured; g__uncultured; s__
d99ab88e70b7789b45dcecf878f8a9a1	0	0	0	0	0	0	0	0	0	0	0	0	0	0	0	0	0	0	0	0	0	5	0	0	0	0	0	0	0	0	0	0	0	0	0	0	14	9	14	3	0	25	0	0	0	7	21	19	d__Bacteria; p__Chloroflexi; c__Anaerolineae; o__Ardenticatenales; f__uncultured; g__uncultured; s__
0c1fe9c4b10e6432e8de7fe0b1cba8c5	0	0	0	0	0	0	0	0	0	0	0	0	0	0	0	0	0	0	0	0	0	0	0	0	0	0	0	0	0	0	0	0	0	0	0	0	27	14	0	0	0	0	0	0	0	12	30	10	d__Bacteria; p__Chloroflexi; c__Anaerolineae; o__Ardenticatenales; f__uncultured; g__uncultured; s__
4dbd1a1812c9a8b35b73860616bc8e5c	0	0	0	0	0	0	0	0	0	0	0	0	0	0	0	0	0	0	0	0	0	0	0	0	0	0	0	0	0	0	0	0	0	0	0	0	11	0	0	6	0	6	0	0	0	0	0	0	d__Bacteria; p__Myxococcota; c__Polyangia; o__PS-B29; f__PS-B29; g__PS-B29; s__
dd03a8d5e2126ca75ce38f8eaca98bfa	0	0	0	0	0	0	0	0	0	0	0	0	0	0	0	0	0	0	0	0	0	0	0	0	0	0	0	0	0	0	0	0	0	0	0	0	0	0	0	10	0	2	0	0	0	0	0	0	d__Bacteria; p__Patescibacteria; c__WWE3; o__WWE3; f__WWE3; g__WWE3; s__
053a91899a98ab76c109de49732a7f32	0	0	0	0	0	0	0	0	0	0	0	0	0	0	0	0	0	0	0	0	0	0	0	0	0	0	0	0	0	0	0	0	0	0	0	0	0	2	0	0	0	3	13	16	19	0	0	0	d__Bacteria; p__Patescibacteria; c__Microgenomatia; o__Candidatus_Woesebacteria; f__Candidatus_Woesebacteria; g__Candidatus_Woesebacteria; s__
85ef28e510056248f38176b6a6ffacae	0	0	0	0	0	0	0	0	0	0	0	0	0	0	0	0	0	0	0	0	0	0	0	0	0	0	0	0	0	0	0	0	0	0	0	0	0	0	0	13	27	0	0	0	0	0	0	0	d__Bacteria; p__Patescibacteria; c__Microgenomatia; o__Candidatus_Woesebacteria; f__Candidatus_Woesebacteria; g__Candidatus_Woesebacteria; s__
540d946fc302434216a3d435ca57232b	0	0	0	0	0	0	0	0	0	0	0	0	0	0	0	0	0	0	0	0	0	0	0	0	0	0	0	0	0	0	0	0	7	0	5	0	0	0	0	0	0	0	0	0	0	0	0	0	d__Bacteria; p__Patescibacteria; c__Microgenomatia; o__Candidatus_Woesebacteria; f__Candidatus_Woesebacteria; g__Candidatus_Woesebacteria; s__
d36c05e7905167a435069ba7c17f8d24	0	0	0	0	0	0	0	0	0	0	0	0	0	0	0	0	0	0	0	0	0	0	0	0	0	0	0	0	0	0	0	0	5	0	8	0	0	0	0	0	0	0	0	0	0	0	0	0	d__Bacteria; p__Patescibacteria; c__Microgenomatia; o__Candidatus_Woesebacteria; f__Candidatus_Woesebacteria; g__Candidatus_Woesebacteria; s__
6d689c40db882561cf0ca837fc91fcbe	0	0	0	0	0	0	0	0	0	0	0	0	0	0	0	0	0	0	0	0	0	0	0	0	0	0	0	0	0	0	0	0	0	0	0	0	0	0	0	0	0	0	5	7	12	0	0	0	d__Bacteria; p__Patescibacteria; c__WWE3; o__WWE3; f__WWE3; g__WWE3; s__
3eb127ccde5c9ddc2d9c197bb6f4305a	0	0	0	0	0	0	0	0	0	0	0	0	0	0	0	0	0	0	0	0	0	0	0	0	0	0	0	0	0	0	0	0	9	2	10	0	0	0	2	0	0	0	0	0	0	0	0	0	d__Bacteria; p__Chloroflexi; c__Dehalococcoidia
17628d8a37839936de9349c847145f97	0	0	0	0	0	0	0	0	0	0	0	0	0	0	0	0	0	0	0	0	0	0	0	0	0	0	0	0	0	0	0	0	6	1	12	0	0	0	0	0	0	0	0	0	0	0	0	0	d__Bacteria; p__Patescibacteria; c__Parcubacteria; o__Candidatus_Nealsonbacteria; f__Candidatus_Nealsonbacteria; g__Candidatus_Nealsonbacteria; s__
cbe5e782f89d45dbb7f6283fee242ff7	0	0	0	0	0	0	0	0	0	0	0	0	0	0	0	0	0	0	0	0	0	0	0	0	0	0	0	0	0	0	0	0	90	145	85	0	0	0	0	36	61	0	136	136	154	0	0	0	d__Bacteria; p__Chloroflexi; c__Dehalococcoidia; o__MSBL5; f__MSBL5; g__MSBL5; s__
22b393e0d948a20bb513f32abf990563	0	0	0	0	0	0	0	0	0	0	0	0	0	0	0	0	0	0	0	0	0	0	0	0	0	0	0	0	0	0	0	0	0	24	19	0	0	0	0	0	0	0	0	0	0	0	0	0	d__Bacteria; p__Chloroflexi; c__Dehalococcoidia; o__MSBL5; f__MSBL5; g__MSBL5; s__
6e39ed044ba69fd0397cdff75a48b67a	0	0	0	0	0	0	0	0	0	0	0	0	0	0	0	0	0	0	0	0	0	0	0	0	0	0	0	8	4	0	0	0	55	401	232	0	0	0	0	0	0	0	271	279	244	0	16	9	d__Bacteria; p__Chloroflexi; c__Dehalococcoidia; o__MSBL5; f__MSBL5; g__MSBL5; s__
c7c77c87f430823e768a0d0c19a01864	0	0	0	0	0	0	0	0	0	0	0	0	0	0	0	0	0	0	0	0	0	1	0	0	0	0	0	0	0	0	0	0	0	0	0	0	6	7	10	7	0	6	0	0	0	7	6	9	d__Bacteria; p__Chloroflexi; c__Anaerolineae; o__Anaerolineales; f__Anaerolineaceae; g__uncultured; s__
1755f46522b074cef8fcabbd4e4de0f2	0	0	0	0	0	0	0	0	0	0	0	0	0	0	0	0	0	0	0	0	0	0	0	0	0	0	0	0	0	0	0	0	0	3	0	0	0	0	0	0	0	0	14	19	16	0	0	0	d__Bacteria; p__Chloroflexi; c__Dehalococcoidia; o__Dehalococcoidia; f__Dehalococcoidia; g__Dehalococcoidia; s__
e869ebfb7c0ece265405837953cf2dcb	0	0	0	0	10	0	0	0	0	2	0	0	0	1	0	0	0	0	0	0	15	0	24	0	0	0	0	0	0	0	4	0	62	104	53	0	0	0	0	0	0	0	52	62	0	0	7	7	d__Bacteria; p__Chloroflexi; c__Dehalococcoidia; o__MSBL5; f__MSBL5; g__MSBL5; s__
aaa37d06b2c9a51bcde00b97a6c73525	0	0	0	0	0	0	0	0	0	0	0	0	0	0	0	0	0	0	0	0	0	0	0	0	0	0	0	0	0	0	0	0	103	306	190	0	0	0	0	11	4	16	125	125	132	0	12	9	d__Bacteria; p__Chloroflexi; c__Dehalococcoidia; o__MSBL5; f__MSBL5; g__MSBL5; s__
3c812d71288ca170c71f4fe55a3652c8	0	0	0	0	0	0	0	0	0	0	0	0	0	0	0	0	0	0	0	0	0	0	0	0	0	0	0	0	0	0	0	0	53	277	158	0	0	0	0	113	220	0	147	159	168	0	0	0	d__Bacteria; p__Chloroflexi; c__Dehalococcoidia; o__MSBL5; f__MSBL5; g__MSBL5; s__
f4f2551c3906a96ea6fe035652bf412c	0	0	0	0	0	0	0	0	0	0	0	0	0	0	0	0	0	0	2	0	0	0	0	0	0	0	0	0	0	0	0	0	232	612	399	0	31	13	0	158	242	59	460	460	414	8	99	44	d__Bacteria; p__Chloroflexi; c__Dehalococcoidia; o__MSBL5; f__MSBL5; g__MSBL5; s__
6389316501c7f8b0c108e8e8bf896870	0	0	0	52	0	0	0	0	0	0	0	0	0	0	0	0	0	0	0	0	0	7	0	0	0	1	0	0	0	0	0	0	1135	4884	2734	0	55	52	27	1261	2027	504	2179	2146	1925	37	296	147	d__Bacteria; p__Chloroflexi; c__Dehalococcoidia; o__MSBL5; f__MSBL5; g__MSBL5; s__
421c6312e41d3f8a8b26a9bb9423921e	0	0	0	0	0	0	0	0	0	0	0	0	0	0	0	0	0	0	0	0	0	0	0	0	0	0	0	0	0	0	0	0	61	61	48	0	0	0	0	0	0	0	37	34	31	0	14	8	d__Bacteria; p__Chloroflexi; c__Dehalococcoidia; o__MSBL5; f__MSBL5; g__MSBL5; s__
8623ec1e370bdab4b05695e07c97db24	0	0	0	0	0	0	0	0	0	0	0	0	0	0	0	0	0	0	0	0	0	0	0	0	0	0	0	0	0	0	0	0	24	0	18	0	0	0	0	0	0	0	43	40	45	0	0	0	d__Bacteria; p__Chloroflexi; c__Dehalococcoidia; o__MSBL5; f__MSBL5; g__MSBL5; s__
86285be7be16b5fae7bd77fd7ae30067	0	0	0	0	0	0	0	0	0	0	0	0	0	0	0	0	0	0	0	0	0	0	0	0	0	0	0	0	0	0	0	0	33	127	45	0	0	0	0	0	0	0	60	70	62	0	0	0	d__Bacteria; p__Chloroflexi; c__Dehalococcoidia; o__MSBL5; f__MSBL5; g__MSBL5; s__
2edc0824b74d65be7975231498ed022e	0	0	0	0	0	0	0	0	0	0	0	0	0	0	0	0	0	0	0	0	0	0	0	0	0	0	0	0	0	0	0	0	0	0	0	0	0	0	0	0	0	0	9	9	4	0	0	0	d__Archaea; p__Altiarchaeota; c__Altiarchaeia; o__Altiarchaeales; f__Altiarchaeaceae; g__Candidatus_Altiarchaeum; s__
698eeb619b2720948507cefde1fcbfa1	0	0	0	0	0	0	0	0	0	0	0	0	0	0	0	0	0	0	0	0	0	0	0	0	0	0	0	0	0	0	0	0	0	6	0	0	0	0	0	34	60	0	0	0	0	0	0	0	d__Archaea; p__Euryarchaeota; c__Thermococci; o__Methanofastidiosales; f__uncultured; g__uncultured; s__
59312fed70be6dd3d740d6d6b7b2edf2	0	0	0	0	0	0	0	0	0	0	0	0	0	0	0	0	0	0	0	0	0	0	0	0	0	0	0	0	0	0	0	0	0	14	20	0	0	0	0	0	0	0	0	0	0	0	0	0	d__Archaea; p__Euryarchaeota; c__Thermococci; o__Methanofastidiosales; f__uncultured; g__uncultured; s__
4c763687e3b927beebf0fd23f2044ddd	0	0	0	0	0	0	0	0	0	0	0	0	0	0	0	0	0	0	0	0	0	0	0	0	0	0	0	0	0	0	0	0	0	0	0	0	0	0	0	24	0	25	0	0	0	0	0	0	d__Archaea; p__Euryarchaeota; c__Thermococci; o__Methanofastidiosales; f__uncultured; g__uncultured; s__
6164b79a2d244d9e21aad9c8c2584c68	0	0	0	0	0	0	0	0	0	0	0	0	0	0	0	0	0	0	0	0	0	0	0	0	0	0	0	0	0	0	0	0	0	0	0	0	0	14	0	57	80	0	0	0	0	0	0	0	d__Archaea; p__Euryarchaeota; c__Thermococci; o__Methanofastidiosales; f__uncultured; g__uncultured; s__
45da56a4a21ad5866e94f3800e76dddb	0	0	0	0	0	0	0	0	0	0	0	0	0	0	0	0	0	0	0	0	0	0	0	0	0	0	0	1	0	0	0	0	0	0	0	0	0	32	0	7	0	16	0	0	0	0	5	0	d__Archaea; p__Euryarchaeota; c__Thermococci; o__Methanofastidiosales; f__uncultured; g__uncultured; s__
44889b0f0ad465a698c5e9be53a65e20	0	0	0	0	0	0	0	0	0	0	0	0	0	0	0	0	0	0	0	0	0	0	0	0	0	0	0	0	0	0	0	0	10	0	5	0	0	0	0	6	0	13	0	0	0	0	0	0	d__Archaea; p__Euryarchaeota; c__Thermococci; o__Methanofastidiosales; f__uncultured; g__uncultured; s__
652b84a5fff9d9c7b90843fc85b1f629	0	0	0	0	0	0	0	0	0	0	0	0	0	0	0	0	0	0	0	0	0	0	0	0	0	0	0	0	0	0	0	0	43	0	20	0	3	7	0	0	0	0	0	0	0	0	1	0	d__Archaea
d0454416e84fb745892d8c7c78a9847f	0	0	0	0	0	0	0	0	0	0	0	0	0	0	0	0	0	0	0	0	0	0	0	0	0	0	0	0	0	0	0	0	12	7	7	0	0	0	0	0	0	0	26	48	24	0	0	0	d__Bacteria; p__Patescibacteria; c__Parcubacteria
6ba7b3fb19e59866e2bd308188c1bb78	0	0	0	0	0	0	0	0	0	0	0	0	0	0	0	0	0	0	0	0	0	0	0	0	0	0	0	0	0	0	0	0	0	0	0	0	0	0	0	33	79	0	0	0	0	0	0	0	d__Bacteria; p__Patescibacteria; c__Parcubacteria
d42f05300094ca20ee032f71f09a4b00	0	0	0	0	0	0	0	0	0	0	0	0	0	0	0	0	0	0	0	0	0	0	0	0	0	0	0	0	0	0	0	0	0	0	0	0	2	0	0	0	0	0	9	10	19	0	0	0	d__Bacteria; p__Patescibacteria; c__ABY1
0ba6f77fa44c964e77f99602528cc77d	0	0	0	0	0	6	0	0	0	0	0	0	0	0	0	0	0	0	0	12	0	0	12	0	0	0	0	0	0	0	0	0	0	0	0	0	0	0	0	0	0	0	0	0	0	0	0	0	d__Bacteria; p__Planctomycetota; c__Pla4_lineage; o__Pla4_lineage; f__Pla4_lineage; g__Pla4_lineage; s__
7ea84b20bab4981c2fdc24049cca81d1	0	0	16	0	0	0	0	12	0	6	0	0	0	4	0	0	0	0	0	0	0	0	0	0	0	0	0	0	0	0	0	0	0	3	0	0	0	0	0	0	0	0	0	0	0	0	0	0	d__Bacteria; p__Planctomycetota; c__Pla4_lineage; o__Pla4_lineage; f__Pla4_lineage; g__Pla4_lineage; s__
d2be75cd67b65133a3e55f3a444eb0b7	0	0	0	8	22	0	0	0	0	0	0	0	0	0	0	0	5	11	0	5	24	18	0	10	6	6	13	0	0	9	13	13	0	0	0	0	0	0	0	0	0	0	0	0	0	0	0	0	d__Bacteria; p__Planctomycetota; c__Pla4_lineage; o__Pla4_lineage; f__Pla4_lineage; g__Pla4_lineage; s__
657b132579f9b5570445a082a6953ce7	0	0	0	0	0	0	0	0	0	0	0	0	0	0	0	0	0	0	0	0	0	0	0	0	0	0	0	0	0	0	0	0	0	0	0	0	0	0	3	0	0	0	6	7	11	6	0	0	d__Bacteria; p__Planctomycetota; c__Pla4_lineage; o__Pla4_lineage; f__Pla4_lineage; g__Pla4_lineage; s__
66b5aeb81b399ea25d3a6685a254a308	0	0	0	0	0	0	3	0	0	0	0	8	6	0	0	0	0	0	5	7	0	0	0	0	0	0	0	0	0	0	0	0	0	0	0	8	0	0	0	0	0	0	0	0	0	0	0	0	d__Bacteria; p__Planctomycetota; c__Pla4_lineage; o__Pla4_lineage; f__Pla4_lineage; g__Pla4_lineage; s__
b71e136011ee922ea91ddda82ede58d8	0	0	0	0	0	0	0	0	0	0	0	0	0	0	0	0	0	0	0	0	0	0	0	0	0	0	0	0	0	0	2	0	0	9	3	0	0	8	3	0	0	0	0	0	0	1	0	0	d__Bacteria; p__Verrucomicrobiota; c__Kiritimatiellae; o__WCHB1-41; f__WCHB1-41; g__WCHB1-41; s__
8e6cbd3f174fdc999abade2a64fe381a	0	0	0	0	0	0	0	0	0	0	0	0	0	0	0	0	0	0	0	0	0	0	0	0	0	0	0	0	0	0	0	0	0	0	0	0	0	0	0	43	0	64	0	0	0	0	0	0	d__Bacteria; p__Verrucomicrobiota; c__Kiritimatiellae; o__WCHB1-41; f__WCHB1-41; g__WCHB1-41; s__
c1231fa6893369bbc269f0db431e8fca	0	0	0	0	0	0	0	0	0	0	0	0	0	0	0	0	0	0	0	0	0	0	0	0	0	0	0	0	0	0	0	0	0	0	0	0	12	7	9	0	0	0	0	0	0	5	0	8	d__Bacteria; p__Chloroflexi; c__Anaerolineae; o__SBR1031; f__SBR1031; g__SBR1031; s__
f5e18ebf3cbc1839ad2bf376bdaa1747	0	0	0	0	0	0	0	0	0	0	0	0	0	0	0	0	0	0	0	0	0	0	0	0	0	0	0	0	0	4	0	0	0	0	0	0	47	20	14	5	0	3	0	0	0	17	19	18	d__Bacteria; p__Chloroflexi; c__Anaerolineae; o__SBR1031; f__SBR1031; g__SBR1031; s__
b7ceb8e64a0e017ff431b520237b3044	0	0	0	0	0	0	0	0	0	0	0	0	0	0	0	0	0	0	0	0	0	0	0	0	0	0	0	0	0	0	0	0	12	2	9	0	0	0	0	0	0	0	0	0	0	0	2	0	d__Archaea
60b3331ada3ccdae8a52fb9e234680fa	0	0	0	0	0	0	0	0	0	0	0	0	0	0	0	0	0	0	0	0	0	0	0	0	0	0	0	0	0	0	0	0	0	0	0	1	0	0	0	46	92	0	0	0	0	0	1	4	d__Archaea; p__Altiarchaeota; c__Altiarchaeia; o__Altiarchaeales; f__Altiarchaeaceae; g__Candidatus_Altiarchaeum; s__
6fdb6e5320e1a88cf596fdc396de6312	0	0	0	0	0	0	0	0	0	0	0	0	0	0	0	0	0	0	0	0	0	0	0	0	0	0	0	0	0	0	0	0	13	3	11	0	0	0	0	0	0	0	0	0	0	0	0	0	d__Archaea; p__Altiarchaeota; c__Altiarchaeia; o__Altiarchaeales; f__Altiarchaeaceae; g__Candidatus_Altiarchaeum; s__
f36c314280ec9061ce08c2a558ac6baf	0	0	0	0	0	0	0	0	0	0	0	0	0	0	0	0	0	0	0	0	0	0	0	0	0	0	0	0	0	0	0	0	0	0	0	0	0	0	0	0	0	0	8	15	6	0	0	0	d__Archaea; p__Altiarchaeota; c__Altiarchaeia; o__Altiarchaeales; f__Altiarchaeaceae; g__Candidatus_Altiarchaeum; s__
6648c00b3db4d46931c15b86b6229ed4	0	0	0	0	0	0	0	0	0	0	0	0	0	0	0	0	0	0	0	0	0	0	0	0	0	0	0	0	0	0	0	0	0	0	0	0	0	0	0	16	38	0	0	0	0	0	0	0	d__Archaea; p__Altiarchaeota; c__Altiarchaeia; o__Altiarchaeales; f__Altiarchaeaceae; g__Candidatus_Altiarchaeum; s__
12979a30edf1ba78b484563e75c64da8	0	0	0	0	0	0	0	0	0	0	0	0	0	0	0	0	0	0	0	0	0	0	0	0	0	0	0	0	0	0	0	0	20	0	4	0	0	0	0	0	0	0	0	0	0	0	0	0	d__Archaea; p__Altiarchaeota; c__Altiarchaeia; o__Altiarchaeales; f__Altiarchaeaceae; g__Candidatus_Altiarchaeum; s__
aa8fab36c644695cd9c7ce1879078640	0	0	0	0	0	0	0	0	0	0	0	0	0	0	0	0	0	0	0	0	0	0	0	0	0	0	0	0	0	0	0	0	0	0	0	0	0	0	0	0	0	0	19	14	19	0	0	0	d__Archaea; p__Altiarchaeota; c__Altiarchaeia; o__Altiarchaeales; f__Altiarchaeaceae; g__Candidatus_Altiarchaeum; s__
8c0b4d5073bb7e8f063b98e8991cffc3	0	0	0	0	0	0	0	0	0	0	0	0	0	0	0	0	0	0	0	0	0	0	0	0	0	0	0	0	0	0	0	0	0	0	0	0	0	0	0	0	0	0	14	18	16	0	0	0	d__Archaea; p__Altiarchaeota; c__Altiarchaeia; o__Altiarchaeales; f__Altiarchaeaceae; g__Candidatus_Altiarchaeum; s__
0efd07726003cad065619faff0d0281b	0	0	0	0	0	0	0	0	0	0	0	0	0	0	0	0	0	0	0	0	0	0	0	0	0	0	0	0	0	0	0	0	0	1	5	0	0	0	0	0	0	0	29	24	33	0	0	0	d__Archaea; p__Altiarchaeota; c__Altiarchaeia; o__Altiarchaeales; f__Altiarchaeaceae; g__Candidatus_Altiarchaeum; s__
5fb76707aa41991bfeb0f8d4cb1e2518	0	0	0	0	0	0	0	0	0	0	0	0	0	0	0	0	0	0	0	0	0	0	0	0	0	0	0	0	0	0	0	0	0	0	0	0	0	0	0	7	13	0	0	0	0	0	0	0	d__Archaea; p__Altiarchaeota; c__Altiarchaeia; o__Altiarchaeales; f__Altiarchaeaceae; g__Candidatus_Altiarchaeum; s__
eb6069c70a91707f10dfa627b99bcbbd	0	0	0	0	0	0	0	0	0	0	0	0	0	0	0	0	0	0	0	0	0	0	0	0	0	0	0	0	0	0	0	0	18	21	11	0	3	0	0	6	0	15	34	23	22	0	0	4	d__Archaea; p__Altiarchaeota; c__Altiarchaeia; o__Altiarchaeales; f__Altiarchaeaceae; g__Candidatus_Altiarchaeum; s__
943c6b3ef0c66c3a0ae05eff32bfc7ec	0	0	0	0	0	0	0	0	0	0	0	0	0	0	0	0	0	0	0	0	0	0	0	0	0	0	0	0	0	0	0	0	8	9	6	0	0	0	0	0	0	0	0	0	0	0	0	0	d__Archaea; p__Altiarchaeota; c__Altiarchaeia; o__Altiarchaeales; f__Altiarchaeaceae; g__Candidatus_Altiarchaeum; s__
30c97bb45e7b50aaf77392e2195f9a74	0	0	0	0	0	0	0	0	0	0	0	0	0	0	0	0	0	0	0	0	0	0	0	0	0	0	0	0	0	0	0	0	0	3	33	0	0	0	0	0	0	0	32	41	31	0	0	0	d__Archaea; p__Altiarchaeota; c__Altiarchaeia; o__Altiarchaeales; f__Altiarchaeaceae; g__Candidatus_Altiarchaeum; s__
1a22c65ea7104e17b36cbe1721ed2a49	0	0	0	0	0	0	0	0	0	0	0	0	0	0	0	0	0	0	0	0	0	0	0	0	0	0	0	0	0	0	0	0	0	14	0	0	2	0	0	0	0	0	5	7	3	0	0	0	d__Archaea; p__Altiarchaeota; c__Altiarchaeia; o__Altiarchaeales; f__Altiarchaeaceae; g__Candidatus_Altiarchaeum; s__
5064c454822c10c9ece0a1a4e421068a	0	0	0	0	0	0	0	0	0	0	0	0	0	0	0	0	0	0	0	0	0	0	0	0	0	0	0	0	0	0	0	0	18	0	13	0	0	0	0	0	0	0	0	0	0	0	0	0	d__Archaea; p__Altiarchaeota; c__Altiarchaeia; o__Altiarchaeales; f__Altiarchaeaceae; g__Candidatus_Altiarchaeum; s__
ac5d9bdbad4e9883d0012acbe5ad1895	0	0	0	0	0	0	0	0	0	0	0	0	0	0	0	0	0	0	0	0	0	0	0	0	0	0	0	0	0	0	0	0	15	17	17	0	0	3	0	0	0	4	15	3	16	0	3	0	d__Archaea; p__Altiarchaeota; c__Altiarchaeia; o__Altiarchaeales; f__Altiarchaeaceae; g__Candidatus_Altiarchaeum; s__
5a0ac3f986e820d4e57c3e33f676774d	0	0	0	0	0	0	0	0	0	0	0	0	0	0	0	0	0	0	0	0	0	0	0	0	0	0	0	0	0	0	0	0	0	0	0	0	0	0	0	0	0	0	16	24	20	0	0	0	d__Archaea; p__Altiarchaeota; c__Altiarchaeia; o__Altiarchaeales; f__Altiarchaeaceae; g__Candidatus_Altiarchaeum; s__
c6a26b73dde5d0ede14487d9682f3660	0	0	0	0	0	0	0	0	0	0	0	0	0	0	0	0	0	0	0	0	0	0	0	0	0	0	0	0	0	0	0	0	54	0	23	0	0	0	0	0	0	0	0	0	0	0	0	0	d__Archaea; p__Altiarchaeota; c__Altiarchaeia; o__Altiarchaeales; f__Altiarchaeaceae; g__Candidatus_Altiarchaeum; s__
02de8dcf7b802d7e346d3be66053bd22	0	0	0	0	0	0	0	0	0	0	0	0	0	0	0	0	0	0	0	0	0	0	0	0	0	0	0	0	0	0	0	0	0	0	0	0	0	0	0	0	0	0	11	10	11	0	0	0	d__Archaea; p__Altiarchaeota; c__Altiarchaeia; o__Altiarchaeales; f__Altiarchaeaceae; g__Candidatus_Altiarchaeum; s__
fc28b28d53afcc73b6cf175dfc515614	0	0	0	0	0	0	0	0	0	0	0	0	0	0	0	0	0	0	0	0	0	0	0	0	0	0	0	0	0	0	0	0	17	0	10	0	0	0	0	0	0	0	0	0	0	0	0	0	d__Archaea; p__Altiarchaeota; c__Altiarchaeia; o__Altiarchaeales; f__Altiarchaeaceae; g__Candidatus_Altiarchaeum; s__
e71dd06b325d97231946016c705c5874	0	0	0	0	0	0	0	0	0	0	0	0	0	0	0	0	0	0	0	0	0	0	0	0	0	0	0	0	0	0	0	0	0	9	0	0	0	4	0	0	0	10	20	14	18	0	0	0	d__Archaea; p__Altiarchaeota; c__Altiarchaeia; o__Altiarchaeales; f__Altiarchaeaceae; g__Candidatus_Altiarchaeum; s__
b3ff8f2b3827285ebf725c4eeb8029fc	0	0	0	0	0	0	0	0	0	0	0	0	0	0	0	0	0	0	0	0	0	0	0	0	0	0	0	0	0	0	0	0	0	0	0	0	0	0	0	0	0	0	25	16	21	0	0	0	d__Archaea; p__Altiarchaeota; c__Altiarchaeia; o__Altiarchaeales; f__Altiarchaeaceae; g__Candidatus_Altiarchaeum; s__
78b721b5bedffae1d3b17e700f24fb2f	0	0	0	0	0	0	0	0	0	0	0	0	0	0	0	0	0	0	0	0	0	0	0	0	0	0	0	0	0	0	0	0	15	0	15	0	0	0	0	0	0	0	0	0	0	0	0	0	d__Archaea; p__Altiarchaeota; c__Altiarchaeia; o__Altiarchaeales; f__Altiarchaeaceae; g__Candidatus_Altiarchaeum; s__
70944fe8d6f7da79ec09df2b62dfb97b	0	0	0	0	0	0	0	0	0	0	0	0	0	0	0	0	0	0	0	0	0	0	0	0	0	0	0	0	0	0	0	0	0	0	0	0	0	0	0	7	0	23	0	0	0	0	0	0	d__Archaea; p__Altiarchaeota; c__Altiarchaeia; o__Altiarchaeales; f__Altiarchaeaceae; g__Candidatus_Altiarchaeum; s__
883fe55f0513a937c69dcbd8d28e5ba5	0	0	0	0	0	0	0	0	0	0	0	0	0	0	0	0	0	0	0	0	0	0	0	0	0	0	0	0	0	0	0	0	0	0	0	0	0	0	0	0	0	0	9	10	12	0	0	0	d__Archaea; p__Altiarchaeota; c__Altiarchaeia; o__Altiarchaeales; f__Altiarchaeaceae; g__Candidatus_Altiarchaeum; s__
f71a8ef208a0c2572e1e64dff205dccf	0	0	0	0	0	0	0	0	0	0	0	0	0	0	0	0	0	0	0	0	0	0	0	0	0	0	0	0	0	0	0	0	0	0	0	0	0	5	0	5	0	7	20	7	25	0	0	0	d__Archaea; p__Altiarchaeota; c__Altiarchaeia; o__Altiarchaeales; f__Altiarchaeaceae; g__Candidatus_Altiarchaeum; s__
5697372a8eac9783ae6b192022ef6622	0	0	0	0	0	0	0	0	0	0	0	0	0	0	0	0	0	0	0	0	0	0	0	0	0	0	0	0	0	0	0	0	0	2	0	0	0	0	0	68	163	0	13	15	24	0	0	2	d__Archaea; p__Altiarchaeota; c__Altiarchaeia; o__Altiarchaeales; f__Altiarchaeaceae; g__Candidatus_Altiarchaeum; s__
57a71aaae3988fe2f36efda33003b884	0	0	0	0	0	0	0	0	0	0	0	0	0	0	0	0	0	0	0	0	0	0	0	0	0	0	0	0	0	0	0	0	54	3	33	0	0	3	0	0	0	0	0	0	0	0	2	0	d__Archaea; p__Altiarchaeota; c__Altiarchaeia; o__Altiarchaeales; f__Altiarchaeaceae; g__Candidatus_Altiarchaeum; s__
e8eb1c95a0d3ca7a543793ed361999a0	0	0	0	0	0	0	0	0	0	0	0	0	0	0	0	0	0	0	0	0	0	0	0	0	0	0	0	0	0	0	0	0	33	9	29	0	0	0	0	0	0	1	43	40	43	4	3	1	d__Archaea; p__Altiarchaeota; c__Altiarchaeia; o__Altiarchaeales; f__Altiarchaeaceae; g__Candidatus_Altiarchaeum; s__
85094c91726e1e40cd47ee083fbcd773	0	0	0	0	0	0	0	0	0	0	0	0	0	0	0	0	0	0	0	0	0	0	0	0	0	0	0	0	0	0	0	0	8	3	7	0	0	0	0	0	0	0	0	0	0	1	0	0	d__Archaea; p__Altiarchaeota; c__Altiarchaeia; o__Altiarchaeales; f__Altiarchaeaceae; g__Candidatus_Altiarchaeum; s__
c9eff6b635424e3f3881f6490f88154b	0	0	0	0	0	0	0	0	0	0	0	0	0	0	0	0	0	0	0	0	0	0	0	0	0	0	0	0	0	0	0	0	0	0	3	0	0	0	0	0	0	0	8	15	5	0	0	0	d__Archaea; p__Altiarchaeota; c__Altiarchaeia; o__Altiarchaeales; f__Altiarchaeaceae; g__Candidatus_Altiarchaeum; s__
92247919c1ffff78d9f59cf416fb78ed	0	0	0	0	0	0	0	0	0	0	0	0	0	0	0	0	0	0	0	0	0	0	0	0	0	0	0	0	0	0	0	0	15	7	8	0	0	0	0	0	0	0	0	0	0	1	0	0	d__Archaea; p__Altiarchaeota; c__Altiarchaeia; o__Altiarchaeales; f__Altiarchaeaceae; g__Candidatus_Altiarchaeum; s__
fe5cb706628c67d8a05d9fcb73cdca2a	0	0	0	0	0	0	0	0	0	0	0	0	0	0	0	0	0	0	0	0	0	0	0	0	0	0	0	0	0	0	0	0	0	0	0	0	0	0	0	0	0	0	8	2	7	0	0	0	d__Archaea; p__Altiarchaeota; c__Altiarchaeia; o__Altiarchaeales; f__Altiarchaeaceae; g__Candidatus_Altiarchaeum; s__
d8802167e8a42fcfdeb74d5ec5558e7a	0	0	0	0	0	0	0	0	0	0	0	0	0	0	0	0	0	0	0	0	0	0	0	0	0	0	0	0	0	0	0	0	0	24	17	0	0	5	0	41	140	0	0	0	0	0	0	0	d__Archaea
c832278ec321dbdb3b3821f1fd31015a	0	0	0	0	0	0	0	0	0	0	0	0	0	0	0	0	0	0	0	0	0	0	0	0	0	0	0	0	0	0	0	0	0	5	0	0	0	0	0	0	0	0	32	28	35	0	0	1	d__Archaea
608ef71acb5f0e9523e760fcc3845552	0	0	0	0	0	0	0	0	0	0	0	0	0	0	0	0	0	0	0	0	0	0	0	0	0	0	0	0	0	0	0	0	19	0	9	0	0	0	0	0	0	0	0	0	0	0	0	0	d__Archaea; p__Altiarchaeota; c__Altiarchaeia; o__Altiarchaeales; f__Altiarchaeaceae; g__Candidatus_Altiarchaeum; s__
0b259efb26dcabb299ccd56c519b6467	0	0	0	0	0	0	0	0	0	0	0	0	0	0	0	0	0	0	0	0	0	0	0	0	0	0	0	0	0	0	0	0	3	22	11	0	0	4	0	0	0	0	98	93	91	0	0	0	d__Archaea; p__Altiarchaeota; c__Altiarchaeia; o__Altiarchaeales; f__Altiarchaeaceae; g__Candidatus_Altiarchaeum; s__
1b243bc4f3c0453b27bdb1427afb05f3	0	0	0	0	0	0	0	0	0	0	0	0	0	0	0	0	0	0	0	0	0	0	0	0	0	0	0	0	0	0	0	0	21	0	12	0	0	0	0	0	0	0	0	0	0	0	0	0	d__Archaea; p__Altiarchaeota; c__Altiarchaeia; o__Altiarchaeales; f__Altiarchaeaceae; g__Candidatus_Altiarchaeum; s__
498cb4eeeba0ca1a99008bfd26c29960	0	0	0	0	0	0	0	0	0	0	0	0	0	0	0	0	0	0	0	0	0	0	0	0	0	0	0	0	0	0	0	0	60	2	30	0	0	4	0	3	12	0	13	3	21	0	0	0	d__Archaea; p__Altiarchaeota; c__Altiarchaeia; o__Altiarchaeales; f__Altiarchaeaceae; g__Candidatus_Altiarchaeum; s__
ac3ea8238b9423f5ad4a78cd6736a24c	0	0	0	0	0	0	0	0	0	0	0	0	0	0	0	0	0	0	0	0	0	0	0	0	0	0	0	0	0	0	0	0	118	7	62	0	0	0	0	0	0	0	0	0	0	0	5	0	d__Archaea; p__Altiarchaeota; c__Altiarchaeia; o__Altiarchaeales; f__Altiarchaeaceae; g__Candidatus_Altiarchaeum; s__
5cd4e86d81772e55a0b902d1b19adfaa	0	0	0	0	0	0	0	0	0	0	0	0	0	0	0	0	0	0	0	0	0	0	0	0	0	0	0	0	0	0	0	0	12	5	14	0	2	4	0	0	0	0	0	0	0	0	0	0	d__Archaea; p__Altiarchaeota; c__Altiarchaeia; o__Altiarchaeales; f__Altiarchaeaceae; g__Candidatus_Altiarchaeum; s__
95ad9a4897f183fd26011557a222f811	0	0	0	0	0	0	0	0	0	0	0	0	0	0	0	0	0	0	0	0	0	0	0	0	0	0	0	0	0	0	0	0	14	2	17	0	0	0	0	0	0	0	27	20	21	0	0	0	d__Archaea; p__Altiarchaeota; c__Altiarchaeia; o__Altiarchaeales; f__Altiarchaeaceae; g__Candidatus_Altiarchaeum; s__
47067af32c4021db72b3af5fa306359a	0	0	0	0	0	0	0	0	0	0	0	0	0	0	0	0	0	1	0	0	0	0	0	0	0	0	0	0	0	0	0	0	44	29	63	0	0	7	2	4	0	21	9	11	9	0	0	0	d__Archaea; p__Altiarchaeota; c__Altiarchaeia; o__Altiarchaeales; f__Altiarchaeaceae; g__Candidatus_Altiarchaeum; s__
301d465bedbb39555bd6c8135245b475	0	0	0	0	0	0	0	0	0	0	0	0	0	0	0	0	0	0	0	0	0	0	0	0	0	0	0	0	0	0	0	0	49	0	14	0	0	0	0	0	0	0	0	0	0	0	0	0	d__Archaea; p__Altiarchaeota; c__Altiarchaeia; o__Altiarchaeales; f__Altiarchaeaceae; g__Candidatus_Altiarchaeum; s__
c7134fb42f60e74f24313da3f72cc6f4	0	0	0	0	0	0	0	0	0	0	0	0	0	0	0	0	0	0	0	0	0	0	0	0	0	0	0	0	0	0	0	0	0	0	0	0	0	0	0	0	0	0	58	51	46	0	0	0	d__Archaea; p__Altiarchaeota; c__Altiarchaeia; o__Altiarchaeales; f__Altiarchaeaceae; g__Candidatus_Altiarchaeum; s__
d50aaccb41cf12cdf7b056907ba10fe9	0	0	0	0	0	0	0	0	0	0	0	0	0	0	0	0	0	0	0	0	0	0	0	0	0	0	0	0	0	0	0	0	0	0	0	0	0	0	0	0	0	0	13	21	13	0	0	0	d__Archaea; p__Altiarchaeota; c__Altiarchaeia; o__Altiarchaeales; f__Altiarchaeaceae; g__Candidatus_Altiarchaeum; s__
8e1446ca297d40b8f3eee862958aa55d	0	0	0	0	0	0	0	0	0	0	0	0	0	0	0	0	0	0	0	0	0	0	0	0	0	0	0	0	0	0	0	0	0	2	6	0	0	0	0	10	0	14	0	0	0	0	0	0	d__Archaea; p__Altiarchaeota; c__Altiarchaeia; o__Altiarchaeales; f__Altiarchaeaceae; g__Candidatus_Altiarchaeum; s__
c2d8a26943c6dcdd2ab5227891c9853a	0	0	0	0	0	0	0	0	0	0	0	1	0	0	0	0	0	0	0	3	7	0	4	0	0	0	0	0	0	0	0	4	22	8	14	0	3	11	4	3	0	5	0	0	0	8	6	4	d__Archaea; p__Crenarchaeota; c__Bathyarchaeia; o__Bathyarchaeia; f__Bathyarchaeia; g__Bathyarchaeia; s__
f0d47edfaf4e475a4c3d11793310d659	0	0	0	0	0	0	0	0	0	0	0	0	0	0	0	0	0	0	0	0	0	0	0	0	0	0	0	0	0	0	0	0	0	15	7	0	0	7	0	0	0	0	0	0	0	0	6	0	d__Archaea; p__Crenarchaeota; c__Bathyarchaeia; o__Bathyarchaeia; f__Bathyarchaeia; g__Bathyarchaeia; s__
4e38daa31282b78fa0790381ff384789	0	0	0	0	0	0	0	0	0	0	0	0	0	0	0	0	0	0	0	0	0	0	0	0	0	0	0	0	0	0	0	0	0	0	0	0	0	0	0	0	0	0	22	28	12	0	4	0	d__Archaea; p__Crenarchaeota; c__Bathyarchaeia; o__Bathyarchaeia; f__Bathyarchaeia; g__Bathyarchaeia; s__
01ab91d26a24040b3e90b8bce28d60b1	0	0	0	0	0	0	0	0	0	0	0	0	0	0	0	0	0	0	0	0	0	0	0	0	0	0	0	0	0	0	0	0	0	18	0	0	4	0	0	0	0	0	6	11	20	0	0	0	d__Archaea; p__Crenarchaeota; c__Bathyarchaeia; o__Bathyarchaeia; f__Bathyarchaeia; g__Bathyarchaeia; s__
3834d159d6f3eb8f95758e005a1ae2a7	0	0	0	0	0	0	0	0	0	0	0	0	0	0	0	0	0	0	0	0	0	0	0	0	0	0	0	0	0	0	0	0	0	0	0	0	14	0	6	0	0	0	0	0	0	8	5	0	d__Archaea; p__Crenarchaeota; c__Bathyarchaeia; o__Bathyarchaeia; f__Bathyarchaeia; g__Bathyarchaeia; s__
12b5b32191d82e7908778b10230d4356	2	0	11	0	12	0	0	0	0	0	0	9	2	2	0	0	4	1	7	19	19	11	0	7	0	5	0	0	5	7	19	13	0	4	5	7	58	17	29	17	0	18	0	0	0	20	31	39	d__Archaea; p__Crenarchaeota; c__Bathyarchaeia; o__Bathyarchaeia; f__Bathyarchaeia; g__Bathyarchaeia; s__
67dbc39cf9b70cf704947f56e0a6d63c	0	0	2	0	0	0	0	0	0	0	0	3	0	0	0	0	0	0	3	0	0	0	0	0	0	0	2	6	0	0	0	0	0	59	17	0	35	43	15	106	66	158	57	45	57	39	46	63	d__Archaea; p__Crenarchaeota; c__Bathyarchaeia; o__Bathyarchaeia; f__Bathyarchaeia; g__Bathyarchaeia; s__
599b192d353f277ac5f12f1ac8835b00	0	0	0	0	8	0	0	0	0	0	0	0	0	0	0	0	9	5	0	17	29	12	0	7	1	0	0	0	5	8	17	13	0	0	0	0	0	0	0	0	0	0	0	0	0	0	0	0	d__Archaea; p__Crenarchaeota; c__Bathyarchaeia; o__Bathyarchaeia; f__Bathyarchaeia; g__Bathyarchaeia; s__
e3892bb39bc0d4e81bdc3acc01379530	0	0	0	9	0	0	0	0	0	0	0	0	0	0	0	0	0	0	0	0	0	0	0	0	0	0	0	0	0	0	0	0	0	16	7	0	0	0	0	60	65	0	0	0	0	0	0	0	d__Archaea; p__Crenarchaeota; c__Bathyarchaeia; o__Bathyarchaeia; f__Bathyarchaeia; g__Bathyarchaeia; s__
1106b33bb1d38a2ec2f1336953b63b69	0	0	0	0	0	0	0	0	0	4	0	0	0	0	0	6	0	0	0	13	0	1	0	2	0	0	5	0	0	0	12	3	0	0	0	0	0	0	0	0	0	0	0	0	0	0	0	0	d__Archaea; p__Crenarchaeota; c__Bathyarchaeia; o__Bathyarchaeia; f__Bathyarchaeia; g__Bathyarchaeia; s__
89504e9bc0e58eb128d173600e5926ae	0	0	0	0	0	0	0	0	0	0	0	0	0	0	0	0	0	0	0	0	0	0	0	0	0	0	0	0	0	3	0	0	4	0	0	0	0	0	4	3	0	0	0	0	0	9	7	12	d__Archaea; p__Crenarchaeota; c__Bathyarchaeia; o__Bathyarchaeia; f__Bathyarchaeia; g__Bathyarchaeia; s__
18d76ad901f83296d05e644f0c8aec62	0	0	0	0	0	0	0	0	0	0	0	0	0	0	0	0	0	0	0	0	0	0	0	0	0	0	0	0	0	0	0	0	0	0	0	0	0	0	0	13	0	16	0	0	0	0	0	0	d__Archaea; p__Crenarchaeota; c__Bathyarchaeia; o__Bathyarchaeia; f__Bathyarchaeia; g__Bathyarchaeia; s__
77dc0063bfe97a0231e1fac2c2c413cd	0	0	0	0	0	0	0	0	0	0	0	0	0	0	0	3	0	0	0	0	19	0	0	0	0	0	0	0	0	12	0	0	0	0	0	0	5	0	0	5	0	12	0	0	0	0	0	0	d__Archaea; p__Nanoarchaeota; c__Nanoarchaeia; o__Woesearchaeales; f__Woesearchaeales; g__Woesearchaeales; s__
fe8194ebf62280cbc401006c7b44298b	0	0	0	0	3	0	0	0	0	0	0	0	0	0	0	0	0	9	11	0	0	0	0	7	0	0	11	0	12	11	0	10	0	1	0	0	0	0	0	0	0	0	0	0	0	0	0	0	d__Archaea; p__Nanoarchaeota; c__Nanoarchaeia; o__Woesearchaeales; f__Woesearchaeales; g__Woesearchaeales; s__
aea970c1f5bf560af99478c7559a78c8	0	0	0	0	0	0	0	0	0	0	0	0	0	0	0	0	0	2	3	0	4	4	0	3	0	2	0	0	2	4	4	9	0	0	0	0	0	0	0	0	0	0	0	0	0	0	0	0	d__Archaea; p__Nanoarchaeota; c__Nanoarchaeia; o__Woesearchaeales; f__Woesearchaeales; g__Woesearchaeales; s__
3a54c0f246ea2a05d06d8c6582d64e65	0	0	0	0	0	0	0	0	0	0	0	0	0	0	0	0	0	0	0	0	0	0	0	0	0	0	0	0	0	0	0	0	0	0	0	0	0	0	0	0	0	0	18	14	9	0	0	0	d__Archaea; p__Nanoarchaeota; c__Nanoarchaeia; o__Woesearchaeales; f__Woesearchaeales; g__Woesearchaeales; s__
42a6044ef5afcd0a890bd97fda28bbcd	0	0	0	0	0	0	0	0	0	0	0	0	0	0	0	0	0	0	0	0	0	0	0	0	0	0	0	0	0	0	0	0	0	0	0	0	0	0	0	5	0	11	0	0	0	0	0	0	d__Archaea; p__Nanoarchaeota; c__Nanoarchaeia; o__Woesearchaeales; f__Woesearchaeales; g__Woesearchaeales; s__
7b7469c98f6b89c84047f3156cbca479	0	0	0	0	0	0	0	0	0	0	0	0	0	0	0	0	0	0	0	0	0	0	0	0	0	0	0	0	0	0	0	0	0	0	0	0	0	0	0	0	0	0	31	26	26	0	0	0	d__Archaea; p__Nanoarchaeota; c__Nanoarchaeia; o__Woesearchaeales; f__Woesearchaeales; g__Woesearchaeales; s__
e9a337784ddc8b66c1b871367c894e58	0	0	0	0	0	0	0	0	0	0	0	0	0	0	0	0	0	0	0	0	0	0	0	0	0	0	0	0	0	0	0	0	14	4	11	0	0	0	0	0	0	0	0	0	0	0	0	0	d__Archaea; p__Nanoarchaeota; c__Nanoarchaeia; o__Woesearchaeales; f__Woesearchaeales; g__Woesearchaeales; s__
9a64d71c594caa224bbbbf256ff6a2c2	0	0	0	0	0	0	0	0	0	0	0	0	0	0	0	0	0	0	0	0	0	0	0	0	0	0	0	0	0	0	0	0	0	0	2	0	0	0	0	0	0	0	33	42	36	0	0	0	d__Archaea; p__Nanoarchaeota; c__Nanoarchaeia; o__Woesearchaeales; f__Woesearchaeales; g__Woesearchaeales; s__
cadd5c95ddc4a062d875189034510eea	0	0	0	0	0	0	0	0	0	0	0	0	0	0	0	0	0	0	0	0	0	0	0	0	0	0	0	0	0	0	0	0	0	0	0	0	0	0	0	0	0	0	24	45	37	0	0	0	d__Archaea; p__Nanoarchaeota; c__Nanoarchaeia; o__Woesearchaeales; f__Woesearchaeales; g__Woesearchaeales; s__
c23b91d418fbd02bc8d1d5727a26e51a	0	0	0	0	0	0	0	0	0	0	0	0	0	0	0	0	0	0	0	0	0	0	0	0	0	0	0	0	0	0	0	0	0	0	0	0	0	0	0	0	0	0	73	61	49	0	0	0	d__Archaea; p__Nanoarchaeota; c__Nanoarchaeia; o__Woesearchaeales; f__Woesearchaeales; g__Woesearchaeales; s__
5662c16f4a6f3603caa05f49654a4197	0	0	0	0	0	0	0	0	0	0	0	0	0	0	0	0	0	0	0	0	0	0	0	0	0	0	0	0	0	0	0	0	0	2	45	0	0	1	0	12	0	8	60	75	61	0	0	0	d__Archaea; p__Nanoarchaeota; c__Nanoarchaeia; o__Woesearchaeales; f__Woesearchaeales; g__Woesearchaeales; s__
6ac81672c078e90791705cc20d02e29e	0	0	0	0	0	0	0	0	0	0	0	0	0	0	0	0	0	0	0	0	0	0	0	0	0	0	0	0	0	0	0	0	15	0	7	0	0	0	0	0	0	0	51	47	59	0	0	0	d__Archaea; p__Nanoarchaeota; c__Nanoarchaeia; o__Woesearchaeales; f__Woesearchaeales; g__Woesearchaeales; s__
e402a5babb24fdb5e9ab1252deb7e308	0	0	0	0	0	0	0	0	0	0	0	0	0	0	0	0	0	0	0	0	0	0	0	0	0	0	0	0	0	0	0	0	0	0	0	0	0	0	0	0	0	0	33	26	29	0	0	0	d__Archaea; p__Nanoarchaeota; c__Nanoarchaeia; o__Woesearchaeales; f__Woesearchaeales; g__Woesearchaeales; s__
51ad2ab7284173055ff75b9709952afb	0	0	0	0	0	0	0	0	0	0	0	0	0	0	0	0	0	9	2	0	14	0	0	0	0	0	0	8	0	3	0	1	0	0	0	0	0	0	0	0	0	0	0	0	0	0	0	0	d__Archaea; p__Nanoarchaeota; c__Nanoarchaeia; o__Woesearchaeales; f__Woesearchaeales; g__Woesearchaeales; s__
607b8bf2b3b0a9545d34c3d970f27331	0	0	0	0	0	0	0	0	0	0	0	0	0	0	0	0	0	0	0	0	0	0	0	0	0	0	0	0	0	0	0	0	0	0	0	0	0	0	0	0	0	0	8	9	3	0	0	0	d__Archaea; p__Nanoarchaeota; c__Nanoarchaeia; o__Woesearchaeales; f__Woesearchaeales; g__Woesearchaeales; s__
8e3b1bb92c7183788a3f3483ba53a459	0	0	0	0	0	0	0	0	0	0	0	0	0	0	0	0	0	0	0	0	0	0	0	0	0	0	0	0	0	0	0	0	0	0	0	0	0	0	0	8	0	8	0	0	0	0	0	0	d__Archaea; p__Nanoarchaeota; c__Nanoarchaeia; o__Woesearchaeales; f__Woesearchaeales; g__Woesearchaeales; s__
16d80d7f61150202cd7e64cab96df8e0	0	0	0	0	0	0	0	6	0	0	0	0	0	0	0	0	8	8	4	8	0	5	0	8	0	20	10	10	4	23	0	9	0	0	0	0	0	0	0	0	0	0	0	0	0	0	0	0	d__Archaea; p__Nanoarchaeota; c__Nanoarchaeia; o__Woesearchaeales; f__Woesearchaeales; g__Woesearchaeales; s__
0124cdb38cdadc8dfeee3b033a6d7cb4	0	0	0	0	0	0	0	0	0	0	0	0	0	0	0	0	0	0	0	0	0	0	0	0	0	0	0	0	0	0	0	0	0	0	0	0	0	0	0	0	0	0	17	18	16	0	3	0	d__Archaea; p__Nanoarchaeota; c__Nanoarchaeia; o__Woesearchaeales; f__Woesearchaeales; g__Woesearchaeales; s__
6a3b630dc71b3da2fd6f4ae9a9418efc	0	0	0	0	0	0	0	0	0	0	0	0	0	0	0	0	0	0	0	0	0	0	0	0	0	0	0	0	0	0	0	0	47	11	32	0	0	4	0	0	0	0	48	52	58	0	0	0	d__Archaea; p__Nanoarchaeota; c__Nanoarchaeia; o__Woesearchaeales; f__Woesearchaeales; g__Woesearchaeales; s__
ec44c4c531ea043a89e42310c27c542e	0	0	0	0	0	0	0	0	0	0	0	0	0	0	0	0	0	0	0	0	0	0	0	0	0	0	0	0	0	0	0	0	0	0	2	0	0	0	0	9	37	0	0	0	0	0	0	0	d__Archaea; p__Nanoarchaeota; c__Nanoarchaeia; o__Woesearchaeales; f__Woesearchaeales; g__Woesearchaeales; s__
593604c27976b682431fd7c86a5d0861	0	0	0	0	0	0	0	0	0	0	0	0	0	0	0	0	0	0	0	0	0	0	0	0	0	0	0	0	0	0	0	0	7	10	10	0	0	0	0	6	17	0	36	24	30	0	5	4	d__Archaea; p__Nanoarchaeota; c__Nanoarchaeia; o__Woesearchaeales; f__Woesearchaeales; g__Woesearchaeales; s__
838210518946ca007ab5067803c3b1f8	0	0	0	0	0	0	0	0	0	0	0	0	0	0	0	0	0	0	0	0	0	0	0	0	0	0	0	0	0	0	0	0	0	0	0	0	0	0	0	10	0	4	59	47	58	0	0	0	d__Archaea; p__Nanoarchaeota; c__Nanoarchaeia; o__Woesearchaeales; f__Woesearchaeales; g__Woesearchaeales; s__
d2f599661ea0b4f98f788e9e79d2ab47	0	0	0	0	0	0	0	0	0	0	0	0	0	0	0	0	0	0	0	0	0	0	0	0	0	0	0	0	0	0	0	0	0	0	4	0	1	0	0	0	0	0	44	28	36	0	0	0	d__Archaea; p__Nanoarchaeota; c__Nanoarchaeia; o__Woesearchaeales; f__Woesearchaeales; g__Woesearchaeales; s__
14e97f53514793f25e01e4d723531496	0	0	0	0	0	0	0	0	0	0	0	0	0	0	0	0	0	0	0	0	0	0	0	0	0	0	0	0	0	0	0	0	0	0	0	0	0	0	0	0	0	0	44	46	31	0	0	0	d__Archaea; p__Nanoarchaeota; c__Nanoarchaeia; o__Woesearchaeales; f__Woesearchaeales; g__Woesearchaeales; s__
5d13e25d8d31a090d61c110313adbb0a	0	0	0	0	0	0	0	0	0	0	0	0	0	0	0	0	0	0	0	0	0	0	0	0	0	0	0	0	0	0	0	0	0	0	0	0	0	0	0	30	48	0	0	0	0	0	0	0	d__Archaea; p__Nanoarchaeota; c__Nanoarchaeia; o__Woesearchaeales; f__Woesearchaeales; g__Woesearchaeales; s__
4be5b4d68682663b79efc867fafb3c35	0	0	0	0	0	0	0	0	0	0	0	0	0	0	0	0	0	0	0	0	0	0	0	0	0	0	0	0	0	0	0	0	1	4	7	0	0	0	0	0	0	0	53	70	55	0	0	0	d__Archaea; p__Nanoarchaeota; c__Nanoarchaeia; o__Woesearchaeales; f__Woesearchaeales; g__Woesearchaeales; s__
d8661b1ae3010f87881bbbd82b1dc100	0	0	0	0	0	0	0	0	0	0	0	0	0	0	0	0	0	0	0	0	0	0	0	0	0	0	0	0	0	0	0	0	0	0	0	0	0	0	0	0	0	0	19	36	18	0	0	0	d__Archaea; p__Nanoarchaeota; c__Nanoarchaeia; o__Woesearchaeales; f__Woesearchaeales; g__Woesearchaeales; s__
bb4877f11a2beba586990af43e5c1287	0	0	0	0	4	0	0	0	0	0	0	0	0	0	0	0	3	11	7	0	16	0	0	4	0	4	5	8	3	11	0	0	0	5	0	0	0	4	0	0	0	0	0	0	0	0	0	0	d__Archaea; p__Nanoarchaeota; c__Nanoarchaeia; o__Woesearchaeales; f__Woesearchaeales; g__Woesearchaeales; s__
e4266985d991247fc84a85e99f0cd681	0	0	0	0	0	0	0	0	0	0	0	0	0	0	0	0	0	0	0	0	0	0	0	0	0	0	0	0	0	0	0	0	0	0	2	0	0	0	0	0	0	0	20	16	17	0	0	0	d__Archaea; p__Nanoarchaeota; c__Nanoarchaeia; o__Woesearchaeales; f__Woesearchaeales; g__Woesearchaeales; s__
7b8f7b918c19de05ca4846f2b872083f	0	0	0	0	0	0	0	0	0	0	0	0	0	0	0	0	0	7	0	4	12	1	2	0	0	8	0	0	0	7	1	6	0	0	0	0	0	0	0	0	0	0	0	0	0	0	0	0	d__Archaea; p__Nanoarchaeota; c__Nanoarchaeia; o__Woesearchaeales; f__Woesearchaeales; g__Woesearchaeales; s__
e441c5ad8e322d77a96b3ff330248ac6	0	0	0	0	0	0	0	0	0	0	0	0	0	0	0	0	0	0	0	0	0	0	0	0	0	0	0	0	0	0	0	0	0	0	0	0	0	0	0	0	0	0	33	31	26	0	0	0	d__Archaea; p__Nanoarchaeota; c__Nanoarchaeia; o__Woesearchaeales; f__Woesearchaeales; g__Woesearchaeales; s__
271a60d3ed1a311e67376d7d86905c34	0	0	0	0	0	0	0	0	0	0	0	0	0	0	0	0	0	0	0	0	0	0	0	0	0	0	0	0	0	0	0	0	0	0	0	0	0	0	0	0	0	0	25	11	21	0	0	0	d__Archaea; p__Nanoarchaeota; c__Nanoarchaeia; o__Woesearchaeales; f__Woesearchaeales; g__Woesearchaeales; s__
1f6644b17ed8a7d3bb959c2c151e04d1	0	0	0	0	0	0	0	0	0	0	0	0	0	0	0	0	0	0	0	0	0	0	0	0	0	0	0	0	0	0	0	0	0	0	0	0	0	0	0	0	0	0	21	35	34	0	0	0	d__Archaea; p__Nanoarchaeota; c__Nanoarchaeia; o__Woesearchaeales; f__Woesearchaeales; g__Woesearchaeales; s__
21c5c8f0a441c7c7037f748f3668ac94	0	0	0	7	0	0	0	0	0	0	0	0	0	0	0	0	0	0	0	0	18	3	0	0	0	0	2	4	0	0	10	2	0	0	0	0	0	0	0	0	0	0	0	0	0	0	0	0	d__Archaea; p__Nanoarchaeota; c__Nanoarchaeia; o__Woesearchaeales; f__Woesearchaeales; g__Woesearchaeales; s__
bf9773b228b4502e1855c5d17bc5f449	0	0	0	0	0	0	0	0	0	0	0	0	0	0	0	0	0	0	0	0	0	0	0	0	0	0	0	0	0	0	0	0	0	0	0	0	0	0	0	0	0	0	28	27	26	0	0	5	d__Archaea; p__Nanoarchaeota; c__Nanoarchaeia; o__Woesearchaeales; f__Woesearchaeales; g__Woesearchaeales; s__
96397f9fcaa8ac662eb69e04ba62c5eb	0	0	0	0	0	0	0	0	0	0	0	0	0	0	0	0	2	6	0	6	5	0	0	0	0	0	0	4	5	6	7	0	0	0	0	0	0	0	0	0	0	0	0	0	0	0	0	0	d__Archaea; p__Nanoarchaeota; c__Nanoarchaeia; o__Woesearchaeales; f__Woesearchaeales; g__Woesearchaeales; s__
6b8c355e80614dfaa5b361ecf60389ff	0	0	0	0	0	0	0	0	0	0	0	0	0	0	0	0	0	0	0	0	0	0	0	0	0	0	0	0	0	0	0	0	0	0	0	0	0	0	0	0	0	0	12	13	26	0	0	0	d__Archaea; p__Nanoarchaeota; c__Nanoarchaeia; o__Woesearchaeales; f__Woesearchaeales; g__Woesearchaeales; s__
d67f13f22142aeff80458ae103956e8f	0	0	0	0	0	0	0	0	0	0	0	0	0	0	0	0	0	0	0	0	0	0	0	0	0	0	0	0	0	0	0	0	43	0	12	0	0	0	0	0	0	0	0	0	0	0	0	0	d__Archaea; p__Nanoarchaeota; c__Nanoarchaeia; o__Woesearchaeales; f__Woesearchaeales; g__Woesearchaeales; s__
f1413d22992de697a9845b5fd2c44122	0	0	0	0	0	0	0	0	0	0	0	0	0	0	0	0	0	0	0	0	0	0	0	0	0	0	0	0	0	0	0	0	9	5	23	0	0	4	0	0	0	0	0	0	0	0	0	2	d__Archaea; p__Nanoarchaeota; c__Nanoarchaeia; o__Woesearchaeales; f__Woesearchaeales; g__Woesearchaeales; s__
18e31567c8080b80acd1fa7a2fa5e5e0	0	0	0	0	0	0	0	0	0	0	0	0	0	0	0	0	0	0	0	0	0	0	0	0	0	0	0	0	0	0	0	0	0	3	5	0	0	0	0	10	21	0	0	0	0	0	0	0	d__Archaea; p__Nanoarchaeota; c__Nanoarchaeia; o__Woesearchaeales; f__Woesearchaeales; g__Woesearchaeales; s__
71cecd1016d8adef838f3ea83fd7bb2e	0	0	0	0	0	0	0	0	0	0	0	0	0	0	0	0	0	0	0	0	0	0	0	0	0	0	0	0	0	0	0	0	13	7	6	0	0	0	0	2	0	3	6	13	15	0	0	0	d__Archaea; p__Nanoarchaeota; c__Nanoarchaeia; o__Woesearchaeales; f__Woesearchaeales; g__Woesearchaeales; s__
e7981cc0e519e976a57f9715e204e739	0	0	0	0	0	0	0	0	0	0	0	0	0	0	0	0	0	0	0	0	0	0	0	0	0	0	0	0	0	0	0	0	0	34	4	0	3	0	0	0	0	0	0	0	0	0	9	3	d__Archaea; p__Nanoarchaeota; c__Nanoarchaeia; o__Woesearchaeales; f__Woesearchaeales; g__Woesearchaeales; s__
85564e4e66f580c792e1cac2c1f89760	0	0	0	0	0	0	0	0	0	0	0	0	0	0	0	0	0	0	0	0	0	0	0	0	0	0	0	0	0	0	0	0	0	16	25	0	4	0	0	0	0	0	60	57	65	0	5	9	d__Archaea; p__Nanoarchaeota; c__Nanoarchaeia; o__Woesearchaeales; f__Woesearchaeales; g__Woesearchaeales; s__
22c1c0aaa4b5721798d5fa242b7c3a83	0	0	0	0	0	0	0	0	0	0	0	0	0	0	0	0	0	0	0	0	0	0	0	0	0	0	0	0	0	0	0	0	21	27	20	0	0	0	2	0	0	0	18	26	16	0	4	0	d__Archaea; p__Nanoarchaeota; c__Nanoarchaeia; o__Woesearchaeales; f__Woesearchaeales; g__Woesearchaeales; s__
28273d52ba1a118aedd9ced9f1cbb064	0	0	0	0	0	0	0	0	0	0	0	0	0	0	0	0	0	0	0	0	0	0	0	0	0	0	0	0	0	0	0	0	0	0	0	0	0	0	0	0	0	0	11	15	23	0	0	0	d__Archaea; p__Nanoarchaeota; c__Nanoarchaeia; o__Woesearchaeales; f__Woesearchaeales; g__Woesearchaeales; s__
30bd7ea51dbecab8661dfe27aa339750	0	0	0	0	0	0	0	0	0	0	0	0	0	0	0	0	0	0	0	0	0	0	0	0	0	0	0	0	0	0	0	0	4	0	11	0	0	0	0	6	0	7	23	13	16	0	0	0	d__Archaea
e8efc195b03f62efa9a785ac6aa5bc97	0	0	0	0	0	0	0	0	0	0	0	0	0	0	0	0	0	0	0	0	0	0	0	0	0	0	0	0	0	0	0	0	11	0	21	0	0	0	0	0	0	0	22	25	19	0	0	0	d__Archaea
e561fe24d0e31b2deb3df95bc3397321	0	0	0	0	0	0	0	0	0	0	0	0	0	0	0	0	0	0	0	0	0	0	0	0	0	0	0	0	0	0	0	0	0	0	3	0	0	0	0	0	0	0	4	10	8	0	0	0	d__Archaea; p__Nanoarchaeota; c__Nanoarchaeia; o__Woesearchaeales; f__Woesearchaeales; g__Woesearchaeales; s__
819eea44b3ca7df5582117cd98704503	0	0	0	0	0	0	0	0	0	0	0	0	0	0	0	0	0	0	0	0	0	0	0	0	0	0	0	0	0	0	0	0	0	0	0	0	0	0	0	38	87	0	0	0	0	0	0	0	d__Archaea; p__Nanoarchaeota; c__Nanoarchaeia; o__Woesearchaeales; f__Woesearchaeales; g__Woesearchaeales; s__
106dc99234162b50150a7b89ad208119	0	0	0	0	0	0	0	0	0	0	0	0	0	0	0	0	0	0	0	0	0	0	0	0	0	0	0	0	0	0	0	0	0	0	0	0	0	0	0	0	0	0	26	33	41	0	0	0	d__Archaea; p__Nanoarchaeota; c__Nanoarchaeia; o__Woesearchaeales; f__Woesearchaeales; g__Woesearchaeales; s__
e8ee5c6ec1f5d055acd2268cf995a67e	0	0	0	0	0	0	0	0	0	0	0	0	0	0	0	0	0	0	0	0	0	0	0	0	0	0	0	0	0	0	0	0	4	3	11	0	1	3	0	2	0	11	0	0	0	0	0	0	d__Archaea; p__Nanoarchaeota; c__Nanoarchaeia; o__Woesearchaeales; f__Woesearchaeales; g__Woesearchaeales; s__
2e097512d62cfdaa6a44b6d9a8f80859	0	0	0	0	0	0	0	0	0	0	0	0	0	0	0	0	0	0	0	0	0	0	0	0	0	0	0	0	0	0	0	0	0	5	0	0	0	0	0	49	94	15	0	0	0	0	0	0	d__Archaea; p__Micrarchaeota; c__Micrarchaeia; o__Micrarchaeales; f__Micrarchaeales; g__Micrarchaeales; s__
d83f7dbb4bd3c53d416a170cc6dd8846	0	0	0	0	0	0	0	0	0	0	0	0	0	0	0	0	0	0	0	0	0	0	0	0	0	0	0	0	0	0	0	0	29	38	26	0	3	4	0	36	18	30	84	50	78	0	12	4	d__Archaea; p__Micrarchaeota; c__Micrarchaeia; o__Micrarchaeales; f__Micrarchaeales; g__Micrarchaeales; s__
fd73c8d4665a4d51de5b97173074bb6b	0	0	0	0	0	0	0	0	0	0	0	0	0	0	0	0	0	0	0	0	0	0	0	0	0	0	0	0	0	0	0	0	200	16	121	0	0	5	0	3	0	9	66	56	54	0	5	1	d__Archaea; p__Micrarchaeota; c__Micrarchaeia; o__Micrarchaeales; f__Micrarchaeales; g__Micrarchaeales; s__
6a3774e77d7371ee4f34540a35ec908e	0	0	0	0	0	0	0	0	0	0	0	0	0	0	0	0	0	0	0	0	0	0	0	0	0	0	0	0	0	0	0	0	0	4	0	0	0	0	0	1	0	13	7	13	7	0	0	0	d__Archaea; p__Micrarchaeota; c__Micrarchaeia; o__Micrarchaeales; f__Micrarchaeales; g__Micrarchaeales; s__
27460304b5c15acd2e4953479235bcc3	0	0	0	0	0	0	0	0	0	0	0	0	0	0	0	0	0	0	0	0	0	0	0	0	0	0	0	0	0	0	0	0	0	0	0	0	0	0	0	0	0	0	21	18	10	0	0	0	d__Archaea; p__Nanoarchaeota; c__Nanoarchaeia; o__Woesearchaeales; f__Woesearchaeales; g__Woesearchaeales; s__
4d36fcbedb30bddf04f64361f4a55509	0	0	0	0	0	0	0	0	0	0	0	0	0	0	0	0	0	0	0	0	0	0	0	0	0	0	0	0	0	0	0	0	29	0	15	0	0	0	0	0	0	0	0	0	0	0	0	0	d__Archaea; p__Altiarchaeota; c__Altiarchaeia; o__Altiarchaeales; f__Altiarchaeaceae; g__Candidatus_Altiarchaeum; s__
641e1f69ade36c3fcf10759d8f9ddff6	0	0	0	0	0	0	0	0	0	0	0	0	0	0	0	0	0	0	0	0	0	0	0	0	2	0	0	0	0	0	0	0	20	0	9	0	0	0	0	0	0	0	57	45	46	0	0	0	Unassigned
b89936d37ecae97977208b682412304f	0	0	0	0	0	0	0	0	0	0	0	0	0	0	0	0	0	0	0	0	0	0	0	0	0	0	0	0	0	0	0	0	23	0	23	0	0	0	0	4	0	20	42	31	27	0	0	0	d__Archaea
ca73d9ed4b306ff7836962542f07cac2	0	0	0	0	0	0	0	0	0	0	0	0	0	0	0	0	0	0	0	0	0	0	0	0	0	0	0	0	0	0	0	0	21	0	9	0	0	0	0	0	0	0	0	0	0	0	0	0	Unassigned
8e4a6bbe69f645685396e772d4f4ae70	0	0	0	0	0	0	0	0	0	0	0	0	0	0	0	0	0	0	0	0	0	0	0	0	0	0	0	0	0	0	0	0	21	0	11	0	0	0	0	0	0	0	0	0	0	0	0	0	Unassigned
8a06c48407cc8aab8597db9a3698f880	0	0	0	0	0	0	0	0	0	0	0	0	0	0	0	0	0	0	0	0	0	0	0	0	0	0	0	0	0	0	0	0	9	3	7	0	0	0	0	0	0	0	15	23	25	0	0	0	d__Archaea
29820dfa6bc1f31d9daa05a5072ae211	0	0	0	0	0	0	0	0	0	0	0	0	0	0	0	0	0	0	0	0	0	0	0	0	0	0	0	0	0	0	0	0	0	0	0	0	0	0	0	0	0	0	9	2	7	0	0	0	d__Archaea
6bd87863453f08aa7090ec6d03444a86	0	0	0	0	0	0	0	0	0	0	0	0	0	0	0	0	0	0	0	0	0	0	0	0	0	0	0	0	0	0	0	0	8	0	9	0	0	0	0	0	0	0	0	0	0	0	0	0	d__Archaea; p__Nanoarchaeota; c__Nanoarchaeia; o__Woesearchaeales; f__Woesearchaeales; g__Woesearchaeales; s__
aa22789e4acf174b5274785181dbe0cd	0	0	0	0	0	0	0	0	0	0	0	0	0	0	0	0	0	0	0	0	0	0	0	0	0	0	0	0	0	0	0	0	0	0	0	0	0	0	0	0	0	0	12	19	12	0	0	0	d__Archaea; p__Nanoarchaeota; c__Nanoarchaeia; o__Woesearchaeales; f__Woesearchaeales; g__Woesearchaeales; s__
2fb03d9af69776b142bef3268dea9eeb	0	0	0	0	0	0	0	0	0	0	0	0	0	0	0	0	0	0	0	0	0	0	0	0	0	0	0	0	0	0	0	0	0	4	2	0	2	0	0	0	0	4	17	15	12	0	0	0	d__Archaea; p__Micrarchaeota; c__Micrarchaeia; o__Micrarchaeales; f__Micrarchaeales; g__Micrarchaeales; s__
aed4f5ebdf389cb231d68ada8a9967e8	0	0	0	0	0	0	0	0	0	0	0	0	0	0	0	0	0	0	0	0	0	0	0	0	0	0	0	0	0	0	0	0	4	5	7	0	0	0	0	0	0	0	0	0	0	0	0	0	d__Archaea; p__Altiarchaeota; c__Altiarchaeia; o__Altiarchaeales; f__Altiarchaeaceae; g__Candidatus_Altiarchaeum; s__
431cb1a4fa2dff3355e7687c8b323a49	0	0	0	0	0	0	0	0	0	0	0	0	0	0	0	0	0	0	0	0	0	0	0	0	0	0	0	0	0	0	0	0	30	4	19	0	1	0	0	5	0	5	18	16	18	0	0	0	d__Archaea; p__Altiarchaeota; c__Altiarchaeia; o__Altiarchaeales; f__Altiarchaeaceae; g__Candidatus_Altiarchaeum; s__
963733cd569d2d38757ab81ae9532b6e	0	0	0	0	0	0	0	0	0	0	0	0	0	0	0	0	0	0	0	0	0	0	0	0	0	0	0	0	0	0	0	0	0	10	16	0	0	0	0	0	0	0	11	11	5	0	1	0	d__Archaea; p__Altiarchaeota; c__Altiarchaeia; o__Altiarchaeales; f__Altiarchaeaceae; g__Candidatus_Altiarchaeum; s__
65606f9e8235b98b4c70add069a82074	0	0	0	0	0	0	0	0	0	0	0	0	0	0	0	0	0	0	0	0	0	0	0	0	0	0	0	0	0	0	0	0	22	3	16	0	0	0	0	0	0	0	0	0	0	0	0	0	d__Archaea; p__Altiarchaeota; c__Altiarchaeia; o__Altiarchaeales; f__Altiarchaeaceae; g__Candidatus_Altiarchaeum; s__
6adda497f82c46f82928bacf988751af	0	0	0	0	0	0	0	0	0	0	0	0	0	0	0	0	0	0	0	0	0	0	0	0	0	0	0	0	0	0	0	0	0	0	0	0	1	0	0	18	29	0	0	0	0	0	0	0	d__Archaea; p__Altiarchaeota; c__Altiarchaeia; o__Altiarchaeales; f__Altiarchaeaceae; g__Candidatus_Altiarchaeum; s__
16b1eba946d83dc08ea79f89f912832b	0	0	0	0	0	0	0	0	0	0	0	0	0	0	0	0	0	0	0	0	0	0	0	0	0	0	0	0	0	0	0	0	0	18	16	0	0	7	0	10	17	0	0	0	0	0	0	0	d__Archaea; p__Altiarchaeota; c__Altiarchaeia; o__Altiarchaeales; f__Altiarchaeaceae; g__Candidatus_Altiarchaeum; s__
3670d4a0559e40e47e6a82fb450ff8b0	0	0	0	0	0	0	0	0	0	0	0	0	0	0	0	0	0	0	0	0	0	0	0	0	0	0	0	0	0	1	0	0	84	48	74	0	0	3	0	0	0	0	0	0	20	0	6	0	d__Archaea; p__Altiarchaeota; c__Altiarchaeia; o__Altiarchaeales; f__Altiarchaeaceae; g__Candidatus_Altiarchaeum; s__
87ba3e6a2563ef93dba433a8af4aab99	0	0	0	0	0	0	0	0	0	0	0	0	0	0	0	0	0	0	0	0	0	0	0	0	0	0	0	0	0	0	0	0	22	0	0	0	8	0	0	0	0	0	0	0	0	0	0	0	d__Archaea; p__Altiarchaeota; c__Altiarchaeia; o__Altiarchaeales; f__Altiarchaeaceae; g__Candidatus_Altiarchaeum; s__
764cb755edaa1bb013eaf1546595e6af	0	0	0	0	0	0	0	0	0	0	0	0	0	0	0	0	0	0	0	0	0	0	0	0	0	0	0	0	0	0	0	0	0	0	0	0	0	0	0	5	0	12	27	13	0	0	0	0	d__Archaea; p__Altiarchaeota; c__Altiarchaeia; o__Altiarchaeales; f__Altiarchaeaceae; g__Candidatus_Altiarchaeum; s__
dcfb2578230a394e2ae5defed0cf22c4	0	0	0	0	0	0	0	0	0	0	0	0	0	0	0	0	0	0	0	0	0	0	0	0	0	0	0	0	0	0	0	0	0	31	29	0	0	6	0	0	0	0	137	135	160	3	3	0	d__Archaea; p__Altiarchaeota; c__Altiarchaeia; o__Altiarchaeales; f__Altiarchaeaceae; g__Candidatus_Altiarchaeum; s__
ba7a6dbeda6f28a4bbc037df02086dca	0	0	0	0	0	0	0	0	0	0	0	0	0	0	0	0	0	0	0	0	0	0	0	0	0	0	0	0	0	0	0	0	0	19	10	0	0	0	0	3	0	8	0	0	0	0	2	0	d__Archaea; p__Altiarchaeota; c__Altiarchaeia; o__Altiarchaeales; f__Altiarchaeaceae; g__Candidatus_Altiarchaeum; s__
01cba0f81be7aeafcb253292c082c238	0	0	0	0	0	0	0	0	0	0	0	0	0	0	0	0	0	1	0	0	0	1	0	0	0	0	0	0	0	0	0	0	0	0	11	0	0	0	0	0	0	0	8	10	8	0	0	0	d__Archaea; p__Altiarchaeota; c__Altiarchaeia; o__Altiarchaeales; f__Altiarchaeaceae; g__Candidatus_Altiarchaeum; s__
b4da61f960c8c63b5644232cd96c7764	0	0	0	0	0	0	0	0	0	0	0	0	0	0	0	0	0	0	0	0	0	0	0	0	0	0	0	0	0	0	0	0	23	30	21	0	7	0	0	2	0	8	30	22	28	0	0	0	d__Archaea; p__Altiarchaeota; c__Altiarchaeia; o__Altiarchaeales; f__Altiarchaeaceae; g__Candidatus_Altiarchaeum; s__
771349471ffe6ba7db4ae2bc6925d7d3	0	0	0	0	0	0	0	0	0	0	0	0	0	0	0	0	0	0	0	0	0	0	0	0	0	0	0	0	0	0	0	0	0	13	19	0	0	3	0	13	2	18	0	0	0	0	0	0	d__Archaea; p__Altiarchaeota; c__Altiarchaeia; o__Altiarchaeales; f__Altiarchaeaceae; g__Candidatus_Altiarchaeum; s__
980dff382c7165a41dcc3035a10b31f9	0	0	0	0	0	0	0	0	0	0	0	0	0	0	0	0	0	0	0	0	0	0	0	0	0	0	0	0	0	0	0	0	22	28	19	0	0	0	0	0	0	24	0	0	0	0	0	0	d__Archaea; p__Altiarchaeota; c__Altiarchaeia; o__Altiarchaeales; f__Altiarchaeaceae; g__Candidatus_Altiarchaeum; s__
d08725bf1b340aaf4fe421173edaccab	0	0	0	0	0	0	0	0	0	0	0	0	0	0	0	0	0	0	0	0	0	0	0	0	0	0	0	0	0	0	0	0	60	19	53	0	0	5	0	0	0	0	0	0	0	0	6	3	d__Archaea; p__Altiarchaeota; c__Altiarchaeia; o__Altiarchaeales; f__Altiarchaeaceae; g__Candidatus_Altiarchaeum; s__
3fa540cfbde8b9e91dfd50877d6c59a5	0	0	0	0	0	0	0	0	0	0	0	0	0	0	0	0	0	0	0	0	0	0	0	0	0	0	0	0	0	0	0	0	16	0	20	0	0	0	0	0	0	0	0	0	0	0	2	0	d__Archaea
f6ae66d7830965ae48c507720ef33f85	0	0	0	0	0	0	0	0	0	0	0	0	0	0	0	0	0	0	0	0	0	0	0	0	0	0	0	0	0	0	0	0	34	0	19	0	0	0	0	0	0	0	0	0	0	0	0	0	d__Archaea
1cf4f87eb887e3c18c436550c507198a	0	0	0	0	0	0	0	0	0	0	0	0	0	0	0	0	0	0	0	0	0	0	0	0	0	0	0	0	0	0	0	0	0	5	3	0	0	0	0	0	0	0	0	8	7	0	0	0	d__Archaea; p__Altiarchaeota; c__Altiarchaeia; o__Altiarchaeales; f__Altiarchaeaceae; g__Candidatus_Altiarchaeum; s__
e21f6c54f04061122124d1083d8e4eb0	0	0	0	0	0	0	0	0	0	0	0	0	0	0	0	0	0	0	0	0	0	0	0	0	0	0	0	0	0	0	0	0	0	1	7	0	0	1	0	2	0	0	27	35	43	0	0	0	d__Archaea; p__Altiarchaeota; c__Altiarchaeia; o__Altiarchaeales; f__Altiarchaeaceae; g__Candidatus_Altiarchaeum; s__
f363a6a3672b9593bb79bcb1d42c1fa2	0	0	0	0	0	0	0	0	0	0	0	0	0	0	0	0	0	0	0	0	0	0	0	0	0	0	0	0	0	0	0	0	0	5	1	0	0	2	0	10	0	10	0	0	0	0	3	0	d__Archaea; p__Altiarchaeota; c__Altiarchaeia; o__Altiarchaeales; f__Altiarchaeaceae; g__Candidatus_Altiarchaeum; s__
d1bffb19774f9b7e3fe131136e812f4c	0	0	0	0	0	0	0	0	0	0	0	0	0	0	0	0	0	0	0	0	0	0	0	0	0	0	0	0	0	0	0	0	0	0	0	0	0	0	0	0	0	0	10	6	8	0	0	0	d__Archaea
69d8b1ddc070b2a3276639ec0f5fd1a2	0	0	0	0	0	0	0	0	0	0	0	0	0	0	0	0	0	0	0	0	0	0	0	0	0	0	0	1	0	0	0	0	0	0	0	0	0	0	0	10	0	16	0	0	0	0	0	0	d__Archaea; p__Nanoarchaeota; c__Nanoarchaeia; o__Woesearchaeales; f__Woesearchaeales; g__Woesearchaeales; s__
4075e4a5b593ccb0ab708711f9673af4	0	0	0	0	0	0	0	0	0	0	0	0	0	0	0	0	0	0	0	0	0	0	0	0	0	0	0	0	0	0	0	0	0	0	0	0	1	0	0	33	0	70	0	0	0	0	0	0	d__Archaea; p__Nanoarchaeota; c__Nanoarchaeia; o__Woesearchaeales; f__Woesearchaeales; g__Woesearchaeales; s__
8c0c8dbb2e2947475312bfb7c78a2ef5	0	0	0	0	2	0	0	0	0	0	0	0	0	0	0	0	0	0	0	0	0	0	0	0	0	0	0	0	0	0	0	2	66	65	73	0	0	9	0	66	130	26	233	241	263	1	15	7	d__Archaea; p__Nanoarchaeota; c__Nanoarchaeia; o__Woesearchaeales; f__Woesearchaeales; g__Woesearchaeales; s__
a9503984a32be4d63c6f3c54a554b79e	0	0	0	0	0	0	0	0	0	0	0	0	0	0	0	0	0	0	0	0	0	0	0	0	0	0	0	0	0	0	0	0	19	0	7	0	0	0	0	0	0	0	0	0	0	0	0	0	d__Archaea; p__Nanoarchaeota; c__Nanoarchaeia; o__Woesearchaeales; f__Woesearchaeales; g__Woesearchaeales; s__
cc285bb0139c8063119b25548a89e7b3	0	0	0	15	0	0	0	0	0	0	0	0	0	0	0	0	0	0	0	0	0	0	0	0	0	0	0	2	0	1	0	0	0	0	0	0	0	2	2	0	0	16	0	0	0	0	0	0	d__Archaea; p__Halobacterota; c__Methanosarcinia; o__Methanosarciniales; f__Methanosarcinaceae; g__Methanococcoides; s__
3e59f3b3a10d260105e1292c9f12ea29	0	0	0	0	0	0	0	0	0	0	0	0	0	0	0	0	0	0	0	0	0	0	0	0	0	0	0	0	0	0	0	0	3	0	0	0	0	0	0	0	0	0	22	16	11	0	0	0	d__Archaea; p__Aenigmarchaeota
c28354e23fa14b97edeccd3139f0bdee	0	0	0	0	0	0	0	0	0	0	0	0	0	0	0	0	0	0	0	0	0	0	0	0	0	0	0	0	0	0	0	0	0	3	0	0	0	0	0	0	0	0	6	13	9	0	0	0	d__Archaea; p__Aenigmarchaeota
9683c1ffd81e4f08e6fa549dd064b198	0	0	0	0	0	0	0	0	0	0	0	0	0	0	0	0	0	0	0	0	0	0	0	0	0	0	0	0	0	0	0	0	0	0	0	0	0	0	0	0	0	0	13	5	25	0	0	0	d__Archaea; p__Nanoarchaeota; c__Nanoarchaeia; o__Woesearchaeales; f__Woesearchaeales; g__Woesearchaeales; s__
af21c33ca4a2b047d65ea24b7976e4e0	0	0	0	0	0	0	0	0	0	0	0	0	0	0	0	0	0	0	0	0	0	0	0	0	0	0	0	0	0	0	0	0	15	0	19	0	0	0	0	0	0	1	0	0	0	0	2	0	d__Archaea; p__Nanoarchaeota; c__Nanoarchaeia; o__Woesearchaeales; f__Woesearchaeales; g__Woesearchaeales; s__
67d8a79bcb42e6777bf01f48dec19f61	0	0	0	0	0	0	0	9	0	0	0	0	0	0	0	0	6	0	0	11	0	0	0	0	0	0	0	0	0	0	0	0	0	0	0	15	0	0	0	0	0	0	0	0	0	0	0	0	d__Bacteria; p__Planctomycetota; c__Planctomycetes; o__Pirellulales; f__Pirellulaceae; g__Bythopirellula; s__
1c9e38bf1e96ff4ea8cfa40bf3fa8065	24	29	40	10	0	0	17	72	27	27	20	17	35	15	17	29	0	0	0	0	0	0	0	0	0	0	0	0	0	0	0	0	0	0	0	34	0	0	0	0	0	0	0	0	0	0	0	0	d__Bacteria; p__Planctomycetota; c__Planctomycetes; o__Pirellulales; f__Pirellulaceae; g__Bythopirellula; s__
c420632207f00eb04077c6c95590d044	31	0	54	0	0	0	36	30	42	18	0	0	0	0	0	18	0	9	9	15	0	0	15	0	0	0	0	0	6	18	0	0	0	3	0	55	0	18	0	0	0	0	0	0	0	0	0	0	d__Bacteria; p__Planctomycetota; c__Planctomycetes; o__Pirellulales; f__Pirellulaceae; g__Bythopirellula; s__
5178e9441cf8c8b2c71fabcd4068b15c	0	0	0	0	7	0	8	0	0	0	0	0	0	0	0	0	0	2	1	5	13	12	0	0	0	0	3	1	0	6	1	0	0	0	0	0	17	12	5	18	0	0	0	0	0	6	0	4	d__Bacteria; p__Planctomycetota; c__Planctomycetes; o__Pirellulales; f__Pirellulaceae; g__Bythopirellula; s__
41acafa296a578ac379faeda9a892d9d	8	2	11	0	0	4	14	23	8	0	5	10	7	3	0	7	0	0	0	0	0	0	0	0	0	0	0	0	0	0	0	0	8	0	5	18	0	0	0	0	0	0	0	0	0	0	0	0	d__Bacteria; p__Planctomycetota; c__Planctomycetes; o__Pirellulales; f__Pirellulaceae; g__Bythopirellula; s__
f99906b877689c075ab7f4e1fc6e22d3	0	0	11	0	0	0	0	0	0	0	0	0	0	0	9	0	0	0	0	5	0	0	0	0	0	0	0	6	0	0	0	0	0	0	0	0	0	0	0	0	0	0	0	0	0	0	9	0	d__Bacteria; p__Planctomycetota; c__Planctomycetes; o__Pirellulales; f__Pirellulaceae; g__Bythopirellula; s__
59fba7092d121ef20ca8b323c1d922b7	0	7	13	0	0	0	0	27	0	0	10	0	14	9	0	10	0	0	0	0	0	0	0	0	0	0	0	0	0	0	0	0	0	0	0	0	0	0	0	0	0	0	0	0	0	0	0	0	d__Bacteria; p__Planctomycetota; c__Planctomycetes; o__Pirellulales; f__Pirellulaceae; g__Bythopirellula; s__
e89bdb3d3926a66a575db34fbc2956bf	0	0	0	0	0	0	2	18	0	0	0	0	0	0	0	0	0	0	5	0	0	0	0	0	1	0	0	0	0	0	0	0	0	0	0	0	0	0	0	0	0	0	0	0	0	0	0	0	d__Bacteria; p__Planctomycetota; c__Planctomycetes; o__Pirellulales; f__Pirellulaceae; g__Bythopirellula; s__
a81448d325eef025f379d8ffef89f5a4	10	0	0	0	0	4	0	0	0	0	0	0	0	0	0	0	0	0	0	0	0	0	0	0	0	0	0	0	0	0	0	0	0	0	0	9	0	0	0	0	0	0	0	0	0	0	0	0	d__Bacteria; p__Planctomycetota; c__Planctomycetes; o__Pirellulales; f__Pirellulaceae; g__Bythopirellula; s__
08aaf1bb0d597052d230a7195070a3b1	0	0	0	0	0	0	0	0	10	0	0	0	0	0	0	0	0	0	0	0	0	0	0	0	0	0	3	0	0	0	0	0	0	0	0	0	9	0	6	4	0	0	0	0	0	4	0	22	d__Bacteria; p__Planctomycetota; c__Planctomycetes; o__Pirellulales; f__Pirellulaceae; g__Bythopirellula; s__
bd3fb1187aebc0437069eb6ccc5676db	0	0	0	0	0	0	0	0	3	8	0	0	0	0	0	0	0	0	0	0	0	0	4	0	0	0	0	0	9	0	0	0	0	0	0	9	0	0	0	0	0	0	0	0	0	0	0	0	d__Bacteria; p__Planctomycetota; c__Planctomycetes; o__Pirellulales; f__Pirellulaceae; g__Bythopirellula; s__
252a26eacd5734d797d43aa0dd019665	16	0	0	0	0	0	0	0	0	8	0	12	0	8	0	4	0	0	0	0	0	0	0	0	0	0	0	0	0	0	0	0	0	0	0	0	0	0	0	0	0	0	0	0	0	0	0	0	d__Bacteria; p__Planctomycetota; c__Planctomycetes; o__Pirellulales; f__Pirellulaceae; g__Bythopirellula; s__
3510b2a6f52d60e8852196f9f177a9be	0	9	0	0	0	0	6	14	0	0	0	0	0	0	0	0	0	0	0	0	0	0	0	0	0	0	0	0	0	0	0	6	0	0	0	17	0	0	0	0	0	0	0	0	0	0	0	0	d__Bacteria; p__Planctomycetota; c__Planctomycetes; o__Pirellulales; f__Pirellulaceae; g__Bythopirellula; s__
2e6ab736cc771264acd25eedac00cf96	0	0	0	0	0	0	5	9	0	0	0	0	0	0	0	1	9	0	0	17	0	0	0	8	0	5	9	0	0	0	0	0	0	0	0	6	0	9	0	0	0	0	0	0	0	0	0	0	d__Bacteria; p__Planctomycetota; c__Planctomycetes; o__Pirellulales; f__Pirellulaceae; g__Bythopirellula; s__
85a37660aaf46d110b2d9c403cb12131	0	0	0	0	14	0	0	29	0	0	0	0	0	7	0	0	10	0	0	11	33	26	0	0	0	0	10	0	0	0	12	14	0	0	0	15	5	0	9	0	0	0	0	0	0	10	6	14	d__Bacteria; p__Planctomycetota; c__Planctomycetes; o__Pirellulales; f__Pirellulaceae; g__Bythopirellula; s__
b48b1b2d3dcf05aef7ce18f3c3aa1cc6	0	0	0	0	0	0	0	0	0	0	0	0	0	0	0	0	0	0	0	0	0	0	0	0	0	0	0	0	0	0	0	0	0	0	0	0	4	4	4	9	0	9	0	0	0	5	1	3	d__Bacteria; p__Planctomycetota; c__Planctomycetes; o__Pirellulales; f__Pirellulaceae; g__Bythopirellula; s__
9748e363c0e8d246571f4d52fc52d4a4	0	0	0	0	0	0	0	11	0	0	0	0	0	2	0	0	0	0	0	0	0	0	0	0	0	0	0	0	0	0	0	0	0	0	0	18	0	0	0	0	0	0	0	0	0	3	0	0	d__Bacteria; p__Planctomycetota; c__Planctomycetes; o__Pirellulales; f__Pirellulaceae; g__Bythopirellula; s__
41d8bd5200e81539cb8a805d099acca3	30	27	59	0	0	9	23	66	54	28	19	34	35	23	0	24	7	6	7	27	9	14	0	8	0	6	8	14	0	5	6	7	0	0	0	57	0	0	0	0	0	0	0	0	0	4	0	1	d__Bacteria; p__Planctomycetota; c__Planctomycetes; o__Pirellulales; f__Pirellulaceae; g__Bythopirellula; s__
70f3aa2d02638d5b8b046388ff548e1e	0	2	0	0	0	0	2	14	0	2	0	0	0	0	0	5	1	3	0	7	0	0	0	0	0	2	5	0	0	0	0	0	0	0	0	0	0	0	0	0	0	0	0	0	0	0	0	1	d__Bacteria; p__Planctomycetota; c__Planctomycetes; o__Pirellulales; f__Pirellulaceae; g__Bythopirellula; s__
cb41904458782ffec01d1cdf09382793	0	0	10	0	0	28	5	13	0	0	7	7	0	0	0	4	0	0	0	0	0	0	0	0	0	0	0	0	0	0	0	0	0	0	0	0	0	0	0	0	0	0	0	0	0	0	5	0	d__Bacteria; p__Planctomycetota; c__Planctomycetes; o__Pirellulales; f__Pirellulaceae; g__Bythopirellula; s__
fff5c65896d688f5f52f47e462211e14	0	0	0	0	0	0	0	8	0	0	0	0	13	0	0	0	0	9	0	0	0	0	0	0	0	0	0	0	0	0	0	0	0	0	0	0	0	0	0	0	0	0	0	0	0	0	0	3	d__Bacteria; p__Planctomycetota; c__Planctomycetes; o__Pirellulales; f__Pirellulaceae
dc3700d5f4589e79a853b479c2506c44	8	0	10	8	0	0	12	0	0	0	0	0	0	2	0	12	0	0	0	15	13	3	4	0	0	0	9	7	3	0	0	0	0	0	0	23	0	0	0	0	0	0	0	0	0	0	3	0	d__Bacteria; p__Planctomycetota; c__Planctomycetes; o__Pirellulales; f__Pirellulaceae
14f6c763f5bd2c9030b2c04b5a327118	0	12	0	0	0	0	0	13	7	12	0	0	0	0	0	13	0	0	0	0	0	0	0	0	0	0	0	0	0	0	0	0	0	0	0	0	0	0	0	0	0	0	0	0	0	0	0	0	d__Bacteria; p__Planctomycetota; c__Planctomycetes; o__Pirellulales; f__Pirellulaceae
7fd1f8345aa648af727edfe96d2e29ba	8	0	0	17	0	6	11	11	6	0	0	0	0	3	0	0	0	0	0	4	0	0	3	0	0	0	0	0	0	0	0	0	0	0	0	26	0	0	0	0	0	0	0	0	0	0	0	0	d__Bacteria; p__Planctomycetota; c__Planctomycetes; o__Pirellulales; f__Pirellulaceae; g__Blastopirellula; s__
d796a2184c40dece4c67638f68f63b2a	0	0	0	0	0	0	0	10	0	0	7	0	0	0	17	0	0	0	0	0	0	0	0	0	0	0	0	0	0	0	0	0	0	0	0	0	0	0	0	0	0	0	0	0	0	0	0	0	d__Bacteria; p__Planctomycetota; c__Planctomycetes; o__Pirellulales; f__Pirellulaceae; g__Bythopirellula; s__
6ef3a6e64f039e9c6997a15e334a5407	3	8	11	0	0	18	17	14	7	5	5	3	0	4	0	4	0	0	0	0	0	0	0	0	0	0	0	0	0	0	0	2	3	0	4	18	0	0	0	0	0	0	0	0	0	0	0	0	d__Bacteria; p__Planctomycetota; c__Planctomycetes; o__Pirellulales; f__Pirellulaceae
99543fec05302db41d3b028f82645c2e	0	0	0	0	0	1	0	12	0	0	0	4	4	0	0	0	0	0	0	0	0	0	7	0	0	0	0	0	0	3	0	0	0	0	0	0	0	0	0	0	0	0	0	0	0	0	0	0	d__Bacteria; p__Planctomycetota; c__Planctomycetes; o__Pirellulales; f__Pirellulaceae
471f65d36f7e81814df0a12eeb5769d5	0	0	0	0	0	0	0	0	2	2	0	0	0	0	0	0	1	2	2	12	0	7	0	0	0	0	0	2	0	0	0	0	0	0	0	11	0	0	0	0	0	0	0	0	0	0	0	0	d__Bacteria; p__Planctomycetota; c__Planctomycetes; o__Pirellulales; f__Pirellulaceae
fcdf4ce95a4695310df73a072106ad39	10	0	0	0	0	0	0	0	0	0	0	17	8	0	0	0	0	0	0	0	0	0	0	0	0	0	0	0	0	0	0	0	0	0	0	0	0	0	0	0	0	0	0	0	0	0	0	0	d__Bacteria; p__Planctomycetota; c__Planctomycetes; o__Pirellulales; f__Pirellulaceae; g__Pirellulaceae; s__
1bf926817cab3bfc227a2e830c81589e	0	5	12	0	0	0	0	0	7	5	0	0	0	0	0	0	0	5	0	0	0	5	0	0	0	0	3	0	0	0	0	0	0	0	0	0	0	0	0	0	0	0	0	0	0	0	0	0	d__Bacteria; p__Planctomycetota; c__Planctomycetes; o__Pirellulales; f__Pirellulaceae
2f526cb13f105125ad20a1c4703aa2b3	0	0	0	0	0	8	2	0	0	0	0	0	0	0	5	2	0	0	0	0	0	0	0	0	0	0	0	0	0	0	0	0	0	0	0	7	0	0	0	0	0	0	0	0	0	0	0	0	d__Bacteria; p__Planctomycetota; c__Planctomycetes; o__Pirellulales; f__Pirellulaceae
af1300d746d76951f8dd9866f7209d11	0	4	11	0	0	0	0	14	0	0	0	0	0	0	0	0	0	0	0	0	0	0	0	0	2	0	0	0	0	0	0	0	0	0	0	21	0	0	0	0	0	0	0	0	0	0	0	0	d__Bacteria; p__Planctomycetota; c__Planctomycetes; o__Pirellulales; f__Pirellulaceae
7c2578e0a2e9c89ec9a45d35201b0364	12	0	0	0	0	0	9	20	5	0	19	0	0	0	0	0	0	24	24	20	39	0	0	0	0	0	27	0	9	26	0	0	0	0	0	0	26	0	0	0	0	0	0	0	0	19	0	16	d__Bacteria; p__Planctomycetota; c__Planctomycetes; o__Pirellulales; f__Pirellulaceae
bbcf6d57e5e7e7aa61bb98e3d7b7fd2f	0	0	0	0	0	0	0	0	0	0	0	0	0	0	0	0	0	0	0	0	17	0	0	0	0	0	12	0	0	0	0	5	0	0	0	14	39	0	0	45	0	71	0	0	0	21	25	19	d__Bacteria; p__Planctomycetota; c__Planctomycetes; o__Pirellulales; f__Pirellulaceae; g__Pir4_lineage; s__
9c892673b053d5934992db4086665249	0	0	0	0	8	0	0	0	0	0	0	0	0	0	0	0	0	3	0	0	0	0	0	0	0	0	0	0	0	0	0	0	0	0	0	0	37	37	44	0	0	0	0	0	0	45	29	51	d__Bacteria; p__Planctomycetota; c__Planctomycetes; o__Pirellulales; f__Pirellulaceae; g__Pir4_lineage; s__
42ac0298dbf5eef1a407f2bba5ab98d0	0	0	0	0	0	0	0	0	0	0	0	0	0	0	0	0	0	0	0	0	0	0	0	0	0	4	0	0	0	0	0	0	0	0	0	0	0	9	0	0	0	0	0	0	0	12	0	0	d__Bacteria; p__Planctomycetota; c__Planctomycetes; o__Pirellulales; f__Pirellulaceae
3cc1325e7111b0e5f97f0a4e22635f65	0	0	0	0	0	0	0	0	0	0	0	0	0	0	0	0	0	0	0	0	0	26	0	0	0	0	0	0	0	0	0	0	0	0	0	0	43	31	31	17	0	31	0	0	0	28	16	20	d__Bacteria; p__Planctomycetota; c__Planctomycetes; o__Pirellulales; f__Pirellulaceae; g__Pirellulaceae; s__
a1fa4ab6f161b30cc82e14815383acd4	0	0	0	0	0	0	0	0	0	0	0	0	0	0	0	0	0	0	0	0	0	0	0	0	0	0	0	0	0	0	0	0	0	0	0	0	6	4	0	0	0	0	0	0	0	7	2	5	d__Bacteria; p__Planctomycetota; c__Planctomycetes; o__Pirellulales; f__Pirellulaceae; g__Pir4_lineage; s__
31090490f21e83fc792b152c6b754e1f	4	0	0	0	0	0	0	0	0	0	0	5	0	0	0	0	5	13	0	10	18	0	0	4	0	0	10	0	0	7	0	0	0	0	4	9	17	21	36	0	0	0	0	0	0	12	9	28	d__Bacteria; p__Planctomycetota; c__Planctomycetes; o__Pirellulales; f__Pirellulaceae
82c74b048f9ef9d156f8adbf75cac74a	0	0	0	0	0	0	0	0	0	0	0	0	0	0	0	0	0	0	5	0	0	6	0	0	0	0	0	0	0	0	0	0	0	0	0	0	27	24	0	32	0	45	0	0	0	11	8	22	d__Bacteria; p__Planctomycetota; c__Planctomycetes; o__Pirellulales; f__Pirellulaceae; g__Pirellulaceae; s__
74186b5d5f9914808f4deef47759b4e4	0	0	0	0	0	0	0	0	0	0	0	0	0	0	0	0	0	0	0	0	0	0	0	0	0	0	0	0	0	0	0	0	0	0	0	0	13	0	0	0	0	0	0	0	0	8	0	10	d__Bacteria; p__Planctomycetota; c__Planctomycetes; o__Pirellulales; f__Pirellulaceae; g__Pir4_lineage; s__
92f5e3752a6089836d51244bd03603ee	0	0	0	0	0	0	0	0	0	0	0	0	0	0	0	0	0	0	0	0	0	0	0	0	0	0	0	0	4	0	0	0	0	0	0	0	9	9	7	0	0	0	0	0	0	5	4	0	d__Bacteria; p__Planctomycetota; c__Planctomycetes; o__Pirellulales; f__Pirellulaceae
fc30a390aba880dfb7b0d16e7d7c6af7	0	0	0	0	0	0	0	0	0	0	0	0	0	0	0	0	0	0	0	0	0	0	0	0	0	0	0	0	0	0	0	0	0	0	0	0	0	3	0	11	0	14	0	0	0	0	0	0	d__Bacteria; p__Planctomycetota; c__Planctomycetes; o__Pirellulales; f__Pirellulaceae
18f05e5f243d746ec40f7e4a7ef8e970	6	0	0	28	2	10	0	0	0	0	4	0	0	0	0	0	0	0	4	2	2	1	0	0	0	3	0	4	0	1	0	5	0	0	0	6	0	3	0	0	0	0	0	0	0	0	0	0	d__Bacteria; p__Planctomycetota; c__Planctomycetes; o__Pirellulales; f__Pirellulaceae
d4a2667690d679d113e7f809efe06a7e	0	0	0	0	0	0	0	0	0	0	0	0	0	0	0	0	0	5	0	0	0	0	0	0	0	0	0	0	0	0	0	0	0	0	0	0	6	0	15	0	0	0	0	0	0	0	8	15	d__Bacteria; p__Planctomycetota; c__Planctomycetes; o__Pirellulales; f__Pirellulaceae
6fa35af86dc5f5663740970998af43a3	0	0	0	0	0	0	0	0	0	0	0	0	0	0	0	0	0	0	0	0	0	3	0	0	0	0	0	0	0	0	0	0	0	0	0	0	9	0	8	0	0	0	0	0	0	0	0	0	d__Bacteria; p__Planctomycetota; c__Planctomycetes; o__Pirellulales; f__Pirellulaceae
484950f130483c663010e2f023569375	0	0	0	0	0	0	0	0	0	0	0	5	4	0	0	0	0	0	0	0	3	0	0	0	0	0	0	0	0	0	0	0	0	0	0	4	17	0	17	3	0	4	0	0	0	30	19	21	d__Bacteria; p__Planctomycetota; c__Planctomycetes; o__Pirellulales; f__Pirellulaceae
54afc57f5af46e04b32cca6d9b1f42a1	0	0	4	0	0	2	2	9	0	0	9	0	0	0	0	0	0	0	0	0	0	0	0	0	0	0	0	0	0	0	0	0	0	0	0	9	0	0	0	0	0	0	0	0	0	0	0	0	d__Bacteria; p__Planctomycetota; c__Planctomycetes; o__Pirellulales; f__Pirellulaceae
c9360d115a4a6e1acd75aa973d631e75	8	4	17	0	5	2	9	18	11	0	2	0	3	4	64	3	0	0	0	5	7	6	0	3	0	0	0	0	0	5	0	0	0	3	0	10	0	0	4	0	0	0	0	0	0	4	0	1	d__Bacteria; p__Planctomycetota; c__Planctomycetes; o__Pirellulales; f__Pirellulaceae
8a9c0495a6b2791941d11ee0259e6cc1	0	0	0	0	0	0	0	0	0	0	0	0	0	3	0	0	5	0	0	0	0	3	4	0	0	1	0	0	0	0	0	0	0	0	0	0	3	0	0	4	0	11	0	0	0	0	0	0	d__Bacteria; p__Planctomycetota; c__Planctomycetes; o__Pirellulales; f__Pirellulaceae
00dfca212fc9d36de28bdc65e7d666ca	0	0	0	16	0	0	0	0	0	0	0	0	0	0	0	0	0	6	6	10	0	0	0	0	0	0	0	0	6	0	0	0	0	0	0	0	0	0	0	0	0	0	0	0	0	0	0	0	d__Bacteria; p__Planctomycetota; c__Planctomycetes; o__Pirellulales; f__Pirellulaceae; g__Pirellulaceae; s__
5f5ed0176c204457081e240faa8f9302	0	0	0	0	0	0	0	0	0	6	0	13	4	0	0	0	0	0	0	0	0	0	0	0	0	0	0	0	0	0	0	0	0	0	0	0	0	0	0	0	0	0	0	0	0	0	0	0	d__Bacteria; p__Planctomycetota; c__Planctomycetes; o__Pirellulales; f__Pirellulaceae
ba061c37be413b70c40fab400407961a	5	0	8	0	0	0	4	0	0	2	0	2	0	4	0	4	0	3	2	15	3	8	3	4	0	1	10	0	0	2	4	3	1	0	0	0	0	0	5	0	0	0	0	0	0	2	0	0	d__Bacteria; p__Planctomycetota; c__Planctomycetes; o__Pirellulales; f__Pirellulaceae
3813770a0e5a25ab6deda8773f22f5eb	0	0	0	0	0	0	0	0	0	0	0	0	0	0	0	0	0	0	0	0	0	0	0	0	0	0	0	0	0	0	19	0	0	0	0	0	29	25	17	0	0	11	0	0	0	30	20	26	d__Bacteria; p__Planctomycetota; c__Planctomycetes; o__Pirellulales; f__Pirellulaceae; g__Pir4_lineage; s__
d252847b8ac6ea0f4fa59ef5fcb515dd	0	0	0	0	0	0	0	0	0	0	0	0	0	0	0	0	0	5	0	17	24	12	0	1	0	0	5	0	2	2	2	0	0	0	0	4	0	0	0	0	0	0	0	0	0	0	0	0	d__Bacteria; p__Planctomycetota; c__Planctomycetes; o__Pirellulales; f__Pirellulaceae
22cf95959ea63a7dc018e8138ce6a0a6	0	0	0	0	0	0	0	0	0	0	0	0	0	0	0	0	0	0	0	0	0	0	0	0	0	0	0	5	0	0	0	0	0	0	0	0	21	15	11	0	0	0	0	0	0	18	11	19	d__Bacteria; p__Planctomycetota; c__Planctomycetes; o__Pirellulales; f__Pirellulaceae
2dbfe7c261174f1871a9e86ad7060bf7	0	0	0	0	0	0	0	0	0	3	0	0	0	0	0	0	0	0	3	0	2	0	0	0	0	0	2	0	0	0	0	0	0	0	0	6	6	9	0	4	0	5	0	0	0	4	0	4	d__Bacteria; p__Planctomycetota; c__Planctomycetes; o__Pirellulales; f__Pirellulaceae
a10670116d25b72f2ecab586ce1a06f6	0	0	0	0	0	0	0	4	0	0	0	2	3	0	0	0	0	0	0	0	0	3	0	0	0	0	0	0	0	0	0	0	0	0	0	0	0	0	0	14	0	28	0	0	0	0	0	0	d__Bacteria; p__Planctomycetota; c__Planctomycetes; o__Pirellulales; f__Pirellulaceae
84d12988935518ef46eae3f1962b187d	10	3	18	0	0	0	0	17	11	5	0	9	8	0	0	6	0	0	0	0	0	0	2	0	0	0	0	0	0	0	0	0	0	0	0	11	0	0	0	0	0	0	0	0	0	0	0	0	d__Bacteria; p__Planctomycetota; c__Planctomycetes; o__Pirellulales; f__Pirellulaceae
6d6b964317095273b937d91ba6cd4ca7	0	6	0	0	0	0	0	0	5	10	0	0	0	0	0	4	0	0	0	0	0	0	0	0	0	0	0	0	0	0	0	0	0	0	0	0	0	0	0	0	0	0	0	0	0	0	0	0	d__Bacteria; p__Planctomycetota; c__Planctomycetes; o__Pirellulales; f__Pirellulaceae; g__Bythopirellula; s__
74ca06ecd13b9a6a61b75ea73340080a	0	0	7	0	0	0	0	15	0	0	0	0	0	5	0	0	0	0	0	0	0	0	0	0	0	0	0	0	0	0	0	0	0	0	0	0	0	0	0	0	0	0	0	0	0	0	0	0	d__Bacteria; p__Planctomycetota; c__Planctomycetes; o__Pirellulales; f__Pirellulaceae; g__Bythopirellula; s__
16d6161407ebd9f8b55933216202b0f7	0	0	18	0	0	0	0	41	8	0	5	0	0	5	0	7	0	0	0	0	0	0	0	0	0	0	0	0	0	0	0	0	0	0	0	16	0	0	0	0	0	0	0	0	0	0	0	0	d__Bacteria; p__Planctomycetota; c__Planctomycetes; o__Pirellulales; f__Pirellulaceae; g__Bythopirellula; s__
0170bc120e922ade6d11ab646e0e36b8	0	0	0	0	0	0	0	0	0	0	0	0	0	0	0	0	0	0	0	0	0	0	0	0	0	0	18	8	0	0	0	0	0	0	0	0	0	0	0	0	0	0	0	0	0	0	0	0	d__Bacteria; p__Planctomycetota; c__Planctomycetes; o__Pirellulales; f__Pirellulaceae
05e32e0f3fcd06a00b23544708613157	27	0	0	0	9	24	24	36	16	0	0	10	19	12	0	26	0	18	20	0	29	38	0	0	0	0	0	0	0	0	14	0	4	0	2	53	13	16	6	0	0	0	0	0	0	6	9	11	d__Bacteria; p__Planctomycetota; c__Planctomycetes; o__Pirellulales; f__Pirellulaceae
b522a8e1e97e6405125730cca7594a21	0	10	33	0	0	0	7	0	0	15	18	0	0	0	0	0	5	0	0	33	0	0	0	3	0	3	5	0	8	15	0	18	0	2	0	49	0	0	0	0	0	0	0	0	0	0	0	0	d__Bacteria; p__Planctomycetota; c__Planctomycetes; o__Pirellulales; f__Pirellulaceae
7cb0a25cdbc2e9d2c754922f5c727658	0	0	0	0	0	9	5	0	0	0	0	0	0	0	0	0	0	0	0	0	0	0	0	0	0	0	0	0	0	0	0	0	0	0	0	0	0	0	0	0	0	0	0	0	0	0	0	0	d__Bacteria; p__Planctomycetota; c__Planctomycetes; o__Pirellulales; f__Pirellulaceae
7f32e91a24d1a2a1368097c7a460b9b4	50	36	77	46	47	50	39	205	62	83	29	39	21	44	0	34	30	12	25	58	52	56	12	20	0	14	21	10	5	19	18	15	0	10	0	113	38	43	32	8	0	0	0	0	0	24	30	35	d__Bacteria; p__Planctomycetota; c__Planctomycetes; o__Pirellulales; f__Pirellulaceae; g__Pir4_lineage; s__
9fa9df8c81c0bf10f6c16ba1ec639a68	0	0	0	0	0	0	0	0	0	0	0	0	0	0	0	0	0	0	0	0	0	0	0	0	0	0	0	0	0	0	0	0	0	0	0	0	3	0	0	0	0	11	0	0	0	5	8	7	d__Bacteria; p__Planctomycetota; c__Planctomycetes; o__Pirellulales; f__Pirellulaceae; g__Pir4_lineage; s__
c4d8884021009bd2aa68e58c630aec9b	0	0	0	22	0	0	0	0	0	0	0	0	0	0	0	0	0	0	0	0	0	0	0	0	0	0	0	0	0	0	0	0	0	0	0	0	18	19	15	0	0	10	0	0	0	38	12	20	d__Bacteria; p__Planctomycetota; c__Planctomycetes; o__Pirellulales; f__Pirellulaceae
cbfb2086c9354394364eaf95b426e485	0	0	15	0	0	0	0	19	0	0	0	19	12	12	109	0	0	0	0	15	12	0	8	0	5	0	0	0	0	0	0	0	0	0	0	30	21	42	32	0	0	0	0	0	0	47	28	36	d__Bacteria; p__Planctomycetota; c__Planctomycetes; o__Pirellulales; f__Pirellulaceae
224b562612f5c3c740f13451cb8de6ec	0	0	0	12	0	0	0	0	0	0	0	0	0	0	0	0	0	0	0	0	0	0	0	0	0	0	4	0	0	0	0	0	0	0	0	0	0	0	0	11	0	7	0	0	0	0	0	0	d__Bacteria; p__Planctomycetota; c__Planctomycetes; o__Pirellulales; f__Pirellulaceae
2020f41187412318810e61c807784bc7	0	0	0	0	0	0	0	0	0	0	0	0	0	0	0	0	0	0	0	9	0	0	0	0	0	0	0	0	0	11	0	0	0	0	0	0	0	0	0	0	0	0	0	0	0	0	0	0	d__Bacteria; p__Planctomycetota; c__Planctomycetes; o__Pirellulales; f__Pirellulaceae
cd4c62483610b2a23b83d4d3ea0a2924	0	0	0	0	0	0	8	14	15	0	0	0	0	0	0	0	0	0	0	0	0	0	0	16	0	0	0	0	0	0	0	0	0	4	0	24	40	40	23	34	0	47	0	0	0	18	0	30	d__Bacteria; p__Planctomycetota; c__Planctomycetes; o__Pirellulales; f__Pirellulaceae
b28637b4e77d1565add08e84f69261f2	0	0	0	0	0	0	0	0	0	0	0	0	0	0	0	0	19	0	0	9	0	0	0	0	0	0	0	10	0	0	0	0	0	0	0	0	0	0	9	0	0	0	0	0	0	13	17	15	d__Bacteria; p__Planctomycetota; c__Planctomycetes; o__Pirellulales; f__Pirellulaceae
15afe87b9c38d1ac597cf8148e5abb81	12	0	21	6	29	0	0	4	0	0	8	0	0	6	0	13	0	17	12	33	29	34	11	0	0	13	14	0	0	0	15	15	0	0	0	45	69	43	31	0	0	47	0	0	0	61	25	42	d__Bacteria; p__Planctomycetota; c__Planctomycetes; o__Pirellulales; f__Pirellulaceae
90b861a6bfca1d0ca28ca7d0f3576eba	13	17	46	0	0	16	5	64	22	14	24	16	10	9	1	18	0	2	0	5	0	8	20	1	0	1	2	0	0	0	0	0	0	0	0	27	0	2	0	0	0	0	0	0	0	5	0	0	d__Bacteria; p__Planctomycetota; c__Planctomycetes; o__Pirellulales; f__Pirellulaceae; g__Pir4_lineage; s__
d2c8ac256f00d9e9895c5e744650947a	0	0	0	0	0	0	0	0	0	0	0	1	0	0	0	0	0	1	0	12	0	0	0	0	0	0	1	0	0	3	0	2	0	0	0	5	0	0	0	0	0	0	0	0	0	0	2	1	d__Bacteria; p__Planctomycetota; c__Planctomycetes; o__Pirellulales; f__Pirellulaceae; g__Rubripirellula; s__
9435cc2381b012bceebbec96d9d8a29e	0	0	0	0	13	0	0	0	0	0	0	0	0	0	0	0	0	0	0	0	8	0	0	0	0	0	0	0	0	0	0	0	0	0	0	0	0	0	0	0	0	0	0	0	0	0	0	0	d__Bacteria; p__Planctomycetota; c__Planctomycetes; o__Pirellulales; f__Pirellulaceae; g__Rubripirellula; s__
8dc0fd9e2b10e0bd5f9c33978367c1ea	0	0	0	0	0	0	0	0	0	0	0	0	5	2	0	0	0	0	0	0	0	0	0	0	0	0	0	0	0	0	0	0	0	0	0	9	0	0	0	0	0	0	0	0	0	0	0	0	d__Bacteria; p__Planctomycetota; c__Planctomycetes; o__Pirellulales; f__Pirellulaceae; g__Rubripirellula; s__
b071f61bd879dfb6d02c5c8858718282	0	6	19	0	0	0	8	21	21	9	6	0	0	5	0	0	7	12	0	7	6	11	0	1	0	0	0	0	0	0	0	7	0	0	0	16	10	14	6	0	0	0	0	0	0	7	7	4	d__Bacteria; p__Planctomycetota; c__Planctomycetes; o__Pirellulales; f__Pirellulaceae
1940d4eb23e172fc3eeea8aee0e756bc	0	0	0	22	0	8	3	0	0	7	0	15	0	0	0	4	0	0	4	0	10	0	10	0	0	6	0	0	0	0	8	0	0	0	0	12	0	0	0	0	0	0	0	0	0	0	0	0	d__Bacteria; p__Planctomycetota; c__Planctomycetes; o__Pirellulales; f__Pirellulaceae; g__Rhodopirellula; s__
399a48c77bbc22ac1d5ed952720c9c1c	0	0	0	11	39	0	18	0	0	0	0	0	0	0	0	0	0	19	0	69	64	59	39	0	0	0	0	0	0	0	0	0	9	0	0	37	33	13	27	0	0	6	0	0	0	30	23	0	d__Bacteria; p__Planctomycetota; c__Planctomycetes; o__Pirellulales; f__Pirellulaceae; g__Rubripirellula; s__
be7dde575e08e8ff5ae914d0d8f15157	0	0	0	0	0	0	0	0	0	0	0	0	0	0	0	0	0	0	0	0	0	0	0	0	0	6	12	0	0	11	0	0	0	0	0	0	0	0	0	0	0	0	0	0	0	0	0	0	d__Bacteria; p__Planctomycetota; c__Planctomycetes; o__Pirellulales; f__Pirellulaceae; g__Rubripirellula; s__
44d58eca9a9aee176339af36c7e2e620	17	0	7	0	0	0	5	19	0	13	0	0	0	0	3	0	0	0	0	0	8	0	0	0	0	0	0	0	0	0	0	0	0	0	0	0	0	0	0	0	0	0	0	0	0	0	0	0	d__Bacteria; p__Planctomycetota; c__Planctomycetes; o__Pirellulales; f__Pirellulaceae
45ba405e512c07d8f126d69d866504a3	0	13	40	0	0	7	5	49	19	0	15	27	15	10	0	22	10	0	0	13	0	12	0	0	0	0	5	0	0	0	0	9	0	0	0	14	0	0	0	0	0	0	0	0	0	0	0	0	d__Bacteria; p__Planctomycetota; c__Planctomycetes; o__Pirellulales; f__Pirellulaceae; g__Rubripirellula; s__
6f950a9d7c37667a7d33eed547943714	26	37	60	54	44	19	40	96	58	13	14	47	35	10	0	23	36	13	9	79	51	73	13	15	6	11	34	14	7	31	24	31	0	0	0	89	22	23	19	0	0	0	0	0	0	22	14	20	d__Bacteria; p__Planctomycetota; c__Planctomycetes; o__Pirellulales; f__Pirellulaceae; g__Rubripirellula; s__
11fe0aaa314b666cc6f97325713c6038	0	0	0	0	0	0	0	0	0	0	0	0	0	0	0	0	0	0	0	12	17	0	0	0	0	0	0	0	0	0	0	0	0	0	0	7	24	0	22	0	0	27	0	0	0	20	0	16	d__Bacteria; p__Planctomycetota; c__Planctomycetes; o__Pirellulales; f__Pirellulaceae; g__Pir4_lineage; s__
2ee04acad7f778867adb3b8fc1069270	0	0	0	0	0	0	0	16	0	0	0	0	0	0	0	0	0	0	0	0	0	0	0	0	0	0	0	0	0	0	0	0	0	0	0	0	21	18	0	22	0	30	0	0	0	13	19	12	d__Bacteria; p__Planctomycetota; c__Planctomycetes; o__Pirellulales; f__Pirellulaceae; g__Rubripirellula; s__
e7a9778743d66639c30df7c24c1bf62f	0	4	16	0	0	5	0	24	9	5	4	5	0	4	0	4	0	6	0	23	7	7	11	0	0	0	0	0	3	0	0	0	0	0	0	7	2	0	0	0	0	0	0	0	0	0	0	0	d__Bacteria; p__Planctomycetota; c__Planctomycetes; o__Pirellulales; f__Pirellulaceae; g__Rubripirellula; s__
5cf02a72010ed2d22a40f618ad5e2bf8	0	0	5	0	0	0	0	8	0	0	0	0	0	2	0	0	0	0	0	0	0	4	0	0	0	0	0	0	0	0	0	0	0	0	0	0	9	3	0	0	0	0	0	0	0	0	2	1	d__Bacteria; p__Planctomycetota; c__Planctomycetes; o__Pirellulales; f__Pirellulaceae; g__Rhodopirellula; s__
fddb67ba1dfcf63284db226f1d3876b0	0	0	0	0	5	0	0	0	0	0	0	0	0	0	0	0	0	7	0	6	0	0	0	0	0	11	0	0	2	5	0	3	0	0	0	0	13	12	0	0	0	0	0	0	0	0	0	0	d__Bacteria; p__Planctomycetota; c__Planctomycetes; o__Pirellulales; f__Pirellulaceae
f5131c3a99a2e1040c2e5044052a2fcf	0	0	0	0	0	0	0	0	0	0	0	0	0	0	0	0	0	0	0	0	0	0	0	0	0	0	0	0	0	0	0	0	0	0	0	0	0	3	10	0	0	0	0	0	0	0	14	10	d__Bacteria; p__Planctomycetota; c__Planctomycetes; o__Pirellulales; f__Pirellulaceae
8a178e52ee4b8607a773f835079d22d6	6	0	0	12	0	1	0	0	0	0	0	5	0	4	0	0	0	0	0	0	0	0	0	0	0	0	0	0	0	0	0	0	0	0	0	0	0	0	0	0	0	0	0	0	0	0	0	0	d__Bacteria; p__Planctomycetota; c__Planctomycetes; o__Pirellulales; f__Pirellulaceae
144898c3d27b877d726fe9df72fa6f4d	0	0	0	0	0	0	0	12	11	0	0	0	0	0	0	0	0	3	0	0	0	0	0	0	0	0	0	0	0	0	0	0	0	0	0	0	0	0	0	0	0	0	0	0	0	0	0	0	d__Bacteria; p__Planctomycetota; c__Planctomycetes; o__Pirellulales; f__Pirellulaceae
eeea7223375206f5e85dac37257efc5e	0	0	0	7	0	0	0	0	0	0	0	0	0	0	0	0	0	6	0	0	12	2	0	0	0	0	0	0	0	0	0	0	0	4	0	0	15	0	10	33	0	67	0	0	0	0	12	11	d__Bacteria; p__Planctomycetota; c__Planctomycetes; o__Pirellulales; f__Pirellulaceae
3987867fbc40b4928a4fc71b818f2804	6	4	24	0	0	0	16	27	17	5	0	13	5	7	0	7	0	0	0	0	0	0	0	0	0	0	0	0	0	0	0	0	0	0	0	15	0	0	0	0	0	0	0	0	0	0	0	0	d__Bacteria; p__Planctomycetota; c__Planctomycetes; o__Pirellulales; f__Pirellulaceae; g__Blastopirellula; s__
9d02c589715a9f689462477a8e384483	0	0	0	0	0	0	0	0	0	0	0	0	0	0	0	0	0	0	0	0	0	0	0	0	0	0	0	0	0	0	0	0	0	0	0	0	11	0	4	0	0	0	0	0	0	5	0	0	d__Bacteria; p__Planctomycetota; c__Planctomycetes; o__Pirellulales; f__Pirellulaceae
b94305c1441c0e00636f9c5b218c97bf	0	0	0	0	0	11	0	0	0	0	0	9	8	0	0	5	0	0	0	0	0	0	0	0	0	0	0	0	0	0	0	0	0	0	0	0	0	0	0	0	0	0	0	0	0	0	0	0	d__Bacteria; p__Planctomycetota; c__Planctomycetes; o__Pirellulales; f__Pirellulaceae
3fe65b568e4b38d30e6699418f9d081b	0	0	0	15	0	0	0	0	0	0	0	0	0	0	0	0	9	0	0	0	18	0	0	0	0	0	5	0	0	0	8	0	0	0	0	0	7	0	0	0	0	0	0	0	0	0	0	0	d__Bacteria; p__Planctomycetota; c__Planctomycetes; o__Pirellulales; f__Pirellulaceae
db804b84ae4c72f5a3924014821edae0	0	0	8	0	0	0	0	6	0	0	0	2	0	6	0	0	0	0	0	0	0	0	0	0	0	0	0	0	0	0	0	0	0	0	0	7	0	3	2	0	0	0	0	0	0	0	0	0	d__Bacteria; p__Planctomycetota; c__Planctomycetes; o__Pirellulales; f__Pirellulaceae
cc8c20a5a2a1adef501bb9f7f331ed0d	0	0	0	0	0	0	0	0	0	0	0	0	0	0	0	0	0	0	0	0	0	0	0	0	0	0	0	0	0	0	0	0	0	0	0	0	5	0	0	15	0	35	0	0	0	0	0	0	d__Bacteria; p__Planctomycetota; c__Planctomycetes; o__Pirellulales; f__Pirellulaceae
4fd0872691fd8add14a3318393df9f98	0	0	0	0	6	6	0	0	3	0	0	0	0	1	0	4	1	8	10	0	14	6	0	6	4	5	5	5	0	15	0	0	0	3	0	10	0	0	4	4	0	0	0	0	0	0	0	3	d__Bacteria; p__Planctomycetota; c__Planctomycetes; o__Pirellulales; f__Pirellulaceae
0b3d2f43fc74877a5649cef1f2e171d2	0	3	8	0	0	0	0	7	4	0	3	0	0	4	0	0	0	0	0	0	0	0	0	0	0	0	0	0	0	0	0	0	0	0	0	3	5	0	0	0	0	0	0	0	0	0	0	0	d__Bacteria; p__Planctomycetota; c__Planctomycetes; o__Pirellulales; f__Pirellulaceae
895e8eb18515bb2449f9e2243f9eb27f	0	0	0	0	0	0	0	0	0	0	0	0	0	0	0	0	0	5	0	14	0	0	9	0	0	0	0	0	0	0	0	0	0	0	0	0	0	0	0	0	0	0	0	0	0	0	0	0	d__Bacteria; p__Planctomycetota; c__Planctomycetes; o__Pirellulales; f__Pirellulaceae
30aaea3c0fd9af79c6c7dab3ea2a78cf	0	0	0	0	4	11	0	0	0	0	0	0	0	3	0	1	0	0	0	0	0	0	0	8	0	0	7	0	0	9	0	2	0	0	0	11	0	0	0	0	0	0	0	0	0	0	0	0	d__Bacteria; p__Planctomycetota; c__Planctomycetes; o__Pirellulales; f__Pirellulaceae
eaebb2f47afcf0e0e93f14bbf05404bf	0	0	0	0	11	0	0	0	0	0	0	0	0	0	33	0	0	0	0	0	6	0	0	0	0	0	0	0	0	0	0	0	0	0	0	0	2	6	4	3	0	6	0	0	0	1	0	0	d__Bacteria; p__Planctomycetota; c__Planctomycetes; o__Pirellulales; f__Pirellulaceae
6e42b3359eaae430c7784782de0bedb2	0	0	0	0	0	3	1	0	0	0	0	0	0	2	0	0	0	0	0	3	5	0	0	0	0	0	0	0	0	0	0	1	0	0	0	23	0	0	0	0	0	0	0	0	0	1	0	0	d__Bacteria; p__Planctomycetota; c__Planctomycetes; o__Pirellulales; f__Pirellulaceae
4f02b6a34f2c16a6bd0a23df0a163640	0	0	0	0	0	0	3	0	0	0	0	0	0	0	0	0	0	0	0	0	0	0	0	0	0	0	0	0	0	0	0	0	0	0	0	0	23	23	27	6	0	6	0	0	0	18	16	24	d__Bacteria; p__Planctomycetota; c__Planctomycetes; o__Pirellulales; f__Pirellulaceae
ac42d54dcd596d493fa60554965dc5ce	1	0	0	0	0	0	1	0	3	0	0	4	0	0	0	0	0	0	2	0	0	0	0	0	0	3	0	0	0	0	0	0	0	0	0	0	8	7	3	0	0	0	0	0	0	2	9	4	d__Bacteria; p__Planctomycetota; c__Planctomycetes; o__Pirellulales; f__Pirellulaceae
e4ea576114a3ee0f377b651450863372	0	0	0	0	0	0	0	0	0	0	0	0	0	0	0	0	0	0	0	0	0	0	0	0	0	0	0	0	0	0	0	0	0	0	0	0	27	0	26	0	0	0	0	0	0	15	12	22	d__Bacteria; p__Planctomycetota; c__Planctomycetes; o__Pirellulales; f__Pirellulaceae
f312b9080810a93158c238df3e64cab2	0	13	18	24	0	0	7	0	0	5	0	0	10	3	0	0	0	0	0	0	0	0	28	0	0	0	0	0	0	6	0	14	5	0	6	0	0	41	12	0	0	0	0	0	0	26	15	19	d__Bacteria; p__Planctomycetota; c__Planctomycetes; o__Pirellulales; f__Pirellulaceae
49d9f694a2860bcfa29c5c51410d3184	5	0	0	47	18	6	0	14	1	0	6	14	0	0	0	12	7	16	25	22	23	19	0	10	0	8	14	17	5	0	18	0	0	0	0	30	104	28	48	71	82	44	0	0	0	45	31	47	d__Bacteria; p__Planctomycetota; c__Planctomycetes; o__Pirellulales; f__Pirellulaceae
69dc910811f7a7ee01ddc6ee294ba146	0	0	0	0	0	0	0	0	0	0	0	0	0	0	0	0	0	0	0	0	0	0	0	0	0	0	0	0	0	0	0	0	0	0	0	0	12	0	0	0	0	9	0	0	0	0	0	0	d__Bacteria; p__Planctomycetota; c__Planctomycetes; o__Pirellulales; f__Pirellulaceae
f8e4888882a3fcc4f6aaf3682e619cb9	0	0	0	0	5	0	1	0	0	0	0	0	4	1	0	0	13	8	8	14	17	18	0	8	0	10	13	0	7	8	0	0	0	0	0	12	23	22	12	18	0	0	0	0	0	40	0	30	d__Bacteria; p__Planctomycetota; c__Planctomycetes; o__Pirellulales; f__Pirellulaceae
48e0e563c736eadec3ac9d846b37abb7	0	0	0	27	13	0	0	0	0	0	0	0	0	0	0	0	0	0	0	0	7	0	0	0	0	0	3	6	0	3	0	0	0	0	0	0	5	0	16	0	0	6	0	0	0	3	3	8	d__Bacteria; p__Planctomycetota; c__Planctomycetes; o__Pirellulales; f__Pirellulaceae
e668619f6649276dc10d7d18f592b5e6	4	4	14	16	11	4	2	14	0	5	3	20	10	14	0	4	11	11	13	26	50	44	11	8	3	13	11	0	1	15	14	6	0	0	0	33	52	47	42	15	0	18	0	0	0	28	48	35	d__Bacteria; p__Planctomycetota; c__Planctomycetes; o__Pirellulales; f__Pirellulaceae
dbd6a41374de36ce3451c5e025327d41	0	0	0	0	0	0	0	7	0	0	0	0	0	0	0	0	0	0	0	0	0	0	0	0	0	0	0	0	0	0	0	0	0	0	0	8	0	0	0	0	0	0	0	0	0	0	0	0	d__Bacteria; p__Planctomycetota; c__Planctomycetes; o__Pirellulales; f__Pirellulaceae
ee923471eab9190ad54eabb40dbb7855	3	0	6	0	0	0	0	0	0	0	0	0	0	0	0	0	2	2	2	9	0	8	0	3	0	2	4	0	0	0	3	2	0	0	0	0	0	0	0	0	0	0	0	0	0	0	0	0	d__Bacteria; p__Planctomycetota; c__Planctomycetes; o__Pirellulales; f__Pirellulaceae
585409d95b43d0c7f78163715ec7f8aa	10	0	4	0	0	0	7	0	0	0	3	9	6	1	0	8	0	8	0	9	0	0	0	0	0	0	0	0	0	0	0	0	0	0	0	8	0	0	0	0	0	0	0	0	0	0	0	0	d__Bacteria; p__Planctomycetota; c__Planctomycetes; o__Pirellulales; f__Pirellulaceae; g__Blastopirellula; s__
0c8f8b5734be7ba2f9d827d5857f3882	0	0	0	0	0	0	0	0	0	0	7	0	0	0	0	5	0	0	0	0	0	0	0	0	0	0	2	0	0	0	0	0	0	0	0	9	0	0	0	0	0	0	0	0	0	0	0	0	d__Bacteria; p__Planctomycetota; c__Planctomycetes; o__Pirellulales; f__Pirellulaceae
d9277c67e1853cec2e968166b3cc4ec2	0	0	0	0	0	0	0	0	0	0	0	0	0	0	0	0	0	0	4	0	6	8	0	0	0	0	0	0	0	0	0	7	0	0	0	0	0	0	0	0	0	0	0	0	0	0	0	0	d__Bacteria; p__Planctomycetota; c__Planctomycetes; o__Pirellulales; f__Pirellulaceae; g__Blastopirellula; s__
7b48f53f43f510bba081e19f77021a83	0	0	0	0	0	0	0	0	0	0	0	0	0	0	0	0	0	0	0	0	0	0	0	0	0	0	0	0	0	0	0	0	0	0	0	0	0	27	20	0	0	22	0	0	0	0	35	0	d__Bacteria; p__Planctomycetota; c__Planctomycetes; o__Pirellulales; f__Pirellulaceae
472203fe080afe6303d2e30b2c21d66c	0	0	0	0	4	0	0	0	0	0	0	0	0	0	0	0	0	7	0	0	0	0	18	0	0	0	0	0	0	0	0	0	0	2	0	0	21	24	17	0	0	0	0	0	0	9	11	13	d__Bacteria; p__Planctomycetota; c__Planctomycetes; o__Pirellulales; f__Pirellulaceae
2e16887ffd26a6115de55f5e12a70a12	0	0	0	0	0	0	0	0	0	0	0	0	0	0	0	0	0	0	0	0	0	0	0	0	0	0	0	0	0	0	0	0	0	0	0	0	0	0	3	3	0	4	0	0	0	12	11	5	d__Bacteria; p__Planctomycetota
2ec084d3f3bc4d8966b6d0d4fff9a93a	5	3	0	0	0	3	0	6	0	68	0	0	3	0	0	0	0	0	0	0	3	0	0	0	0	0	0	0	0	0	0	0	0	0	0	4	0	5	0	0	0	0	0	0	0	4	0	0	d__Bacteria; p__Planctomycetota; c__Phycisphaerae; o__Phycisphaerales; f__Phycisphaeraceae; g__Urania-1B-19_marine_sediment_group; s__
b8faca21e0674de8dc14c4fa40acf30f	0	0	10	0	4	0	0	14	0	96	0	3	0	0	0	0	0	0	0	4	0	0	0	0	0	0	0	0	0	0	0	0	0	0	0	5	0	0	0	0	0	0	0	0	0	0	0	0	d__Bacteria; p__Planctomycetota; c__Phycisphaerae; o__Phycisphaerales; f__Phycisphaeraceae; g__Urania-1B-19_marine_sediment_group; s__
607c4775edfebb5cb016af17445fb9f1	0	0	0	0	0	9	0	0	0	0	0	6	0	0	0	0	0	0	0	0	14	0	0	0	1	0	0	0	0	0	0	0	0	4	0	0	2	6	5	5	0	6	0	0	0	6	3	2	d__Bacteria; p__Planctomycetota; c__Phycisphaerae; o__Phycisphaerales; f__Phycisphaeraceae; g__Urania-1B-19_marine_sediment_group; s__
83b5ff11ae0771ffed0832b63c5e9664	0	0	3	0	0	10	0	3	0	12	0	0	0	0	0	0	0	0	0	0	0	0	0	0	0	0	0	0	0	0	0	0	0	0	0	1	0	0	0	0	0	0	0	0	0	0	0	0	d__Bacteria; p__Planctomycetota; c__Phycisphaerae; o__Phycisphaerales; f__Phycisphaeraceae; g__Urania-1B-19_marine_sediment_group; s__
74c7733317eeecfadb8c453a86b389f0	0	0	0	0	0	0	0	0	0	0	2	0	0	0	0	0	0	0	0	0	0	0	0	0	0	0	0	0	0	0	0	0	0	0	0	0	0	8	0	0	0	0	9	5	8	0	2	4	d__Bacteria; p__Planctomycetota; c__Phycisphaerae; o__Phycisphaerales; f__AKAU3564_sediment_group; g__AKAU3564_sediment_group; s__
b9a762eb78d8c9e4f7da0b9b8877b68a	0	0	0	0	0	0	0	0	0	0	0	0	0	0	0	0	0	0	0	0	0	0	0	0	0	0	0	0	0	0	0	0	0	0	0	0	0	0	0	11	0	47	0	0	0	0	0	0	d__Bacteria; p__Planctomycetota; c__Pla3_lineage; o__Pla3_lineage; f__Pla3_lineage; g__Pla3_lineage; s__
5bd99b61a40c998ac64fd58ac2b9ed86	0	0	0	0	0	0	0	0	0	0	0	0	0	0	0	0	0	0	0	0	0	0	0	0	0	0	0	0	0	0	0	0	0	0	0	0	0	0	0	0	0	0	11	8	13	0	0	0	d__Bacteria; p__Patescibacteria; c__Parcubacteria
d3402fc2f38ecd430c563a89e08564d0	0	0	0	0	0	0	0	0	0	0	0	0	0	0	0	0	0	0	0	0	0	0	0	0	0	0	0	0	0	0	0	0	19	47	22	0	0	0	0	36	69	0	93	61	98	0	0	0	d__Bacteria; p__Patescibacteria; c__Parcubacteria
b3823acc193ac1736b3af19a1b4d1a37	0	0	0	0	0	0	0	0	0	0	0	0	0	0	0	0	0	0	0	0	0	0	0	0	0	0	0	0	0	0	0	0	18	9	14	0	0	0	0	0	0	0	0	0	0	0	0	0	d__Bacteria; p__Patescibacteria; c__Parcubacteria
373590bfd30c9d9273751af9d8f41e9b	0	0	0	0	0	0	0	0	0	0	0	0	0	0	0	0	0	0	0	0	0	0	0	0	0	0	0	0	0	0	0	0	8	0	7	0	0	0	0	0	0	0	10	13	17	0	0	0	d__Bacteria; p__Patescibacteria; c__Parcubacteria
cb8213733422b0474a4798b0ebe57f11	0	0	0	0	0	0	0	0	0	0	0	0	0	0	0	0	0	0	0	0	0	0	0	0	0	0	0	0	0	0	0	0	16	3	6	0	0	0	0	0	0	0	0	0	0	0	0	0	d__Archaea; p__Micrarchaeota; c__Micrarchaeia; o__Micrarchaeales; f__CG1-02-32-21; g__CG1-02-32-21; s__
26653fd2a0f8d64f05a6a4e9858e48a7	0	0	0	0	0	0	0	0	0	0	0	0	0	0	0	0	0	0	0	0	0	0	0	0	0	0	0	0	0	0	0	0	16	9	16	0	0	0	0	15	46	0	0	0	0	0	0	0	d__Bacteria; p__Patescibacteria; c__Parcubacteria
cc586fc0666b386150d05e01659ecf2e	0	0	0	0	0	0	0	0	0	0	0	0	0	0	0	0	0	0	0	0	0	0	0	0	0	0	0	0	0	0	0	0	0	50	7	0	0	2	0	16	28	1	49	43	72	0	3	0	d__Bacteria; p__Patescibacteria; c__Parcubacteria
ef50ad47cb2c409a28177c17511558bd	0	0	0	0	0	0	0	0	0	0	0	0	0	0	0	0	0	0	0	0	0	0	0	0	0	0	0	0	0	0	0	0	0	5	0	0	0	0	0	0	0	0	22	14	14	0	0	0	d__Bacteria; p__Patescibacteria; c__Parcubacteria
6251c5faad321c13ef4121c0e171a801	0	0	0	0	0	0	0	0	0	0	0	0	0	0	0	0	0	0	0	0	0	0	0	0	0	0	0	0	0	0	0	0	0	0	0	0	0	0	0	0	0	0	14	17	10	0	0	0	d__Bacteria; p__Patescibacteria; c__ABY1; o__Candidatus_Magasanikbacteria; f__Candidatus_Magasanikbacteria; g__Candidatus_Magasanikbacteria; s__
10ab945ea312a42c4eea3105769135c6	0	0	0	0	0	0	0	0	0	0	0	0	0	0	0	0	0	0	0	0	0	0	0	0	0	0	0	0	0	0	0	0	226	106	134	0	5	8	0	30	21	34	93	87	85	0	15	3	d__Bacteria; p__Patescibacteria; c__ABY1
013d46f3181c4f61384d1011caa0462c	0	0	0	0	0	0	0	0	0	0	0	0	0	0	0	0	0	0	0	0	0	0	0	0	0	0	0	0	0	0	0	0	0	0	0	0	0	0	0	0	0	0	9	13	18	0	0	0	d__Bacteria; p__Patescibacteria; c__Parcubacteria; o__Candidatus_Campbellbacteria; f__Candidatus_Campbellbacteria; g__Candidatus_Campbellbacteria; s__
7b4d047e84d73b0fa370e783ea784a15	0	0	0	0	0	0	0	0	0	0	0	0	0	0	0	0	14	0	14	4	15	0	10	0	0	4	0	0	0	0	0	0	0	0	0	0	0	0	0	0	0	0	0	0	0	0	0	0	d__Bacteria; p__Latescibacterota; c__Latescibacteria; o__Latescibacterales; f__Latescibacteraceae; g__Latescibacteraceae; s__
435b0bfda23570c25466119afd65648d	0	0	0	0	0	0	0	0	0	0	0	0	0	0	0	0	0	0	0	0	9	0	0	1	0	0	4	0	0	8	0	0	0	0	0	0	0	3	0	0	0	5	0	0	0	4	11	0	d__Bacteria; p__Latescibacterota; c__Latescibacteria; o__Latescibacterales; f__Latescibacteraceae; g__Latescibacteraceae; s__
c6ee5bc565afdc5a6000a423c4906eca	0	0	0	0	0	0	0	0	0	0	0	0	0	0	0	0	0	0	0	0	0	0	0	0	0	0	0	0	0	0	0	0	0	0	0	0	0	0	0	0	0	0	5	6	10	0	0	9	d__Bacteria; p__Latescibacterota; c__Latescibacteria; o__Latescibacterales; f__Latescibacteraceae; g__Latescibacteraceae; s__
2b96101149140aa4bca77c949c467eac	0	0	0	0	0	0	0	0	0	0	0	0	0	0	0	0	10	0	4	5	0	2	0	0	0	5	1	0	2	0	1	0	18	0	3	6	0	0	0	0	0	0	0	0	0	0	6	0	d__Bacteria
2c9e9abc875a57bb40131f0153563376	0	0	10	0	7	0	0	6	0	0	0	0	1	5	0	8	15	0	6	11	8	5	0	7	2	0	6	0	6	4	10	0	0	3	4	1	0	0	0	0	0	0	0	0	0	0	0	0	d__Bacteria
26294aad4998af9f04329c7933fb0277	0	0	0	30	27	9	3	0	0	0	0	0	0	0	0	4	12	0	0	4	0	0	0	0	0	5	0	0	0	0	0	0	0	60	18	0	10	5	0	0	0	0	0	19	0	0	0	5	d__Bacteria; p__Acidobacteriota; c__Subgroup_26; o__Subgroup_26; f__Subgroup_26; g__Subgroup_26; s__
d14513f692a79f120ebbbc8ba445e177	0	0	0	5	19	0	0	0	0	0	0	0	0	0	0	0	0	0	4	0	28	7	0	0	0	0	0	0	0	2	12	2	19	32	26	0	24	40	35	73	64	45	51	25	40	44	47	42	d__Bacteria; p__Acidobacteriota; c__Subgroup_26; o__Subgroup_26; f__Subgroup_26; g__Subgroup_26; s__
d7222cbbac382502ab8174a7642ab62d	0	0	0	26	79	0	1	0	0	0	0	0	0	0	0	0	0	4	5	5	41	18	0	0	8	0	3	7	0	0	12	0	0	0	0	0	5	9	7	30	0	35	0	0	0	17	15	10	d__Bacteria; p__Acidobacteriota; c__Subgroup_26; o__Subgroup_26; f__Subgroup_26; g__Subgroup_26; s__
0f56153b24fb93506c5f1c5959941d66	0	0	0	0	0	0	0	0	0	0	0	0	0	0	0	0	0	0	0	0	8	0	0	0	0	0	2	0	0	0	0	0	0	0	0	0	0	0	0	0	0	0	0	0	0	0	9	0	d__Bacteria; p__Acidobacteriota; c__AT-s3-28; o__AT-s3-28; f__AT-s3-28; g__AT-s3-28; s__
e092b5c221d71ad3ab0a54042ba94c86	0	0	0	0	0	0	0	0	0	0	0	0	0	0	0	0	0	0	0	0	0	0	0	0	0	0	0	0	0	0	0	0	0	0	0	0	11	0	11	0	0	0	0	0	0	12	0	8	d__Bacteria; p__Myxococcota; c__Polyangia; o__UASB-TL25; f__UASB-TL25; g__UASB-TL25; s__
bb7f2d7419d04a13cb15d599ae1a500a	0	0	3	19	13	1	0	0	0	0	0	0	0	1	0	0	10	11	16	5	8	2	0	6	7	13	14	6	10	9	13	8	0	0	0	0	0	4	0	0	0	0	0	0	0	0	0	2	d__Bacteria; p__Bacteroidota; c__Bacteroidia; o__Chitinophagales; f__Saprospiraceae; g__uncultured; s__
4e04c01c0b46977aeba7c40cf7080f39	0	0	0	0	0	0	0	0	0	0	0	0	0	0	0	0	0	0	0	0	0	0	0	0	0	0	0	0	0	0	0	0	22	0	9	0	0	0	0	0	0	0	0	0	0	0	0	0	d__Bacteria; p__Bacteroidota; c__Bacteroidia; o__Flavobacteriales; f__Flavobacteriaceae; g__Aestuariimonas; s__
18c76760f33e90eeee41ce9058b860a7	0	0	4	58	19	0	0	0	0	0	0	5	0	3	0	1	0	22	16	0	40	0	0	0	18	8	30	40	0	19	29	7	0	0	0	0	0	0	0	0	0	0	0	0	0	0	0	15	d__Bacteria
e93570143a388073b9f8e9c3c1bf3207	0	0	0	28	23	0	0	4	0	0	0	0	0	0	33	0	18	25	22	32	27	27	26	26	0	14	23	0	19	17	29	16	4	17	6	5	33	10	21	0	0	0	37	30	39	18	14	0	d__Bacteria
10a86a7b431675de03b64a26a2841dd4	0	0	0	0	31	0	2	0	2	0	0	0	0	2	0	0	19	34	24	17	42	22	0	19	14	12	15	0	10	31	27	11	0	0	0	0	0	0	0	0	0	0	0	0	0	0	0	0	d__Bacteria
21f58b83d279a4a53457fbda19f84944	0	0	0	9	0	0	0	0	0	0	0	0	0	0	0	0	0	0	0	0	0	0	54	0	0	0	0	13	0	0	0	0	0	6	0	0	8	13	0	0	0	0	0	0	0	0	5	0	d__Bacteria
1e0eaf8b6cf1f3d84270fc0b9ea7fd15	5	0	15	0	12	0	0	0	0	13	6	0	1	9	0	16	10	8	9	8	6	0	23	6	3	4	9	12	15	14	15	6	0	0	0	6	0	0	0	0	0	0	0	0	0	0	0	0	d__Bacteria
cb3e121d3202927e0a650ee3b0dac571	0	0	3	0	0	0	0	0	0	0	0	0	0	2	0	1	4	3	4	4	7	2	0	7	0	1	9	0	5	6	1	5	0	0	0	0	0	0	2	0	0	0	0	0	0	0	0	0	d__Bacteria
72705e0ada6b1c5f0e315ea844f61eb4	0	0	0	17	0	0	0	0	0	0	0	0	0	0	0	0	0	0	0	0	0	5	0	0	0	0	0	0	0	0	0	0	0	7	0	0	36	30	42	8	0	23	12	4	23	8	19	25	d__Bacteria
ec8faecaa382fb2ecbf0087c92251abf	0	0	0	0	3	0	0	0	0	0	0	0	0	2	0	0	7	9	0	5	0	8	8	3	2	3	2	9	5	7	0	5	0	4	0	0	0	0	0	0	0	0	0	0	0	0	0	0	d__Bacteria
4fe77f03981879a94b65980035df90cf	0	0	0	17	0	6	0	0	4	0	0	0	0	0	0	0	0	0	0	0	0	0	0	0	0	0	0	0	0	0	0	0	0	0	0	0	0	0	0	0	0	0	0	0	0	0	0	0	d__Bacteria; p__Proteobacteria; c__Gammaproteobacteria; o__AT-s2-59; f__AT-s2-59; g__AT-s2-59; s__
fce8d0e290f72ab4c6eab60b6d90e2b0	0	0	0	4	12	0	0	0	0	0	0	0	0	0	0	0	0	0	0	0	2	0	0	0	0	0	0	0	0	0	0	0	0	0	0	0	0	2	5	0	0	0	0	0	0	0	1	0	d__Bacteria; p__Gemmatimonadota; c__Gemmatimonadetes; o__Gemmatimonadales; f__Gemmatimonadaceae; g__uncultured; s__
736154df68202d40bf8f9b03c50708da	0	0	0	0	8	0	0	0	0	0	0	0	0	0	0	0	0	0	0	0	0	0	0	0	0	0	0	0	0	0	1	0	0	0	8	0	0	0	0	0	0	0	3	2	3	0	0	0	d__Bacteria; p__Gemmatimonadota; c__Gemmatimonadetes; o__Gemmatimonadales; f__Gemmatimonadaceae; g__uncultured; s__
e3a7a7ea94c0fc3f3e5eecd04e089687	0	0	0	0	5	0	0	0	0	0	0	0	0	0	0	0	0	0	0	0	14	0	0	0	0	0	0	0	0	0	0	0	0	0	0	0	0	0	9	0	0	0	0	0	0	0	0	5	d__Bacteria
886ecbc320516581df9add827101c816	0	0	0	0	0	0	0	0	0	0	0	0	0	0	0	0	0	0	0	0	0	0	0	0	0	0	0	0	0	0	0	0	25	1	12	0	0	0	0	0	0	0	5	2	0	0	0	0	d__Archaea; p__Iainarchaeota; c__Iainarchaeia; o__Iainarchaeales; f__Iainarchaeales; g__Iainarchaeales; s__
9f24a533978f1678201e6da5898bdf9f	0	0	0	0	0	0	0	0	0	0	0	0	0	0	0	0	0	0	0	0	0	0	0	0	0	0	0	0	0	0	0	0	0	0	8	0	0	0	0	0	0	0	14	6	4	0	0	0	d__Archaea; p__Iainarchaeota; c__Iainarchaeia; o__Iainarchaeales; f__Iainarchaeales; g__Iainarchaeales; s__
7552307a291cc07ae69b492089609654	0	4	8	0	12	0	0	0	7	0	5	14	4	2	0	0	7	7	6	18	0	10	0	6	0	9	6	9	0	0	17	19	0	2	1	0	0	0	0	5	0	19	0	0	0	21	14	5	d__Bacteria; p__Latescibacterota; c__Latescibacterota; o__Latescibacterota; f__Latescibacterota; g__Latescibacterota; s__
05a214a583ddc9973a2dbb0c737c94c3	0	0	0	11	0	0	0	0	0	0	0	0	0	0	0	0	0	0	0	0	10	0	0	0	0	0	0	0	0	2	0	0	0	0	0	0	0	10	12	0	0	0	0	0	0	0	0	0	d__Bacteria; p__Latescibacterota; c__Latescibacterota; o__Latescibacterota; f__Latescibacterota; g__Latescibacterota; s__
b6b6f6cd4d590fb7434900b5891edb6d	0	0	0	0	3	0	0	0	0	0	0	0	0	0	0	0	3	0	0	7	0	0	0	0	0	0	0	0	5	3	7	0	0	18	4	0	0	7	10	0	0	0	0	0	0	6	0	4	d__Bacteria; p__Latescibacterota; c__Latescibacteria; o__Latescibacterales; f__Latescibacteraceae; g__Latescibacteraceae; s__
56067743a82bc7c30611b89ed22f7eb7	5	11	0	0	0	10	3	27	2	5	8	6	6	1	0	6	0	6	4	0	12	5	0	4	0	2	11	4	0	0	11	4	0	0	0	6	4	0	0	5	0	2	0	0	0	9	7	0	d__Bacteria; p__Latescibacterota; c__Latescibacteria; o__Latescibacterales; f__Latescibacteraceae; g__Latescibacteraceae; s__
8fee50fc7813e9f6b14619de17473a2a	0	1	0	0	8	0	0	0	0	0	0	8	1	3	0	0	5	0	1	5	18	6	17	5	3	8	0	0	2	6	3	0	0	6	0	1	1	0	0	10	0	20	0	0	0	2	0	2	d__Bacteria; p__Cloacimonadota; c__Cloacimonadia; o__Cloacimonadales; f__MSBL8; g__MSBL8; s__
1d6c309b2faab177bc5110de82cd1fff	0	0	0	0	1	0	0	0	0	0	0	0	0	0	0	0	0	0	0	0	0	3	0	5	0	0	0	0	0	0	0	0	0	0	0	0	0	0	4	0	0	4	0	0	0	9	2	4	d__Bacteria; p__Latescibacterota; c__Latescibacteria; o__Latescibacterales; f__Latescibacteraceae; g__Latescibacteraceae; s__
5d451415465c6c2bfc9123b073b15ad1	0	0	0	0	0	0	0	0	0	0	0	0	0	0	0	0	0	0	0	0	16	11	0	0	0	0	0	0	0	0	13	0	0	0	0	0	0	0	0	0	0	0	0	0	0	0	0	0	d__Bacteria; p__Latescibacterota; c__Latescibacteria; o__Latescibacterales; f__Latescibacteraceae; g__Latescibacteraceae; s__
2182b5729b90aee45d2daec6819005b3	0	0	0	0	0	0	0	7	2	0	0	6	7	5	0	0	6	5	0	0	0	0	0	3	0	0	12	0	3	5	4	0	0	1	0	0	5	5	9	8	0	0	0	0	0	3	0	0	d__Bacteria; p__Latescibacterota; c__Latescibacteria; o__Latescibacterales; f__Latescibacteraceae; g__Latescibacteraceae; s__
d2a7820fee9a5f31e79bdcad02333995	2	0	3	0	4	9	0	0	0	0	3	0	0	0	0	2	0	0	0	4	9	7	0	0	1	0	6	0	1	4	7	5	0	0	0	3	0	0	0	0	0	0	0	0	0	2	0	0	d__Bacteria; p__Latescibacterota; c__Latescibacteria; o__Latescibacterales; f__Latescibacteraceae; g__Latescibacteraceae; s__
71109157474ecdbeb96e3992247062c0	0	0	22	14	6	0	2	3	0	2	2	1	7	2	0	2	0	0	0	3	0	0	0	0	0	0	0	0	0	0	0	0	0	0	0	0	0	0	0	0	0	0	0	0	0	0	0	0	d__Bacteria; p__Latescibacterota; c__Latescibacteria; o__Latescibacterales; f__Latescibacteraceae; g__Latescibacteraceae; s__
444af6269cebce2c81c057551bc0ac61	0	0	0	0	0	0	0	0	0	0	0	0	0	0	0	0	0	0	0	0	0	0	0	0	0	0	0	0	0	0	0	0	0	0	0	0	0	0	0	8	0	13	0	0	0	0	0	0	d__Bacteria; p__Latescibacterota; c__Latescibacteria; o__Latescibacterales; f__Latescibacteraceae; g__Latescibacteraceae; s__
33ac287ac780930afb2f6ea1c7240c77	0	0	0	0	9	0	2	0	0	0	0	0	0	0	0	0	0	0	7	0	0	0	13	0	0	1	0	0	5	5	14	0	0	0	0	6	0	14	5	0	0	0	0	0	0	6	9	0	d__Bacteria; p__Latescibacterota; c__Latescibacteria; o__Latescibacterales; f__Latescibacteraceae; g__Latescibacteraceae; s__
a772e3896623f2b35c549b2ff71368e1	0	0	0	0	0	0	0	0	0	0	0	0	0	0	0	0	0	0	0	0	0	0	0	0	0	0	0	0	0	0	0	0	0	0	3	0	0	15	12	3	0	0	2	3	4	0	0	0	d__Bacteria; p__Latescibacterota; c__Latescibacteria; o__Latescibacterales; f__Latescibacteraceae; g__Latescibacteraceae; s__
f8128417b1c00517932dd4377e9fea49	0	0	0	0	11	0	0	5	0	0	0	0	0	0	0	0	5	0	0	7	0	17	3	0	1	0	7	0	3	10	0	0	0	9	0	0	24	10	14	0	0	0	0	0	0	6	3	5	d__Bacteria; p__Latescibacterota; c__Latescibacteria; o__Latescibacterales; f__Latescibacteraceae; g__Latescibacteraceae; s__
5c10d4cf4db97507161ad9c9e7e0a40a	0	0	0	0	0	0	0	0	0	0	0	9	3	3	0	0	0	0	0	0	0	0	0	0	0	0	0	0	0	0	0	0	0	0	0	3	4	4	7	4	0	12	0	0	0	9	5	7	d__Bacteria; p__Latescibacterota; c__Latescibacteria; o__Latescibacterales; f__Latescibacteraceae; g__Latescibacteraceae; s__
8ec1ec04e498f5aef7c8abc23cf378c7	0	0	0	0	0	0	0	0	0	0	0	0	0	0	0	0	0	0	0	0	0	0	0	0	0	0	0	0	0	0	0	0	0	0	0	0	0	0	0	15	0	45	0	0	0	10	0	14	d__Bacteria; p__Latescibacterota; c__Latescibacteria; o__Latescibacterales; f__Latescibacteraceae; g__Latescibacteraceae; s__
5511b863d0a9cc94b695c29ef5729c1f	0	0	0	0	0	0	0	0	0	0	0	0	0	0	0	0	0	0	0	0	0	0	0	0	0	0	0	0	0	0	0	0	0	0	0	0	0	0	0	16	0	33	0	0	0	0	0	0	d__Bacteria; p__Latescibacterota; c__Latescibacterota; o__Latescibacterota; f__Latescibacterota; g__Latescibacterota; s__
7560275592ae0a9a47fce4f4cc8df813	0	0	0	0	0	0	0	0	0	0	0	0	0	0	0	0	0	0	0	0	0	0	0	0	0	0	0	0	0	0	0	0	0	0	0	0	4	0	10	0	0	0	0	0	0	4	15	11	d__Bacteria; p__Latescibacterota; c__Latescibacterota; o__Latescibacterota; f__Latescibacterota; g__Latescibacterota; s__
3536ac248436e8c5e42bef59550f1a6c	0	0	4	39	0	0	0	0	0	0	0	4	3	0	0	0	1	4	0	0	0	0	29	0	0	0	0	0	0	0	0	0	0	0	0	0	8	0	0	0	0	0	0	0	0	0	5	0	d__Bacteria; p__Desulfobacterota; c__Desulfobacteria; o__Desulfobacterales; f__Desulfobacteraceae; g__Desulfobacter; s__
2197e0d1426c89352ab6df330a2e5dfb	0	0	0	0	7	0	0	0	0	0	0	0	0	0	0	0	4	7	0	0	11	0	0	0	0	0	0	0	2	0	0	0	0	0	0	7	0	0	0	0	0	10	0	0	0	0	10	0	d__Bacteria; p__Desulfobacterota; c__Desulfobacteria; o__Desulfobacterales; f__Desulfobacteraceae
64c29f5728c4bdb4ed311f44b9152bc9	0	0	0	0	0	0	0	0	0	0	0	0	0	0	0	0	0	0	0	0	0	0	0	0	0	0	0	0	0	0	0	0	0	4	42	0	6	19	13	5	0	0	0	0	0	8	10	11	d__Bacteria; p__Desulfobacterota; c__Desulfobacteria; o__Desulfobacterales; f__Desulfobacteraceae; g__Desulfoconvexum; s__
98779ec9b0e4ad16d9181b10feeebd7f	0	0	0	0	0	0	0	0	0	0	0	0	0	0	0	0	0	0	0	0	0	0	0	0	0	0	0	0	0	0	0	0	19	0	6	0	0	0	0	6	0	9	0	0	0	0	0	0	d__Bacteria; p__Desulfobacterota; c__Desulfobacteria; o__Desulfobacterales; f__Desulfobacteraceae
b479f648675e24f838dc4aaab6b3020d	0	0	12	0	36	4	0	0	0	0	4	13	8	3	0	10	32	47	39	35	54	30	7	19	32	33	30	28	24	19	14	25	0	14	0	0	27	23	21	0	0	0	0	0	0	13	7	10	d__Bacteria; p__Desulfobacterota; c__Desulfobacteria; o__Desulfobacterales; f__Desulfobacteraceae
a25192696a95b5b5b0f0dc1a6dd50b76	0	0	0	0	0	0	0	0	0	0	0	0	0	0	0	0	0	0	0	0	0	0	0	0	0	0	0	0	0	0	0	0	0	0	0	0	0	0	0	16	31	0	0	0	0	0	0	0	d__Bacteria; p__Desulfobacterota; c__Desulfobacteria; o__Desulfobacterales; f__Desulfobacteraceae; g__Desulfotignum; s__
e23d421c72447e861a1fe439bce70d0f	7	22	26	0	17	3	9	12	9	44	2	21	29	7	0	5	17	34	17	13	36	20	54	15	14	19	23	21	12	32	14	9	0	15	0	12	14	23	10	17	0	22	0	0	0	5	14	3	d__Bacteria; p__Desulfobacterota; c__Desulfobacteria; o__Desulfobacterales; f__Desulfobacteraceae; g__uncultured; s__
ae8a32e2da7c5b285768ebe1605138f1	6	7	15	0	0	8	8	15	0	24	3	9	0	3	0	2	0	0	0	0	0	0	0	0	0	0	0	0	0	0	0	0	0	0	0	11	0	0	0	0	0	0	0	0	0	0	0	0	d__Bacteria; p__Acidobacteriota; c__Subgroup_26; o__Subgroup_26; f__Subgroup_26; g__Subgroup_26; s__
b49a1044b08d009181bab7c8e8ecf80d	0	0	0	0	0	0	0	0	0	0	0	0	0	0	0	0	0	0	0	0	2	0	0	0	0	0	0	0	0	0	0	0	0	0	0	0	0	0	0	0	0	0	16	16	15	0	0	0	d__Bacteria; p__LCP-89; c__LCP-89; o__LCP-89; f__LCP-89; g__LCP-89; s__
e33161b1085e5d3c3860cc3cf2ad4b8f	0	0	15	28	17	0	10	17	0	0	0	0	0	5	0	0	0	8	11	0	0	10	12	0	0	3	14	8	3	0	0	6	0	0	0	13	0	0	0	0	0	0	0	0	0	0	0	0	d__Bacteria; p__Acidobacteriota; c__Subgroup_26; o__Subgroup_26; f__Subgroup_26; g__Subgroup_26; s__
5b5066d7a1f1df51e131024e48c86524	0	0	0	0	0	0	0	0	0	0	0	0	0	0	0	0	0	0	0	0	0	0	0	0	0	0	0	0	0	0	0	0	0	0	0	0	9	7	15	8	0	6	0	0	0	11	7	14	d__Bacteria; p__Acidobacteriota; c__Subgroup_26; o__Subgroup_26; f__Subgroup_26; g__Subgroup_26; s__
8142d72fba413c027a2274cd08385427	0	0	5	81	46	0	0	0	0	0	0	3	0	0	0	0	11	21	25	19	66	39	0	6	14	11	19	24	5	14	17	9	0	12	8	0	236	232	211	75	0	129	0	0	0	196	178	200	d__Bacteria; p__Desulfobacterota; c__Desulfobacteria; o__Desulfobacterales; f__Desulfosarcinaceae; g__Sva0081_sediment_group; s__
8b71e840e920dfa90adf63beaac99153	0	0	0	0	15	0	0	0	0	0	0	0	0	0	0	0	0	6	0	0	22	0	0	0	0	0	11	15	0	0	9	0	0	0	0	0	14	4	12	14	0	28	0	0	0	9	0	6	d__Bacteria; p__Desulfobacterota; c__Desulfobacteria; o__Desulfobacterales; f__Desulfosarcinaceae; g__Sva0081_sediment_group; s__
0993086589c7c4c228486e22504f4e67	0	0	0	0	0	0	0	0	0	0	0	0	0	0	0	0	7	11	4	6	11	10	0	6	0	9	0	0	8	16	7	6	0	0	0	10	7	0	0	0	0	0	0	0	0	0	8	6	d__Bacteria; p__Desulfobacterota; c__Desulfobacteria; o__Desulfobacterales; f__Desulfosarcinaceae; g__Sva0081_sediment_group; s__
5b21bc4db0737de688274ab423f241bf	0	0	0	0	0	0	0	0	0	0	0	0	0	0	0	0	0	0	0	0	0	0	0	0	0	0	0	0	0	0	0	0	8	6	19	0	18	0	0	0	0	0	17	14	6	0	0	3	d__Bacteria; p__Desulfobacterota; c__Desulfobacteria; o__Desulfobacterales; f__Desulfosarcinaceae
a0dc187a367600c1b59f96bbbc4bc953	0	0	0	9	10	0	0	0	0	0	0	0	0	0	0	0	0	0	1	1	7	0	0	0	0	0	0	0	0	0	2	0	0	5	0	0	20	17	10	10	0	12	0	0	0	11	11	8	d__Bacteria; p__Desulfobacterota; c__Desulfobacteria; o__Desulfobacterales; f__Desulfobacteraceae; g__uncultured; s__
a75bacb7a186c950707206da9a5154d9	3	3	14	0	0	19	11	7	0	12	28	26	20	7	16	9	0	0	0	0	7	0	0	0	0	0	0	0	0	0	0	0	0	0	0	19	0	0	0	13	0	16	0	0	0	0	0	0	d__Bacteria; p__Desulfobacterota; c__Desulfobacteria; o__Desulfobacterales
ad56c497e009c355af8d44f01af63ced	0	0	0	0	0	3	0	0	3	18	3	0	0	0	0	0	11	14	8	12	36	31	4	6	3	12	7	5	13	22	4	16	6	0	4	15	0	0	12	0	0	0	0	5	4	11	6	9	d__Bacteria; p__Desulfobacterota; c__Desulfobacteria; o__Desulfobacterales
87f332f3587b798e177142670b56c7f7	0	0	0	16	4	0	0	0	0	0	0	0	0	0	0	0	2	10	0	0	0	2	0	0	2	4	0	0	0	0	0	0	0	3	0	0	24	0	24	0	0	0	0	0	0	0	18	23	d__Bacteria; p__Desulfobacterota; c__Desulfobacteria; o__Desulfobacterales; f__Desulfolunaceae; g__uncultured; s__
6151f54d3721ee346f56ce821658aa73	0	0	0	0	0	0	0	0	0	0	0	0	0	0	0	0	0	0	0	0	0	0	0	0	0	0	0	0	0	0	0	0	0	0	0	0	0	14	0	0	0	0	0	0	0	15	0	0	d__Bacteria; p__Desulfobacterota; c__Desulfobacteria; o__Desulfobacterales; f__Desulfolunaceae; g__uncultured; s__
0d38e54d72511d59f81033750937f3be	0	0	0	0	0	15	0	0	0	0	0	0	0	0	0	0	0	2	0	4	0	3	0	3	5	2	3	4	3	2	0	6	0	0	0	0	20	8	14	3	0	7	0	0	0	9	16	11	d__Bacteria; p__Desulfobacterota; c__Desulfobacteria; o__Desulfobacterales
9c3921733bbad2dd34fa50c6e4d15b13	0	0	0	0	0	0	0	0	0	0	0	0	0	0	0	0	0	0	0	0	0	0	0	0	0	0	0	0	0	0	0	0	0	0	0	0	0	0	0	0	0	0	0	16	8	0	0	0	d__Bacteria; p__Desulfobacterota; c__Desulfobacteria; o__Desulfobacterales; f__Desulfobacteraceae
856a3222c9c7b116918849bdc3072a57	0	0	0	0	0	0	0	0	0	0	0	0	0	0	0	0	0	0	0	0	0	0	0	0	0	0	0	0	0	0	0	0	5	8	7	0	0	11	5	0	0	0	13	0	6	0	0	5	d__Bacteria; p__Desulfobacterota; c__Desulfobacteria; o__Desulfobacterales; f__Desulfobacteraceae
0660b470db7ddc52a6cdc5a50f78250f	0	0	0	0	0	0	0	0	0	0	0	0	0	0	0	0	0	0	0	0	0	0	0	0	0	0	0	0	0	0	0	0	0	0	0	0	0	9	0	0	0	7	0	0	9	0	0	0	d__Bacteria; p__Desulfobacterota; c__Desulfobacteria; o__Desulfobacterales; f__Desulfobacteraceae
09f7a7b85c5bf9ae1ba4d3fd6ce8c4f2	9	6	14	0	9	59	31	1	4	20	12	14	7	10	85	9	5	21	2	9	11	13	29	3	0	2	0	0	5	2	0	5	0	2	1	24	13	4	59	102	0	177	0	0	0	42	19	27	d__Bacteria; p__Desulfobacterota; c__Desulfobacteria; o__Desulfobacterales; f__Desulfolunaceae; g__Desulfofrigus; s__
4978ae551002b68160a08f347378269c	0	0	0	0	0	0	0	0	0	0	0	0	0	0	0	0	0	0	0	0	0	0	0	0	0	0	0	0	0	0	0	0	0	0	0	0	0	0	0	0	0	0	9	14	10	0	0	0	d__Bacteria; p__Patescibacteria; c__MD2896-B216; o__MD2896-B216; f__MD2896-B216; g__MD2896-B216; s__
1bfa202360006b018463eef5ee06d2ef	0	0	0	0	0	0	0	0	0	0	0	0	0	0	0	0	0	0	0	0	0	0	11	0	0	0	0	0	0	0	0	0	0	0	0	0	0	0	0	6	0	11	0	0	0	0	0	0	d__Bacteria; p__Spirochaetota; c__Spirochaetia; o__Spirochaetales; f__Spirochaetaceae
ccaded8511e3e1afb12b6c7d4167e7bc	0	0	0	0	0	14	0	5	0	4	7	13	0	0	0	3	0	4	0	9	0	0	0	0	0	2	0	0	0	1	0	2	0	0	9	6	0	6	0	0	0	0	18	17	17	0	0	0	d__Bacteria; p__Spirochaetota; c__Spirochaetia; o__Spirochaetales; f__Spirochaetaceae
b192cf6bf144bde163bd286d70c1a121	0	0	0	0	0	0	0	0	0	0	0	0	0	0	0	0	0	0	0	0	0	0	0	0	0	0	0	0	0	0	0	0	0	0	0	0	0	0	0	0	0	0	25	31	35	0	0	0	d__Bacteria; p__Spirochaetota; c__Spirochaetia; o__Spirochaetales; f__Spirochaetaceae
280e157da80502cf7ad5d66bc5369240	0	0	0	0	0	0	0	0	0	0	0	2	0	0	0	0	0	2	0	0	0	0	5	0	0	0	0	0	0	0	0	0	0	0	0	0	0	0	0	0	0	0	10	7	7	0	0	0	d__Bacteria; p__Spirochaetota; c__Spirochaetia; o__Spirochaetales; f__Spirochaetaceae; g__Sediminispirochaeta; s__
5b4f333481d00b6b3403e7ebaa348e04	0	0	0	0	0	0	0	0	0	0	0	0	0	0	0	0	0	0	4	0	4	0	1	0	0	0	0	6	0	0	0	0	40	0	23	0	0	0	0	0	0	0	0	0	0	1	5	0	d__Bacteria; p__Spirochaetota; c__Spirochaetia; o__Spirochaetales; f__Spirochaetaceae; g__Sediminispirochaeta; s__
b290fd6617c80732746b59549839c4f9	0	0	0	4	7	0	0	0	0	0	0	0	0	0	0	0	0	0	0	0	0	0	0	0	0	0	0	0	0	0	0	0	0	0	0	0	13	0	0	0	0	0	0	0	0	0	0	0	d__Bacteria; p__Spirochaetota; c__Spirochaetia; o__Spirochaetales; f__Spirochaetaceae; g__Sediminispirochaeta; s__
4a982d554f7cb976b72d1c41c9b28eb0	0	0	0	0	5	0	0	0	0	0	0	0	0	0	3	0	1	0	0	0	0	0	0	0	0	0	0	0	0	0	0	0	0	2	0	0	0	0	0	0	0	0	7	10	9	0	0	0	d__Bacteria; p__Spirochaetota; c__Spirochaetia; o__Spirochaetales; f__Spirochaetaceae; g__Sediminispirochaeta; s__
d1418fbfd3a9a559daf663f318524c81	0	0	0	0	0	0	0	0	0	0	0	0	0	0	5	0	2	3	0	0	0	0	3	0	2	0	0	0	1	0	0	0	0	1	0	0	0	0	4	0	0	0	3	7	6	1	0	0	d__Bacteria; p__Spirochaetota; c__Spirochaetia; o__Spirochaetales; f__Spirochaetaceae; g__Sediminispirochaeta; s__
c4f57950241ebf39ec2df4cce3d7d8df	0	0	0	7	0	0	0	0	0	0	0	0	0	0	0	0	0	0	0	1	4	4	2	0	0	2	0	0	0	0	0	0	0	0	0	0	4	10	7	0	0	0	0	0	0	7	0	4	d__Bacteria
bac8a1503a02322fe70d6308fb654739	0	0	10	0	0	0	0	0	0	0	0	0	0	0	0	0	0	0	0	0	0	0	0	0	0	0	0	0	0	0	7	0	0	0	0	0	2	0	0	0	0	0	0	0	0	2	0	1	d__Bacteria; p__Spirochaetota; c__Spirochaetia; o__Spirochaetales; f__Spirochaetaceae; g__Spirochaeta_2; s__
24cebc00c00561757433651e368e7f74	0	0	0	0	0	0	0	0	0	0	0	0	0	0	0	0	0	0	0	0	0	0	0	0	0	0	0	0	0	0	0	0	0	0	0	0	0	0	0	0	0	0	14	22	11	0	0	0	d__Bacteria; p__Spirochaetota; c__Spirochaetia; o__Spirochaetales; f__Spirochaetaceae; g__Spirochaeta_2; s__
a04a9bbe95ec52c317c1ad2b3f6dd901	0	0	0	101	23	0	0	0	0	5	2	31	7	3	5	8	5	7	5	15	19	6	41	15	1	11	5	5	7	7	0	6	6	7	0	6	0	0	2	0	0	0	0	0	0	0	0	0	d__Bacteria; p__Spirochaetota; c__Spirochaetia; o__Spirochaetales; f__Spirochaetaceae; g__Spirochaeta_2; s__
be1d086a67b860098e9a8529b3a253d0	10	0	0	0	0	1	7	16	0	0	0	5	3	0	0	3	0	0	0	0	0	0	0	0	0	0	0	0	0	0	0	0	0	0	0	9	0	0	0	0	0	0	0	0	0	0	0	0	d__Bacteria; p__Planctomycetota; c__Planctomycetes; o__Pirellulales; f__Pirellulaceae
11ce5c01c58fcd96b67e9f39cfdfbff1	0	0	0	0	10	0	0	0	0	0	0	0	0	0	0	0	6	7	0	13	20	22	0	0	0	0	0	6	0	0	9	0	0	0	0	2	0	0	0	0	0	0	0	0	0	0	0	0	d__Bacteria; p__Planctomycetota; c__Planctomycetes; o__Pirellulales; f__Pirellulaceae; g__Blastopirellula; s__
c8b7a96476d967a4deeb894744296c90	0	0	10	0	0	0	0	0	0	0	0	0	0	0	0	0	0	0	0	0	0	0	0	0	0	0	0	0	0	0	0	0	0	0	0	13	0	0	0	0	0	0	0	0	0	0	0	0	d__Bacteria; p__Planctomycetota; c__Planctomycetes; o__Pirellulales; f__Pirellulaceae
5a16530a54a20f3f083344efc7cc27f7	16	14	26	18	2	17	14	35	8	24	10	17	6	12	0	9	15	20	20	13	26	15	2	7	5	0	27	18	0	8	21	10	0	0	0	18	28	0	12	0	0	0	0	0	0	14	9	12	d__Bacteria; p__Planctomycetota; c__Planctomycetes; o__Pirellulales; f__Pirellulaceae
f4ca83284d500f1446eed9f6897a5471	0	0	0	0	17	0	0	0	7	0	0	0	0	0	0	0	0	0	0	0	0	0	0	0	0	0	0	0	0	0	0	0	0	0	0	0	0	0	0	0	0	0	0	0	0	0	0	0	d__Bacteria; p__Planctomycetota; c__Planctomycetes; o__Pirellulales; f__Pirellulaceae
6bc1271a15b73794da2b482bb66f2162	0	0	0	0	0	0	0	0	0	0	0	0	0	0	0	0	0	9	0	0	6	0	0	0	0	0	4	0	0	0	0	0	0	0	0	0	0	0	0	0	0	0	0	0	0	0	0	0	d__Bacteria; p__Planctomycetota; c__Planctomycetes; o__Pirellulales; f__Pirellulaceae
4f3c8c04eae3b9f12aa37eef67dd849d	0	0	0	0	0	0	0	0	0	0	0	0	0	0	0	0	0	0	0	0	0	0	0	0	0	0	0	0	0	0	0	0	0	0	0	0	3	10	0	3	0	12	0	0	0	0	0	6	d__Bacteria; p__Planctomycetota; c__Planctomycetes; o__Planctomycetales
8efe48b1b2ec25e15893ccb557de2e41	0	0	0	0	0	0	0	0	0	0	0	0	0	0	0	0	0	0	0	0	0	0	0	0	0	0	0	0	0	0	0	0	0	0	0	0	0	0	0	0	0	0	2	8	7	0	0	0	d__Archaea; p__Iainarchaeota; c__Iainarchaeia; o__Iainarchaeales; f__Iainarchaeales; g__Candidatus_Iainarchaeum; s__
967973d2621134343959b276713733b1	0	0	0	0	0	0	0	0	0	0	0	0	0	0	0	0	0	0	0	0	5	0	0	0	0	0	0	0	0	0	0	0	0	0	0	0	8	25	5	11	0	29	0	0	0	8	5	0	d__Bacteria; p__Planctomycetota; c__Planctomycetes; o__Planctomycetales; f__Rubinisphaeraceae; g__uncultured; s__
a619caa5848df9525980658feb62675b	0	0	0	3	13	0	0	13	0	0	8	0	0	1	0	0	5	7	0	5	15	11	15	0	0	0	10	9	2	15	0	0	0	11	0	0	0	21	0	0	0	0	0	0	0	10	4	0	d__Bacteria; p__Planctomycetota; c__Planctomycetes; o__Planctomycetales; f__Rubinisphaeraceae
5de5e7745fb794f05163c0a3b68639e2	0	0	0	0	4	0	0	0	0	0	0	0	0	0	0	0	0	0	0	0	7	0	0	0	2	0	2	0	0	2	0	0	0	0	0	0	0	0	0	13	0	20	0	0	0	0	0	0	d__Bacteria; p__Planctomycetota; c__Planctomycetes; o__Planctomycetales; f__Gimesiaceae; g__uncultured; s__
3e1473a3b718013a64f78d9c0b9cfc66	0	0	0	0	0	0	0	0	0	0	0	0	0	0	0	0	0	0	0	0	0	0	0	0	0	0	0	0	0	0	0	2	0	0	0	0	0	18	7	0	0	0	0	0	0	12	6	4	d__Bacteria; p__Planctomycetota; c__Planctomycetes; o__Planctomycetales; f__Gimesiaceae; g__uncultured; s__
b86c7a7bfb6d8b4e89849713344187cf	4	1	0	0	0	1	4	2	0	0	0	4	0	0	0	0	0	0	0	1	0	7	0	0	0	0	2	0	0	3	0	0	0	0	0	4	7	8	5	2	0	0	0	0	0	6	2	10	d__Bacteria; p__Planctomycetota; c__Planctomycetes; o__Planctomycetales; f__Rubinisphaeraceae; g__uncultured; s__
d378a4de03e02db5daae83d3cd223cf4	5	0	9	0	0	0	8	12	0	11	0	17	7	0	0	5	0	0	0	10	21	6	0	0	0	2	0	0	0	0	5	0	0	0	11	10	10	22	7	0	0	0	0	0	0	10	6	16	d__Bacteria; p__Planctomycetota; c__Planctomycetes; o__Planctomycetales; f__Rubinisphaeraceae; g__uncultured; s__
381543018d32125591d6c4d5fcfa5450	0	0	0	0	0	0	0	0	0	0	0	0	0	0	0	0	0	0	0	0	0	0	0	0	0	0	0	0	0	0	0	0	0	0	0	0	0	0	0	9	0	19	0	0	0	0	0	0	d__Bacteria; p__Planctomycetota; c__Planctomycetes; o__Planctomycetales; f__Rubinisphaeraceae; g__uncultured; s__
a80a62ba30fea2eed0c6c8d5daf9b2da	0	0	0	0	0	0	7	5	6	0	0	0	0	0	0	0	0	0	4	0	5	6	12	4	0	0	3	0	0	0	0	0	0	0	0	4	0	6	0	0	0	26	0	0	0	0	0	5	d__Bacteria; p__Planctomycetota; c__Planctomycetes; o__Planctomycetales; f__Rubinisphaeraceae; g__uncultured; s__
51e1f3bdb40efe8c960c94ebf5fcf8f9	0	0	0	0	0	0	0	0	0	0	0	0	0	0	0	0	0	0	0	0	0	0	0	0	0	0	0	0	0	0	0	0	0	0	0	0	0	0	0	0	0	0	10	7	6	0	0	0	d__Bacteria; p__Patescibacteria; c__ABY1; o__Candidatus_Magasanikbacteria; f__Candidatus_Magasanikbacteria; g__Candidatus_Magasanikbacteria; s__
ed22af5049268a441654a842c676ca81	0	0	0	8	2	0	0	0	0	0	0	0	0	0	0	0	0	0	0	0	0	0	0	0	0	2	0	0	0	0	0	0	0	0	0	0	0	8	0	57	105	18	0	0	0	0	0	0	d__Bacteria; p__Chloroflexi; c__Anaerolineae; o__Anaerolineales; f__Anaerolineaceae
a0715586645db4ebc182af12d43e8b25	0	0	0	0	5	0	0	0	0	0	0	0	0	0	0	0	8	8	10	7	27	9	0	2	0	10	6	19	8	10	14	0	0	3	0	0	0	0	0	0	0	0	0	0	0	0	0	0	d__Bacteria; p__Chloroflexi; c__Anaerolineae; o__Anaerolineales; f__Anaerolineaceae; g__uncultured; s__
2cdd2ee2d6ec9f3400d1c2ecf5631296	0	0	0	0	0	0	0	0	0	0	0	0	0	0	0	0	0	2	0	0	3	2	3	0	1	0	0	0	0	0	0	0	0	4	0	0	0	0	5	0	0	10	0	0	0	11	6	7	d__Bacteria; p__Chloroflexi; c__Anaerolineae
938b367b549bcfb4e9de160ed3586ee5	0	0	0	0	5	0	0	0	0	0	0	0	0	0	0	0	0	1	0	3	28	4	17	4	0	0	0	0	0	0	0	0	0	0	0	11	29	3	5	5	0	16	0	0	0	8	6	10	d__Bacteria; p__Chloroflexi; c__Anaerolineae; o__Anaerolineales; f__Anaerolineaceae; g__uncultured; s__
be5d4cc82b70f14e9ab69444ccbeb284	0	0	0	0	0	0	0	0	0	0	0	0	0	0	0	0	0	0	0	0	0	0	0	0	0	0	0	0	0	0	0	0	0	4	0	0	0	0	0	0	0	0	0	0	0	10	0	17	d__Bacteria; p__Chloroflexi; c__Anaerolineae
dca5846af7217c4b496af6e2c39c71f0	0	0	0	0	0	0	0	0	0	0	0	0	0	0	0	0	0	0	0	0	0	0	0	0	0	0	0	0	0	0	0	0	0	2	0	0	7	2	12	5	0	2	0	0	0	3	0	5	d__Bacteria; p__Chloroflexi; c__Anaerolineae
8116646a92a5a04f8f6b108f5dd199a3	0	0	0	0	0	0	0	0	0	0	0	0	0	0	0	0	0	0	0	0	8	0	0	0	0	0	0	0	0	0	0	0	0	0	0	0	0	0	0	7	0	15	0	0	0	0	0	0	d__Bacteria; p__Chloroflexi; c__Anaerolineae; o__Anaerolineales; f__Anaerolineaceae
9f38b98d9810b4822351bd97c4634d37	0	0	0	0	0	0	0	11	0	0	0	0	0	0	0	0	0	0	0	0	0	0	0	0	0	0	0	0	0	0	0	0	0	0	0	0	0	0	0	26	0	67	0	0	0	0	0	0	d__Bacteria; p__Chloroflexi; c__Anaerolineae; o__Anaerolineales; f__Anaerolineaceae; g__uncultured; s__
061ca039c10c27e2c3322867a3d03d1e	0	0	13	0	0	0	0	0	0	0	0	0	0	3	4	0	0	0	6	11	0	0	0	0	0	6	4	7	0	0	0	0	0	0	0	0	3	0	0	0	0	0	0	0	0	0	0	0	d__Bacteria; p__Chloroflexi; c__Anaerolineae; o__Anaerolineales; f__Anaerolineaceae
d04a90f1da8d24d80b4578bc63928b53	5	0	18	0	22	0	0	0	0	0	0	0	0	7	0	27	0	19	0	22	35	0	0	0	0	0	0	0	0	0	0	23	0	0	0	0	0	0	16	0	0	0	0	0	0	26	0	0	d__Bacteria; p__Chloroflexi; c__Anaerolineae; o__Anaerolineales; f__Anaerolineaceae; g__uncultured; s__
8c63774d51df91547486e87c110eb288	0	7	0	0	25	4	0	0	0	11	0	16	9	9	0	0	39	22	14	94	37	32	51	13	3	21	19	20	24	26	12	0	0	0	6	0	0	8	0	0	0	0	0	0	0	0	12	27	d__Bacteria; p__Chloroflexi; c__Anaerolineae; o__Anaerolineales; f__Anaerolineaceae; g__uncultured; s__
f140aace052aaabe0cca28effc131134	0	0	0	35	13	0	1	8	0	0	0	0	24	14	0	14	30	32	38	48	94	30	27	30	7	29	32	89	32	33	54	23	0	0	6	22	153	132	96	43	0	74	18	20	12	55	46	73	d__Bacteria; p__Chloroflexi; c__Anaerolineae; o__Anaerolineales; f__Anaerolineaceae
072c6ec00f136eec9a45186f2333eba4	10	17	29	0	0	0	0	0	0	0	0	0	0	8	177	23	0	0	0	0	0	0	0	0	0	0	0	0	0	0	0	0	0	17	0	0	0	0	0	12	0	22	0	0	0	0	0	0	d__Bacteria; p__Chloroflexi; c__Anaerolineae
f1480f7f60d67ac7295b96ecb514b482	0	0	16	0	8	15	0	0	4	2	9	35	0	12	0	15	9	8	13	12	41	0	0	13	0	10	0	12	8	11	0	11	0	0	0	0	8	0	7	0	0	0	0	0	0	14	10	11	d__Bacteria; p__Chloroflexi; c__Anaerolineae; o__Anaerolineales; f__Anaerolineaceae
1dc008da297a2e8456a82367654201d3	0	0	0	28	0	5	0	0	0	0	0	0	0	0	0	0	0	0	0	0	0	0	0	0	0	0	0	0	0	0	0	0	0	0	0	0	41	0	0	0	0	23	0	0	0	0	22	0	d__Bacteria; p__Chloroflexi; c__Anaerolineae; o__Anaerolineales; f__Anaerolineaceae
4fd269ffa4485eeed51b13af62944ad8	0	0	9	0	0	0	0	0	0	0	2	0	0	8	0	0	8	0	9	7	0	0	0	11	0	10	0	9	8	6	0	0	0	0	0	7	0	0	0	0	0	0	0	0	0	10	0	0	d__Bacteria; p__Chloroflexi; c__Anaerolineae; o__Anaerolineales; f__Anaerolineaceae
d52428a3d2db4d1a39f1dc50536d32e9	0	0	0	0	0	14	0	0	0	0	0	12	0	0	0	0	0	0	0	0	0	0	0	0	0	0	0	0	0	0	0	0	0	0	0	0	0	0	0	0	0	0	0	0	0	0	0	0	d__Bacteria; p__Chloroflexi; c__Anaerolineae; o__Anaerolineales; f__Anaerolineaceae
15fff686f33a3378863a19fe57d3add2	0	0	0	0	0	0	0	0	0	0	0	0	0	0	0	0	0	0	0	0	0	0	0	0	0	0	0	0	0	0	0	0	0	0	0	0	29	12	0	0	0	0	0	0	0	0	8	5	d__Bacteria; p__Chloroflexi; c__Anaerolineae; o__Anaerolineales; f__Anaerolineaceae; g__uncultured; s__
6347988e6bf68207f08d3fd19d816e21	0	0	0	0	0	0	0	0	0	0	0	0	0	0	0	1	2	3	0	5	0	2	0	3	0	5	6	4	4	11	0	0	0	4	0	0	15	0	4	0	0	0	0	0	0	0	0	0	d__Bacteria; p__Chloroflexi; c__Anaerolineae; o__Anaerolineales; f__Anaerolineaceae; g__Thermomarinilinea; s__
beaa8ab15b580fc43707034b74e2e78e	0	0	0	0	0	0	0	0	0	0	0	0	0	0	0	1	0	0	0	0	0	0	0	0	0	2	0	0	0	1	0	0	0	0	0	0	0	0	0	0	0	0	0	0	0	16	6	0	d__Bacteria; p__Chloroflexi; c__Anaerolineae
64421383bbf33251e322ea9f9e543672	0	0	0	0	0	0	0	0	0	0	0	0	0	0	0	0	0	0	0	0	0	0	19	0	0	0	0	0	0	0	0	0	0	0	0	0	18	0	0	0	0	0	0	0	0	0	0	0	d__Bacteria; p__Chloroflexi; c__Anaerolineae
7d1739724ca91fc72903bf00b00d7b0a	0	0	0	0	0	0	0	0	0	0	0	0	0	0	0	0	0	0	0	0	0	0	21	0	0	0	0	0	0	0	0	0	0	0	0	0	0	9	23	0	0	0	0	0	0	22	16	0	d__Bacteria; p__Chloroflexi
3043fa348bce97e03900a9b0cac69b2d	0	0	0	0	0	0	0	0	0	0	0	0	0	0	0	0	0	0	0	0	0	0	0	0	0	0	0	0	0	0	0	0	0	0	0	0	11	0	0	0	0	9	0	0	0	0	0	9	d__Bacteria; p__Chloroflexi
c9a086370dfd3fd8d9baef4f6706d8be	0	0	0	0	0	0	0	0	0	0	0	0	0	0	0	0	0	0	0	0	0	0	0	0	0	0	0	0	0	0	0	0	0	0	0	0	0	0	0	0	0	12	0	0	0	0	13	0	d__Bacteria; p__Chloroflexi; c__Anaerolineae
34b155e51007b26b33260a93046241e5	0	0	0	20	0	0	0	0	0	0	0	0	0	0	0	0	0	0	0	0	0	0	0	0	0	0	0	0	0	0	0	0	0	0	0	0	0	0	0	0	0	0	0	0	0	0	0	18	d__Bacteria; p__Chloroflexi
fea72b93669437d4d4206c241d7bcf14	0	0	0	0	0	0	0	0	0	0	0	0	0	0	0	0	0	0	0	0	0	0	0	0	0	0	0	0	0	0	0	0	0	0	0	0	0	0	0	11	0	18	0	0	0	0	0	0	d__Bacteria; p__Chloroflexi
58e3419c8ea065309dc638d826a5d519	0	0	0	0	0	0	0	0	0	0	0	0	0	0	0	0	2	0	1	0	9	8	0	0	0	0	6	3	3	2	0	0	0	7	5	0	5	12	1	17	0	21	0	0	0	1	4	0	d__Bacteria; p__Chloroflexi; c__Anaerolineae; o__Anaerolineales; f__Anaerolineaceae; g__uncultured; s__
e88276395d995bba79764a5aece3494b	0	0	0	0	0	0	0	0	0	0	0	0	0	0	0	0	6	2	0	12	12	7	0	1	0	3	0	4	1	0	1	0	0	0	0	0	0	0	0	0	0	0	0	0	0	0	0	0	d__Bacteria; p__Chloroflexi; c__Anaerolineae; o__Anaerolineales; f__Anaerolineaceae; g__uncultured; s__
edee4393bf4f0cd77c183f4fe696046c	0	0	0	0	0	0	0	0	0	0	0	0	0	0	0	0	0	0	0	0	0	0	0	0	0	0	0	0	0	0	0	0	0	0	0	0	24	22	6	0	0	0	0	0	0	0	0	0	d__Bacteria; p__Chloroflexi; c__Anaerolineae; o__Anaerolineales; f__Anaerolineaceae; g__uncultured; s__
2509a0be42664b95d66caeaf9a5ee6a7	0	0	0	0	32	0	0	0	0	0	0	0	0	0	0	0	0	21	16	0	46	0	0	0	0	0	28	20	0	0	40	0	0	0	0	0	363	250	169	65	0	123	0	0	0	102	145	107	d__Bacteria; p__Chloroflexi; c__Anaerolineae; o__Anaerolineales; f__Anaerolineaceae; g__uncultured; s__
cd350e0cb4621ee5b220582fa78ba8cc	0	0	0	0	0	0	0	0	0	0	0	0	0	0	0	0	0	0	0	0	0	0	0	0	0	0	0	0	0	0	0	0	0	0	0	0	72	47	26	6	0	16	0	0	0	20	25	19	d__Bacteria; p__Chloroflexi; c__Anaerolineae; o__Anaerolineales; f__Anaerolineaceae; g__uncultured; s__
330af38075f5460a155557ddb8a30b3b	10	1	38	45	33	0	0	23	7	0	5	26	15	20	0	22	4	20	14	15	56	28	0	13	3	14	21	17	11	17	31	11	0	14	0	33	92	49	47	13	0	7	0	0	0	25	27	29	d__Bacteria; p__Chloroflexi; c__Anaerolineae; o__Anaerolineales; f__Anaerolineaceae; g__uncultured; s__
19c7226fa0c05d0ccd1b2cbf71d397f8	0	0	0	0	0	0	0	0	0	0	0	0	0	0	0	0	0	0	0	0	0	0	0	0	0	0	0	0	0	0	0	0	0	0	0	0	8	9	0	0	0	0	0	0	0	0	0	0	d__Bacteria; p__Chloroflexi; c__Anaerolineae; o__Anaerolineales; f__Anaerolineaceae; g__uncultured; s__
6c19b2e0a51af1bebc028d40bfb70f2f	0	0	0	0	0	0	0	0	0	0	0	0	0	0	0	0	0	0	0	0	0	11	0	0	0	0	0	5	0	9	0	0	0	0	0	0	16	0	0	0	0	0	0	0	0	0	0	0	d__Bacteria; p__Chloroflexi; c__Anaerolineae; o__Anaerolineales; f__Anaerolineaceae; g__uncultured; s__
1b231d5f68f86562993465216c8afbcf	0	0	0	0	0	0	0	0	0	0	0	0	0	0	0	0	0	0	0	0	19	0	0	5	0	0	0	0	0	0	0	0	0	0	0	0	37	23	19	11	0	22	0	0	0	12	13	16	d__Bacteria; p__Chloroflexi; c__Anaerolineae; o__Anaerolineales; f__Anaerolineaceae; g__uncultured; s__
7ff934811467bc316a7204cd693a10ea	0	0	0	35	7	0	0	0	0	0	0	4	0	0	0	0	4	5	4	2	32	9	0	2	0	0	15	8	0	4	14	2	0	0	3	0	145	153	91	50	0	117	0	0	0	46	48	70	d__Bacteria; p__Chloroflexi; c__Anaerolineae; o__Anaerolineales; f__Anaerolineaceae; g__uncultured; s__
a798b5c110c1ce340a00ebf46922067f	0	0	0	0	0	0	0	0	0	4	0	0	0	0	0	0	0	0	4	0	0	7	4	0	0	0	0	0	0	6	0	0	0	0	0	6	10	0	10	0	0	0	0	0	0	0	8	10	d__Bacteria; p__Chloroflexi; c__Anaerolineae; o__Anaerolineales; f__Anaerolineaceae; g__uncultured; s__
cabd03ba6181f6b19db2702a97bade21	7	4	29	0	23	0	2	5	2	2	0	5	5	30	4	17	54	29	36	75	51	43	25	35	5	42	25	44	49	25	39	38	0	5	0	14	0	0	0	0	0	0	0	0	0	0	0	0	d__Bacteria; p__Chloroflexi; c__Anaerolineae; o__Anaerolineales; f__Anaerolineaceae
f30ae76148d32aa43de122f311ac07e2	0	0	0	0	0	0	0	0	0	0	0	0	0	0	0	0	0	0	5	0	14	0	0	6	0	0	0	19	0	7	0	0	0	0	0	0	0	0	0	0	0	0	0	0	0	0	0	0	d__Bacteria; p__Chloroflexi; c__Anaerolineae; o__Anaerolineales; f__Anaerolineaceae; g__uncultured; s__
156be5584af16bab5dca2089abba398c	0	10	7	15	0	0	2	6	4	0	0	0	0	4	0	7	0	0	0	0	6	0	30	0	0	0	0	9	0	0	13	0	0	0	0	0	0	14	0	0	0	0	0	0	0	0	7	4	d__Bacteria; p__Chloroflexi; c__Anaerolineae; o__Anaerolineales; f__Anaerolineaceae; g__uncultured; s__
bf84d33d5292f68efd356e75a8c8f0bc	0	0	0	0	6	0	0	0	0	0	9	0	0	0	0	0	3	8	11	13	13	5	0	7	4	7	12	10	5	4	0	5	0	0	0	0	9	0	0	0	0	0	0	0	0	0	0	0	d__Bacteria; p__Chloroflexi; c__Anaerolineae; o__Anaerolineales; f__Anaerolineaceae; g__uncultured; s__
99453e407d9b97614962bc807ac95435	0	0	0	0	0	0	0	0	0	0	0	0	0	0	0	0	0	0	0	0	0	0	0	0	0	0	0	0	0	0	0	0	0	0	0	0	11	5	4	5	0	9	0	0	0	0	0	3	d__Bacteria; p__Chloroflexi; c__Anaerolineae; o__Anaerolineales; f__Anaerolineaceae; g__uncultured; s__
29b112730433896073f51111a9163231	0	0	0	0	0	0	0	0	0	0	0	0	0	0	0	0	0	0	2	0	0	0	0	0	0	0	0	0	0	0	0	0	0	7	0	0	14	2	2	0	0	0	7	12	5	3	8	0	d__Bacteria; p__Chloroflexi; c__Anaerolineae; o__Anaerolineales; f__Anaerolineaceae; g__uncultured; s__
eda459cce7f0052d70d094aecfb0001d	0	0	0	0	0	0	0	0	0	0	0	0	0	0	0	0	0	0	0	0	0	0	0	0	0	0	0	0	0	0	0	0	0	0	0	0	0	0	0	8	0	18	0	0	0	0	0	11	d__Bacteria; p__Chloroflexi; c__Anaerolineae; o__Anaerolineales; f__Anaerolineaceae; g__uncultured; s__
e366b9a5645d4e4f19a12150eb5bd478	0	0	0	0	0	0	0	0	0	0	0	0	0	0	0	0	0	0	0	0	0	0	0	0	0	0	0	0	0	0	0	0	0	0	0	0	0	0	0	0	0	6	0	0	0	0	0	7	d__Bacteria; p__Chloroflexi; c__Anaerolineae; o__Anaerolineales; f__Anaerolineaceae; g__uncultured; s__
dfb55d177e1830adb631881878dc2ed3	0	0	0	0	0	0	0	0	0	0	0	0	0	0	0	0	0	0	0	0	0	0	0	0	0	0	0	0	0	0	0	0	0	0	0	0	17	0	0	0	0	0	0	0	0	8	3	0	d__Bacteria; p__Chloroflexi; c__Anaerolineae; o__Anaerolineales; f__Anaerolineaceae
d29c852ff8350689ef7613c366c36a05	0	0	0	0	0	0	0	0	0	0	0	0	0	0	0	0	0	0	0	0	0	0	0	0	0	0	0	0	0	0	0	0	0	0	0	0	13	3	8	0	0	0	0	0	0	3	5	8	d__Bacteria; p__Chloroflexi; c__Anaerolineae; o__Anaerolineales; f__Anaerolineaceae
45e3e3ac5429646025f74c4b83d91ca9	0	0	0	0	0	0	0	0	0	0	0	0	0	0	0	0	0	0	0	0	0	0	0	0	0	0	0	0	0	0	0	0	0	3	0	0	19	22	22	4	0	17	0	0	0	18	10	12	d__Bacteria; p__Chloroflexi; c__Anaerolineae; o__Anaerolineales; f__Anaerolineaceae
30fa381b32571ba316c611ad0ca941e2	0	0	0	0	0	0	0	0	0	0	0	0	0	0	0	0	0	0	0	0	0	0	0	0	0	0	0	0	0	0	0	0	0	0	0	0	15	0	7	5	0	5	0	0	0	16	0	6	d__Bacteria; p__Chloroflexi; c__Anaerolineae; o__Anaerolineales; f__Anaerolineaceae; g__uncultured; s__
d722dbc485d7c2c503c384778e70d8dd	11	3	12	0	0	0	0	2	0	0	0	2	0	9	0	0	0	0	7	6	0	0	0	0	0	0	0	0	0	0	0	0	0	0	0	9	0	0	0	0	0	0	0	0	0	0	0	0	d__Bacteria; p__Chloroflexi; c__Anaerolineae; o__Anaerolineales; f__Anaerolineaceae; g__uncultured; s__
282643ddb79fd6934ba2a0c59c41b3f8	0	0	0	0	3	0	0	0	0	0	0	0	4	3	0	9	9	0	3	15	0	5	0	9	1	6	4	6	5	10	0	0	0	3	0	0	0	0	0	0	0	0	0	0	0	0	0	0	d__Bacteria; p__Chloroflexi; c__Anaerolineae; o__Anaerolineales; f__Anaerolineaceae; g__uncultured; s__
78c88d0fa0997cc2a4d65b411e035158	0	0	0	0	0	0	0	0	0	0	0	0	0	0	0	0	0	0	0	0	0	0	0	0	0	0	0	0	0	0	0	0	0	4	6	0	0	0	9	0	0	0	0	0	0	10	0	0	d__Bacteria; p__Chloroflexi; c__Anaerolineae; o__Anaerolineales; f__Anaerolineaceae; g__uncultured; s__
ce18f7128213b7983799bdb955379350	0	0	0	0	11	0	0	0	0	0	0	0	0	0	0	0	0	3	0	6	5	4	0	1	0	0	0	0	0	0	3	0	0	0	0	0	0	0	0	0	0	0	0	0	0	0	0	0	d__Bacteria; p__Chloroflexi; c__Anaerolineae; o__Anaerolineales; f__Anaerolineaceae
d2be23838e78f4bbe0cdd0ed32723ef0	0	0	0	0	12	0	0	0	0	0	0	0	0	0	0	0	0	18	16	13	18	11	0	8	0	17	0	0	5	14	0	0	0	0	0	0	31	0	0	16	0	37	0	0	0	0	10	13	d__Bacteria; p__Chloroflexi; c__Anaerolineae; o__Anaerolineales; f__Anaerolineaceae; g__uncultured; s__
e9a49c8dadcd37ca8d6a9e239daccde5	6	0	0	0	0	0	0	8	0	0	4	3	7	9	2	12	0	0	0	0	0	0	0	0	0	0	0	0	0	0	20	0	0	2	0	4	0	0	0	0	0	0	0	0	0	0	0	0	d__Bacteria; p__Chloroflexi; c__Anaerolineae; o__Anaerolineales; f__Anaerolineaceae
04926077cac8ff2cf2b72b4d3f02cf8b	0	0	0	0	0	0	3	0	0	0	0	0	0	0	0	0	15	0	0	25	30	30	0	7	0	10	11	25	14	18	0	0	0	0	0	0	33	39	15	0	0	0	0	0	0	15	8	0	d__Bacteria; p__Chloroflexi; c__Anaerolineae; o__Anaerolineales; f__Anaerolineaceae; g__uncultured; s__
f2759a717e993f6ccd03a7ef7879f1ff	0	3	9	0	6	1	0	12	0	0	0	0	0	5	0	12	5	5	4	0	21	7	19	4	0	2	7	10	5	10	12	6	0	3	8	14	30	8	22	0	0	0	0	0	0	13	24	13	d__Bacteria; p__Chloroflexi; c__Anaerolineae; o__Anaerolineales; f__Anaerolineaceae; g__uncultured; s__
caa82ea0f1e6a172096099bc3e75f00e	0	0	0	0	0	0	0	0	0	0	0	0	0	0	0	0	0	0	0	0	0	0	0	0	0	0	0	0	0	0	0	0	30	0	14	0	0	0	0	0	0	0	0	0	0	0	0	0	d__Bacteria; p__Chloroflexi; c__Anaerolineae; o__Anaerolineales; f__Anaerolineaceae
459b3179171e2a96fad1477a4e8f7c79	0	0	0	6	0	0	0	0	0	0	0	0	0	0	0	0	0	0	0	0	0	0	0	0	0	0	0	3	0	0	0	3	0	6	0	0	88	144	84	31	0	78	0	0	0	100	110	95	d__Bacteria; p__Actinobacteriota; c__Acidimicrobiia; o__Microtrichales; f__Ilumatobacteraceae; g__Ilumatobacter; s__
1cb1cab4e83db881e4cc221cb4a980f7	5	68	33	44	286	98	73	33	14	6	8	42	17	31	24	23	48	14	32	30	48	20	189	12	2	23	19	18	22	33	25	16	0	8	4	74	152	219	160	86	21	142	0	0	0	173	152	176	d__Bacteria; p__Actinobacteriota; c__Acidimicrobiia; o__Microtrichales; f__Ilumatobacteraceae; g__Ilumatobacter; s__
daf20036114c5dcd34d80c55c73583f5	0	0	0	0	0	0	0	0	0	0	0	0	0	1	0	0	0	0	0	0	0	0	0	0	0	0	0	0	0	0	0	0	0	0	0	0	17	3	10	10	0	17	0	0	0	12	7	9	d__Bacteria; p__Actinobacteriota; c__Acidimicrobiia; o__Microtrichales; f__Ilumatobacteraceae
93fdcfa3cb8f4e8028e7d229965a4850	0	0	0	0	0	0	0	0	0	0	0	0	0	0	0	0	0	0	0	0	0	0	0	0	0	0	0	0	0	0	0	0	0	0	0	0	12	13	13	0	0	0	0	0	0	17	23	16	d__Bacteria; p__Actinobacteriota; c__Acidimicrobiia; o__Microtrichales; f__Ilumatobacteraceae; g__Ilumatobacter; s__
250a2d49a818ec199f11755368f8684f	0	55	33	3	20	0	7	10	0	0	11	10	10	4	0	8	0	0	0	0	12	0	0	0	3	5	4	0	0	0	17	0	0	0	0	15	137	217	122	102	0	145	0	0	0	193	137	188	d__Bacteria; p__Actinobacteriota; c__Acidimicrobiia; o__Microtrichales; f__Ilumatobacteraceae; g__Ilumatobacter; s__
dce2ca758fe1f37156cabbe59a00d2d4	0	0	0	0	0	14	0	0	0	0	0	0	0	0	0	0	0	0	10	0	0	0	0	0	0	0	0	8	3	2	0	0	0	0	0	0	49	61	36	0	0	23	0	0	0	61	39	44	d__Bacteria; p__Actinobacteriota; c__Acidimicrobiia; o__Microtrichales; f__Ilumatobacteraceae; g__Ilumatobacter; s__
23845fe75326e81616249e811a1555c1	0	0	0	0	0	0	0	0	0	0	0	0	0	0	0	0	0	0	5	20	7	12	5	7	2	0	0	0	3	10	10	0	0	0	0	0	0	0	0	0	0	0	0	0	0	0	0	0	d__Bacteria; p__Actinobacteriota; c__Acidimicrobiia; o__Microtrichales; f__Ilumatobacteraceae; g__Ilumatobacter; s__
7e403a048ec8502d08dc87d27ebd86c0	0	12	19	0	72	45	6	0	0	0	0	0	0	8	0	5	30	11	9	20	13	8	58	14	0	10	5	6	7	6	9	10	0	8	0	12	167	212	160	65	0	105	0	0	0	152	195	199	d__Bacteria; p__Actinobacteriota; c__Acidimicrobiia; o__Microtrichales; f__Ilumatobacteraceae; g__Ilumatobacter; s__
2bbe9ffa11b7f8f8f39949efd572622e	0	39	0	28	24	0	14	15	4	0	0	9	0	9	3	9	28	0	19	0	21	0	66	0	0	10	19	16	25	21	15	12	0	12	0	9	30	45	42	38	0	64	0	0	0	51	74	72	d__Bacteria; p__Actinobacteriota; c__Acidimicrobiia; o__Microtrichales; f__Ilumatobacteraceae; g__Ilumatobacter; s__
563f4a857f372fb0dfa45af5378f4e7b	0	0	0	0	0	0	0	0	0	0	0	0	0	0	0	0	0	5	0	0	0	0	0	0	0	0	0	0	0	0	7	7	0	0	0	0	0	0	0	0	0	0	0	0	0	0	0	0	d__Bacteria; p__Actinobacteriota; c__Acidimicrobiia; o__Microtrichales; f__Ilumatobacteraceae; g__Ilumatobacter; s__
11ed809107ce84a5adaf6f51aa4e41b3	0	0	0	0	0	0	0	0	0	0	0	0	0	0	0	0	0	0	6	0	0	0	0	0	0	0	0	0	0	0	0	0	0	0	0	0	35	74	54	30	0	33	0	0	0	43	24	38	d__Bacteria; p__Actinobacteriota; c__Acidimicrobiia; o__Microtrichales; f__Ilumatobacteraceae; g__Ilumatobacter; s__
08a297ace5945086c1074c0b27d27f8d	34	228	120	12	0	242	149	99	83	42	28	24	34	64	7	63	22	0	12	12	17	0	35	0	0	4	5	5	6	6	6	0	0	10	0	99	37	28	36	24	0	29	0	0	0	16	21	16	d__Bacteria; p__Actinobacteriota; c__Acidimicrobiia; o__Microtrichales; f__Ilumatobacteraceae; g__Ilumatobacter; s__
bd7e0ad74eda8fa1477cf524f4f19e6f	6	40	0	32	18	4	0	0	0	0	0	22	27	5	0	0	28	8	14	0	0	0	25	0	0	0	0	0	0	8	0	0	0	0	0	0	0	38	15	0	0	0	0	0	0	0	12	11	d__Bacteria; p__Actinobacteriota; c__Acidimicrobiia; o__Microtrichales; f__Ilumatobacteraceae; g__Ilumatobacter; s__
23949c916d1547630a543505b382c1ed	0	13	36	0	51	0	9	11	8	4	11	0	0	14	0	44	59	8	27	52	55	34	29	22	4	19	28	25	35	22	47	23	0	16	0	20	61	44	30	14	0	42	0	0	0	61	31	27	d__Bacteria; p__Actinobacteriota; c__Acidimicrobiia; o__Microtrichales; f__Ilumatobacteraceae; g__Ilumatobacter; s__
44904db316dccdc1c817a1351a789b70	0	8	8	0	0	0	0	0	0	0	0	0	0	5	0	0	19	5	5	14	15	0	6	0	0	5	14	0	2	11	0	7	0	0	0	5	0	0	0	0	0	0	0	0	0	0	0	0	d__Bacteria; p__Actinobacteriota; c__Acidimicrobiia; o__Microtrichales; f__Ilumatobacteraceae; g__Ilumatobacter; s__
3a5bd821604a7cd344120209f8427095	46	273	135	12	12	70	51	75	53	22	62	63	56	36	46	76	0	0	16	0	0	0	0	0	0	0	0	0	0	0	0	0	0	8	13	62	0	0	0	0	0	0	0	0	0	0	0	0	d__Bacteria; p__Actinobacteriota; c__Acidimicrobiia; o__Microtrichales; f__Ilumatobacteraceae; g__Ilumatobacter; s__
f6f68097267d609a7fd29a579568d526	41	386	189	49	0	91	69	113	53	68	51	103	85	61	39	70	39	9	0	6	20	10	0	3	3	15	11	11	6	12	16	14	8	0	0	57	0	10	0	0	0	0	0	0	0	0	0	0	d__Bacteria; p__Actinobacteriota; c__Acidimicrobiia; o__Microtrichales; f__Ilumatobacteraceae; g__Ilumatobacter; s__
c893192b431bd29e636e2cd9734a2d15	0	63	31	0	0	36	0	0	0	0	0	14	0	0	0	0	0	0	0	0	0	0	24	0	0	0	0	0	0	0	0	0	0	0	0	0	0	0	0	0	0	0	0	0	0	0	0	0	d__Bacteria; p__Actinobacteriota; c__Acidimicrobiia; o__Microtrichales; f__Ilumatobacteraceae; g__Ilumatobacter; s__
e641bac1b114728e0f860c77c77d1426	0	0	0	7	16	0	0	0	0	0	0	0	0	0	0	0	0	0	0	6	14	0	0	0	3	0	0	0	0	0	0	0	0	0	0	0	0	0	0	0	0	0	0	0	0	0	0	0	d__Bacteria; p__Actinobacteriota; c__Acidimicrobiia; o__Microtrichales; f__Microtrichaceae
284ca267c1da0d9a1a431b600e43bbac	0	0	16	22	0	0	2	13	0	0	0	3	0	9	0	3	14	9	7	0	14	5	0	1	0	7	11	6	0	16	10	15	0	0	0	6	0	0	0	0	0	0	0	0	0	9	0	0	d__Bacteria; p__Actinobacteriota; c__Acidimicrobiia; o__Microtrichales; f__Microtrichaceae; g__Sva0996_marine_group; s__
b8b043a605b17b50f3d386cda04d9357	2	0	18	14	47	0	0	0	0	4	0	0	0	8	0	6	24	7	20	11	26	14	24	9	7	12	11	0	5	7	15	0	0	25	0	5	0	10	9	0	0	6	0	0	0	2	0	3	d__Bacteria; p__Actinobacteriota; c__Acidimicrobiia; o__Microtrichales; f__Microtrichaceae; g__Sva0996_marine_group; s__
bc6e051a956b9f91147aaacef312f8df	0	0	0	0	27	0	0	0	0	0	0	0	0	0	0	0	0	0	0	0	0	0	0	0	0	0	0	7	0	0	0	8	0	0	0	0	0	0	0	0	0	0	0	0	0	0	0	0	d__Bacteria; p__Actinobacteriota; c__Acidimicrobiia; o__Microtrichales; f__Microtrichaceae; g__Sva0996_marine_group; s__
39f322d5b81ca51a513ac5821910c350	0	0	0	0	0	0	0	0	0	0	0	0	0	0	0	0	0	0	0	0	0	0	14	0	0	0	0	0	0	0	0	0	0	0	0	0	0	11	0	0	0	0	0	0	0	0	0	3	d__Bacteria; p__Actinobacteriota; c__Acidimicrobiia; o__Microtrichales; f__Microtrichaceae; g__Sva0996_marine_group; s__
653bb571d4d3fa8814e125e9d766b9c1	0	9	7	0	0	0	4	14	0	6	5	12	13	5	0	0	0	0	0	0	0	0	0	0	0	0	0	0	0	0	0	0	0	0	0	0	0	0	0	0	0	0	0	0	0	0	0	0	d__Bacteria; p__Actinobacteriota; c__Acidimicrobiia; o__Microtrichales; f__Microtrichaceae; g__Sva0996_marine_group; s__
8bf428db4f65235b23d7545eb125ca8a	0	0	0	0	0	0	0	0	0	0	0	0	0	0	0	0	0	0	0	0	0	0	0	0	0	0	0	21	0	0	15	0	0	0	0	0	0	0	0	0	0	0	0	0	0	0	0	0	d__Bacteria; p__Actinobacteriota; c__Acidimicrobiia; o__Microtrichales; f__Microtrichaceae; g__Sva0996_marine_group; s__
47a5ebeeb86bdc7b3b60319eee49dae9	0	0	0	16	9	0	0	0	0	0	0	0	0	0	0	0	0	0	0	0	0	0	0	0	0	0	0	0	0	0	0	0	0	0	2	0	30	50	34	0	0	10	0	0	0	49	35	41	d__Bacteria; p__Actinobacteriota; c__Acidimicrobiia; o__Microtrichales; f__Microtrichaceae; g__Sva0996_marine_group; s__
d02251ae2fd52ef6f834e45e1705b44b	0	0	0	16	0	0	0	0	0	0	0	0	3	7	0	0	0	0	4	0	17	0	0	0	0	4	7	0	3	0	16	0	0	0	0	0	0	0	0	0	0	0	0	0	0	0	0	0	d__Bacteria; p__Actinobacteriota; c__Acidimicrobiia; o__Microtrichales; f__Microtrichaceae
3092bb6de0c93e9a63abbc62b830801b	0	0	0	0	0	10	0	24	11	0	7	0	5	4	0	0	0	0	0	0	0	0	0	0	0	0	0	0	0	0	0	0	0	0	0	0	0	0	0	3	0	5	0	0	0	0	4	0	d__Bacteria; p__Actinobacteriota; c__Acidimicrobiia; o__Microtrichales; f__Microtrichaceae; g__Sva0996_marine_group; s__
d87117d4832d5e41577d95d62aaeaa83	0	9	8	0	0	13	14	0	0	0	0	6	0	0	0	0	0	0	4	0	0	0	0	0	0	0	0	0	0	0	0	0	0	0	0	13	0	0	0	0	0	0	0	0	0	0	0	0	d__Bacteria; p__Actinobacteriota; c__Acidimicrobiia; o__Microtrichales; f__Microtrichaceae; g__Sva0996_marine_group; s__
1cb8f3b046277be5d09a7394f13a30f2	0	0	0	6	3	0	0	0	0	0	0	0	0	0	0	0	0	0	0	0	0	0	0	0	0	0	0	0	3	0	0	0	0	0	0	0	2	13	0	3	0	0	0	0	0	0	0	8	d__Bacteria; p__Actinobacteriota; c__Acidimicrobiia; o__Microtrichales; f__Microtrichaceae; g__Sva0996_marine_group; s__
e2f0bac1ec09a88649e2789aa212b782	0	0	0	30	0	0	0	0	0	0	0	0	0	0	0	0	0	0	0	0	0	0	0	0	0	0	0	0	0	0	0	0	0	0	0	0	3	8	7	0	0	0	0	0	0	5	6	11	d__Bacteria; p__Actinobacteriota; c__Acidimicrobiia; o__Microtrichales; f__Microtrichaceae; g__Sva0996_marine_group; s__
e5a8077d787ef0828a3ff8adfe342586	0	0	0	19	0	0	0	0	0	0	0	0	0	0	0	0	0	0	0	0	0	0	0	0	0	0	0	0	0	0	0	0	0	0	0	0	30	25	29	0	0	0	0	0	0	25	21	31	d__Bacteria; p__Actinobacteriota; c__Acidimicrobiia; o__Microtrichales
8cf2d6c9fedeb3cb3dbd20d6d82eabc3	0	0	0	0	20	0	0	9	0	0	0	0	0	0	0	0	39	0	16	0	0	0	0	0	0	23	0	0	0	34	0	0	0	0	0	0	0	0	0	0	0	0	0	0	0	0	0	0	d__Bacteria; p__Actinobacteriota; c__Acidimicrobiia; o__Microtrichales; f__Microtrichaceae
b819f606fdb7ca67692c34d7b77a244a	0	0	0	0	0	0	0	0	0	0	0	0	0	0	0	0	0	4	0	27	24	27	16	7	4	0	10	0	14	0	17	11	0	0	0	0	0	0	0	0	0	0	0	0	0	0	0	0	d__Bacteria; p__Actinobacteriota; c__Acidimicrobiia; o__Microtrichales; f__Microtrichaceae
cdbf62214cb26bd56426f3abe9bdd6fd	0	0	0	0	0	0	0	0	0	0	0	0	0	0	0	6	0	8	13	0	62	0	0	0	0	0	13	0	0	0	0	0	0	0	0	2	4	13	4	4	0	3	0	0	0	4	3	8	d__Bacteria; p__Actinobacteriota; c__Acidimicrobiia; o__Microtrichales; f__Microtrichaceae; g__Sva0996_marine_group; s__
e4dc7c69267cc863081cfa0f4e1d06d5	0	0	0	0	0	0	0	0	0	0	0	0	0	0	0	0	0	0	0	11	24	7	0	5	0	0	4	0	0	0	0	7	0	0	0	0	0	0	0	0	0	0	0	0	0	0	0	0	d__Bacteria; p__Actinobacteriota; c__Acidimicrobiia; o__Microtrichales; f__Microtrichaceae
979ba1913764709d6f067f0096f7e73a	0	0	0	0	0	0	0	0	0	0	0	0	0	0	0	0	24	0	18	0	0	0	0	5	0	0	0	0	0	9	0	16	0	14	0	0	0	0	0	0	0	0	0	0	0	0	0	0	d__Bacteria; p__Actinobacteriota; c__Acidimicrobiia; o__Microtrichales; f__Microtrichaceae; g__Sva0996_marine_group; s__
3f8805a273f00fe6528b838a0ef26c7a	0	0	0	0	0	0	0	0	0	0	0	0	0	0	0	0	0	0	0	0	0	0	31	0	0	0	0	0	0	0	0	0	0	0	0	5	0	0	11	0	0	0	0	0	0	0	0	0	d__Bacteria; p__Actinobacteriota; c__Acidimicrobiia; o__Microtrichales; f__Microtrichaceae; g__Sva0996_marine_group; s__
cc08faf0c45ad127d77e6e51f0159789	0	0	0	0	18	0	0	0	0	0	0	0	0	1	0	0	7	2	0	9	0	0	0	5	0	3	9	4	5	4	0	2	0	3	0	0	0	0	0	0	0	0	0	0	0	0	0	0	d__Bacteria; p__Actinobacteriota; c__Acidimicrobiia; o__Microtrichales; f__Microtrichaceae; g__Sva0996_marine_group; s__
6a7256c3459d9898b6ef8a73ae05a8ae	0	0	0	0	15	0	0	0	0	0	0	0	0	0	0	0	0	0	0	0	4	4	0	0	0	0	0	0	0	0	10	0	0	0	0	0	16	57	36	12	0	36	0	0	0	23	39	39	d__Bacteria; p__Actinobacteriota; c__Acidimicrobiia; o__Microtrichales; f__Microtrichaceae; g__Sva0996_marine_group; s__
4092f533f6ed121a055716f39e249451	0	0	5	0	0	6	0	0	0	0	0	0	0	0	0	2	0	0	0	0	0	0	0	0	0	0	0	0	0	0	0	0	0	0	0	7	0	0	0	0	0	0	0	0	0	0	0	0	d__Bacteria; p__Actinobacteriota; c__Acidimicrobiia; o__Actinomarinales; f__uncultured; g__uncultured; s__
d5407bc13aae177e8326a16cf4223317	0	0	0	0	22	0	0	0	0	0	0	0	0	0	0	0	0	0	0	9	0	0	0	0	0	0	0	0	0	0	0	0	0	0	0	0	0	0	0	0	0	0	0	0	0	0	0	0	d__Bacteria; p__Actinobacteriota; c__Acidimicrobiia; o__Actinomarinales; f__uncultured; g__uncultured; s__
7c744efbb2e47fc9b417295d9cc1aeb6	0	0	0	0	0	0	0	0	0	0	0	0	0	0	0	0	0	0	5	0	14	0	0	0	0	0	0	0	0	0	0	0	0	0	0	0	9	0	0	0	0	0	0	0	0	9	6	6	d__Bacteria; p__Actinobacteriota; c__Acidimicrobiia; o__Actinomarinales; f__uncultured; g__uncultured; s__
35173a74d89ab6cfb99414257629465d	0	0	0	63	33	0	0	0	0	0	0	0	0	0	0	0	0	3	6	0	12	0	0	0	0	0	0	0	0	0	0	0	0	0	0	0	0	0	0	0	0	0	0	0	0	0	4	1	d__Bacteria; p__Acidobacteriota; c__Thermoanaerobaculia; o__Thermoanaerobaculales; f__Thermoanaerobaculaceae; g__Subgroup_10; s__
25d30912eb3c7d2b0a1f5f5135fd9cc1	0	0	0	0	0	4	12	0	0	0	0	3	0	5	0	0	0	0	0	0	0	0	0	0	0	0	0	0	0	3	0	1	0	1	0	6	22	27	26	0	0	0	0	0	0	35	37	42	d__Bacteria; p__Actinobacteriota; c__Acidimicrobiia; o__Microtrichales; f__Microtrichaceae; g__Sva0996_marine_group; s__
b4e36ae405ca4e567ea9335d1c832630	0	0	0	0	14	0	0	5	0	0	0	0	0	0	0	0	0	0	0	0	0	0	0	0	0	3	0	0	0	0	0	0	0	0	0	0	0	29	12	5	0	18	0	0	0	24	11	19	d__Bacteria; p__Actinobacteriota; c__Acidimicrobiia; o__Microtrichales; f__Microtrichaceae; g__Sva0996_marine_group; s__
ce42a8efbdff7786bf4e272aa4faeb2f	0	0	0	18	33	7	0	0	0	0	0	0	0	0	0	0	4	1	8	0	0	0	20	0	0	2	1	3	0	8	4	0	0	8	0	7	48	79	93	56	0	107	0	0	0	110	87	82	d__Bacteria; p__Actinobacteriota; c__Acidimicrobiia; o__Microtrichales
687abab4077b409415fc4819c1f9232d	3	38	33	1	12	40	27	50	23	12	12	46	15	8	8	11	7	0	0	10	1	2	0	3	0	0	0	0	2	0	0	0	0	0	0	27	20	43	48	13	0	34	0	0	0	49	41	51	d__Bacteria; p__Actinobacteriota; c__Acidimicrobiia; o__Microtrichales
37d2f1887cd8ff5cbe67cf9f57095c46	0	0	0	0	0	0	0	0	0	0	0	0	0	0	0	0	0	0	0	0	0	0	0	0	0	0	0	0	0	0	0	0	0	0	0	0	14	8	12	0	0	6	0	0	0	26	26	30	d__Bacteria; p__Actinobacteriota; c__Acidimicrobiia; o__Microtrichales; f__uncultured; g__uncultured; s__
45dacb27e0c64fec3364e3efb67a8c7e	0	0	0	0	0	0	0	0	0	0	0	0	0	0	0	0	0	0	0	0	0	0	0	0	0	0	0	0	0	0	0	0	0	0	0	0	7	14	12	0	0	0	0	0	0	18	13	14	d__Bacteria; p__Actinobacteriota; c__Acidimicrobiia; o__Microtrichales
fda92df4fad27f969b71f944af93d9c9	0	13	23	0	0	0	0	0	0	0	7	8	2	14	0	13	0	0	17	0	23	0	0	0	0	0	0	0	0	10	0	0	0	0	0	0	4	0	0	0	0	0	0	0	0	0	2	4	d__Bacteria; p__Actinobacteriota; c__Acidimicrobiia; o__Microtrichales; f__Microtrichaceae; g__Sva0996_marine_group; s__
6f18bde1e6524d78493211e6151e2ea8	0	0	0	0	15	0	0	0	0	0	0	0	0	0	0	0	52	26	38	19	0	22	28	20	19	26	34	23	17	32	16	28	0	10	0	0	0	0	0	0	0	0	0	0	0	0	0	0	d__Bacteria; p__Actinobacteriota; c__Acidimicrobiia; o__Microtrichales; f__Microtrichaceae; g__Sva0996_marine_group; s__
bf1aa9255e278c4000b2b2667159e86d	9	15	41	0	0	33	11	12	4	21	7	22	15	29	20	45	0	0	2	0	0	0	0	0	0	0	0	0	0	6	0	0	0	0	0	78	10	0	11	0	0	0	0	0	0	23	14	13	d__Bacteria; p__Actinobacteriota; c__Acidimicrobiia; o__Actinomarinales; f__uncultured; g__uncultured; s__
d315ace9db7bb74781599ed9278718ec	0	0	0	0	25	0	0	0	0	0	0	0	0	0	0	0	0	0	0	0	0	0	0	0	0	0	0	0	0	0	4	0	0	0	0	0	0	22	0	0	0	0	0	0	0	18	13	8	d__Bacteria; p__Actinobacteriota; c__Acidimicrobiia; o__Actinomarinales; f__uncultured; g__uncultured; s__
daf2179022b5228d91b1bbbae5dd0380	0	0	0	0	0	0	0	0	0	0	0	0	0	0	0	0	0	0	0	0	0	0	22	0	0	0	0	0	0	0	0	0	0	0	0	0	0	0	24	0	0	0	0	0	0	27	22	25	d__Bacteria; p__Actinobacteriota; c__Acidimicrobiia; o__Microtrichales; f__Microtrichaceae
47b545afec8f8758a95786d444308b2c	0	0	3	0	8	0	6	4	0	3	0	1	0	1	0	1	0	1	1	0	0	0	0	0	0	0	0	0	0	0	2	0	0	0	0	0	21	31	22	31	0	52	0	0	0	19	27	24	d__Bacteria; p__Actinobacteriota; c__Acidimicrobiia; o__Microtrichales; f__Microtrichaceae
07f9b3bca100fe55720f203eca9d222e	0	0	0	0	8	0	0	0	0	0	0	0	0	0	0	0	0	0	0	0	0	0	0	0	0	0	0	0	0	0	0	0	0	0	0	0	6	0	3	34	0	43	0	0	0	5	0	4	d__Bacteria; p__Actinobacteriota; c__Acidimicrobiia; o__Microtrichales
2a9f9f265a7f90bfa35982ac04b74c9b	0	0	0	0	0	13	0	0	0	0	0	0	0	0	0	0	5	0	0	0	0	0	9	0	0	0	2	5	2	0	0	0	0	0	0	10	16	24	49	30	0	43	0	0	0	61	48	40	d__Bacteria; p__Actinobacteriota; c__Acidimicrobiia; o__Microtrichales
5b2c7006ae961484030a4a9904c9bf0c	0	0	0	0	0	0	0	0	0	0	0	0	0	0	0	0	0	0	0	0	0	0	0	0	0	0	0	0	0	0	0	0	0	0	0	8	23	29	8	0	0	0	0	0	0	12	20	22	d__Bacteria; p__Actinobacteriota; c__Acidimicrobiia; o__Microtrichales
3ed898be25b1501586bbbe4f119485f5	0	0	0	0	0	0	0	0	0	0	0	0	0	0	0	0	0	0	0	0	0	0	0	0	1	0	0	0	0	0	0	0	0	0	0	0	13	22	23	0	0	0	0	0	0	17	5	14	d__Bacteria; p__Actinobacteriota; c__Acidimicrobiia; o__Microtrichales
2f5092f7f6afea0f88fb86d66f897bf8	0	9	0	0	12	0	4	8	0	0	0	0	0	0	0	2	0	2	0	1	0	0	0	0	0	0	0	0	0	0	0	0	0	0	0	0	0	0	0	0	0	0	0	0	0	0	0	0	d__Bacteria; p__Actinobacteriota; c__Acidimicrobiia; o__Microtrichales
7310ed950eb9f873432eb230c9af30b1	0	0	5	0	0	0	0	5	0	0	0	1	0	2	0	0	30	8	20	16	2	0	40	7	1	13	12	12	12	17	10	10	0	2	0	3	0	2	0	0	0	0	0	0	0	0	0	0	d__Bacteria; p__Actinobacteriota; c__Acidimicrobiia; o__Microtrichales; f__Microtrichaceae
76bfed5fd7e7d446c907f1f89fc39582	2	0	0	0	21	6	0	15	0	9	0	16	0	5	9	5	0	0	0	0	8	0	16	0	0	8	4	0	0	0	10	0	0	0	0	6	0	3	0	0	0	0	0	0	0	8	0	0	d__Bacteria; p__Actinobacteriota; c__Acidimicrobiia; o__Microtrichales; f__Microtrichaceae; g__Sva0996_marine_group; s__
39be729a48ae508e740d7d695441b0f4	0	0	0	0	0	0	0	0	0	0	0	0	0	0	0	0	0	0	0	0	0	0	0	0	0	0	0	0	0	0	0	0	0	0	0	0	0	0	0	25	34	0	0	0	0	0	0	0	d__Bacteria; p__Patescibacteria
acbbc9ae34cd98adf830bff6147102ad	0	0	0	0	0	0	0	0	0	0	0	0	0	0	0	0	0	0	0	3	8	0	15	0	0	0	0	0	0	0	0	8	0	0	0	0	0	0	0	0	0	0	0	0	0	0	0	0	d__Bacteria; p__Chloroflexi; c__Anaerolineae; o__Anaerolineales; f__Anaerolineaceae
42651e215baa707adf91b29ff771cc62	0	0	0	0	12	0	0	3	0	2	0	0	0	0	0	0	0	7	0	5	0	0	0	2	0	3	2	4	2	3	3	2	0	3	3	3	5	0	0	0	0	0	0	0	0	5	5	0	d__Bacteria; p__Spirochaetota; c__Spirochaetia; o__Spirochaetales; f__Spirochaetaceae; g__Spirochaeta; s__
1aa2fc3b6061cd5e55497af724688f40	0	0	0	0	0	0	0	0	0	0	0	0	0	0	0	0	0	0	0	0	0	0	0	0	0	0	0	0	0	0	0	0	0	0	0	0	0	0	0	0	0	0	20	14	20	0	0	0	d__Bacteria; p__Spirochaetota; c__Spirochaetia; o__Spirochaetales; f__Spirochaetaceae
3093fac2694d98834ac79855d2b83643	1	0	1	0	0	0	0	0	0	0	2	4	0	3	0	0	0	6	0	5	10	0	0	0	3	2	0	4	5	8	0	4	0	0	11	0	0	6	13	4	0	7	0	0	0	3	3	0	d__Bacteria; p__Spirochaetota; c__Spirochaetia; o__Spirochaetales; f__Spirochaetaceae; g__Spirochaeta_2; s__
e966919fcad28b93bcc08c67249bfb87	0	0	0	8	0	0	0	0	0	0	0	0	0	0	0	0	0	0	2	0	10	9	0	0	0	0	0	0	0	0	0	0	0	0	0	0	0	0	6	3	0	5	0	0	0	0	0	0	d__Bacteria; p__Spirochaetota; c__Spirochaetia; o__Spirochaetales; f__Spirochaetaceae; g__Spirochaeta; s__
30ee798daf82a1b774c5e1aac2a4562f	0	0	0	0	0	0	0	0	0	0	0	0	0	0	0	0	0	0	0	0	0	0	0	0	0	0	0	0	0	0	0	0	0	0	0	0	0	0	0	0	0	0	10	7	4	0	0	0	d__Bacteria; p__Spirochaetota; c__Spirochaetia; o__Spirochaetales; f__Spirochaetaceae; g__Spirochaeta; s__
bdbeacd6b09a054e55564d69e489d6a7	0	0	0	0	8	0	0	0	0	0	0	0	0	0	0	0	4	4	10	6	5	0	12	0	1	4	0	0	0	3	2	1	0	0	0	1	0	0	0	2	0	9	0	0	0	2	1	0	d__Bacteria; p__Spirochaetota; c__Spirochaetia; o__Spirochaetales; f__Spirochaetaceae; g__Spirochaeta; s__
003176947bbbaf7979b9e3b95eba618b	0	0	0	0	0	0	0	0	0	0	0	0	0	0	0	0	0	0	0	0	0	0	0	0	0	0	0	0	0	0	0	0	4	0	2	0	0	0	0	0	0	0	8	19	18	0	0	0	d__Bacteria; p__Chloroflexi; c__Dehalococcoidia; o__MSBL5; f__MSBL5; g__MSBL5; s__
ac24044ece2e77a78c49e89791248dc8	0	0	0	0	0	0	0	0	0	0	0	0	0	0	0	0	0	0	0	0	0	0	0	0	0	0	0	0	0	0	0	0	0	0	0	0	0	0	0	0	0	0	27	11	0	0	0	0	d__Bacteria; p__Patescibacteria
16ae54e7f6d59fc35f0f612ab22bc0f8	0	0	0	0	0	0	0	0	0	0	0	0	0	0	0	0	0	0	0	0	0	0	0	0	0	0	0	0	0	0	0	0	14	0	5	0	6	4	0	0	0	0	0	0	35	0	1	2	d__Bacteria; p__Patescibacteria
874c784d83f91c7ec5792644d821df8f	0	0	0	0	0	0	0	0	0	0	0	0	0	0	0	0	0	0	0	0	8	0	0	0	0	0	0	0	0	0	0	0	0	0	0	6	22	10	13	0	0	0	0	0	0	20	15	14	d__Bacteria; p__Chloroflexi; c__Anaerolineae; o__Anaerolineales; f__Anaerolineaceae; g__uncultured; s__
5737b30990a4b0271462e1773fc565b7	0	0	0	0	14	0	0	0	0	0	0	0	0	0	0	0	0	4	0	11	0	9	0	0	5	3	0	0	0	4	0	0	0	0	0	5	0	0	0	0	0	0	0	0	0	0	0	0	d__Bacteria; p__Actinobacteriota; c__Acidimicrobiia; o__Actinomarinales; f__uncultured; g__uncultured; s__
d78842760ab7dda9d91bd28c93eaf389	0	0	0	0	0	0	0	0	0	0	0	0	0	0	0	0	0	0	6	0	15	0	0	0	0	0	0	6	0	0	13	0	0	0	0	0	22	17	31	6	0	0	0	0	0	29	28	12	d__Bacteria; p__Actinobacteriota; c__Acidimicrobiia; o__Actinomarinales; f__uncultured; g__uncultured; s__
2dd2ac4b9a1cfac4e00a98aad02b4032	0	0	0	0	0	0	0	0	0	0	0	0	0	0	0	0	0	0	0	0	0	0	0	0	0	0	0	0	0	0	0	0	0	0	0	0	0	0	0	8	1	7	0	0	0	0	0	0	d__Archaea
d2578d9cd15e8e63f7074f31d3d628d2	0	0	0	0	0	0	0	0	0	0	0	0	0	0	0	0	0	0	0	0	0	0	0	0	0	0	0	0	0	0	0	0	0	0	0	0	0	0	0	6	20	0	0	0	0	0	0	0	d__Archaea; p__Aenigmarchaeota
c25a3878634943795ea2a63253c438b7	0	0	0	0	0	0	0	0	0	0	0	0	0	0	0	0	0	0	0	0	0	0	0	0	0	0	0	0	0	0	0	0	31	0	19	0	0	0	0	0	0	0	0	0	0	0	0	0	d__Archaea
bd54566cfe1db91ffa80e28cd7e41a5b	0	0	0	0	0	0	0	0	0	0	0	0	0	0	0	0	0	0	0	0	0	0	0	0	0	0	0	0	0	0	0	0	31	0	12	0	0	0	0	0	0	0	65	46	56	0	0	0	d__Archaea
4703ea1df45e6ce30d36d1293897dbb8	0	0	0	0	0	0	0	0	0	0	0	0	0	0	0	0	0	0	0	0	0	0	0	0	0	0	0	0	0	0	0	0	0	0	0	0	0	0	0	0	0	0	24	23	39	0	0	0	d__Archaea; p__Altiarchaeota; c__Altiarchaeia; o__Altiarchaeales; f__Altiarchaeaceae; g__Candidatus_Altiarchaeum; s__
97e02d7cde203ce91edbe2ebea07f8c6	0	0	0	0	0	0	0	0	0	0	0	0	0	0	0	0	0	0	0	0	0	0	0	0	0	0	0	0	0	0	0	0	20	0	8	0	0	0	0	7	0	5	0	0	0	0	0	0	d__Archaea; p__Aenigmarchaeota
b11a5f03963d52791ecd83dbd77f5554	0	0	0	0	0	0	0	0	0	0	0	0	0	0	0	0	0	0	0	0	0	0	0	0	0	0	0	0	0	0	0	0	13	40	27	0	0	0	0	0	0	0	127	145	140	0	3	0	d__Archaea; p__Nanoarchaeota; c__Nanoarchaeia; o__Woesearchaeales; f__Woesearchaeales; g__Woesearchaeales; s__
98519efb3d7ac5a13c3891caca2e083a	0	0	0	0	0	0	0	0	0	0	0	0	0	0	0	0	0	0	0	0	0	0	0	0	0	0	0	0	0	0	0	0	57	39	47	0	0	0	0	77	169	3	36	34	50	0	4	2	d__Archaea; p__Nanoarchaeota; c__Nanoarchaeia; o__Woesearchaeales; f__Woesearchaeales; g__Woesearchaeales; s__
e11f08b4294790e9264174b5f915df65	0	0	0	0	0	0	0	0	0	0	0	0	0	0	0	0	0	0	0	0	0	0	0	0	0	0	0	0	0	0	0	0	33	30	42	0	0	8	0	7	0	10	39	33	53	0	2	0	d__Archaea; p__Nanoarchaeota; c__Nanoarchaeia; o__Woesearchaeales; f__Woesearchaeales; g__Woesearchaeales; s__
aa9c15a4b9d2ce1b0a956705d0ba0ed5	0	0	0	0	0	0	0	0	0	0	0	0	0	0	0	0	0	0	0	0	0	0	0	0	0	0	0	0	0	0	0	0	0	0	0	0	0	0	0	0	0	0	40	31	40	0	0	0	d__Archaea; p__Nanoarchaeota; c__Nanoarchaeia; o__Woesearchaeales
3158b6ac4adb5d53c461fff09e5a62bb	0	0	0	0	0	0	0	0	0	0	0	0	0	0	0	0	0	0	0	0	0	0	0	0	0	0	0	0	0	0	0	0	20	5	24	0	0	1	0	49	95	0	29	46	33	0	11	1	d__Archaea; p__Nanoarchaeota; c__Nanoarchaeia; o__Woesearchaeales; f__Woesearchaeales; g__Woesearchaeales; s__
d214466f58c2b795febe5e80f254232c	0	0	0	0	0	0	0	0	0	0	0	0	0	0	0	0	0	0	0	0	0	0	0	0	0	0	0	0	0	0	0	0	6	11	0	0	0	0	0	0	0	0	33	38	28	0	0	0	d__Archaea; p__Nanoarchaeota; c__Nanoarchaeia; o__Woesearchaeales; f__Woesearchaeales; g__Woesearchaeales; s__
43ea489f3c80d947882c9f7a8133dc89	0	0	0	0	0	0	0	0	0	0	0	0	0	0	0	0	0	0	0	0	0	0	0	0	0	0	0	0	0	0	0	0	3	0	9	0	0	0	0	0	0	0	0	0	0	0	0	0	d__Archaea; p__Nanoarchaeota; c__Nanoarchaeia; o__Woesearchaeales; f__Woesearchaeales; g__Woesearchaeales; s__
4c994f899658df8125e2d24393b04d81	0	0	0	0	0	0	0	0	0	0	0	0	0	0	0	0	0	0	0	0	0	0	2	0	0	0	0	0	0	0	0	0	44	24	29	0	0	0	0	0	0	0	0	0	0	0	2	0	d__Archaea; p__Nanoarchaeota; c__Nanoarchaeia; o__Woesearchaeales; f__Woesearchaeales; g__Woesearchaeales; s__
04e0ecf89198212ab6ace2ad1b56b2a1	0	0	0	0	0	0	0	0	0	0	0	0	0	0	0	0	0	0	0	0	0	0	0	0	0	0	0	0	0	0	0	0	0	2	6	0	0	1	0	72	164	0	0	6	4	0	0	0	d__Archaea; p__Nanoarchaeota; c__Nanoarchaeia; o__Woesearchaeales; f__Woesearchaeales; g__Woesearchaeales; s__
32e4c044659eb08e61113c065bcb06d7	0	0	0	0	0	0	0	0	0	0	0	0	0	0	0	0	0	0	0	0	0	0	0	0	0	0	0	0	0	0	0	0	39	0	19	0	0	0	0	0	0	0	0	0	0	0	0	0	d__Archaea; p__Nanoarchaeota; c__Nanoarchaeia; o__Woesearchaeales; f__Woesearchaeales; g__Woesearchaeales; s__
9c856e45e83368a23e5ca70809567f72	0	0	0	0	0	0	0	0	0	0	0	0	0	0	0	0	0	0	0	0	0	0	0	0	0	0	0	0	0	0	0	0	0	27	19	0	2	15	0	46	109	5	130	91	92	0	0	5	d__Archaea; p__Nanoarchaeota; c__Nanoarchaeia; o__Woesearchaeales; f__Woesearchaeales; g__Woesearchaeales; s__
f8ca789282f143cfbca9d4d48f56bd5e	0	0	0	0	0	0	0	0	0	0	0	0	0	0	0	0	0	0	0	0	0	0	0	0	0	0	0	0	0	0	0	0	0	0	10	0	0	0	0	0	0	0	60	44	54	0	0	0	d__Archaea; p__Nanoarchaeota; c__Nanoarchaeia; o__Woesearchaeales; f__Woesearchaeales; g__Woesearchaeales; s__
2da6419ff23acd6835a6779e43e83463	0	0	0	0	0	0	0	0	0	0	0	0	0	0	0	0	0	0	0	0	0	0	0	0	0	0	0	0	0	0	0	0	10	25	10	0	0	2	0	23	45	9	0	0	0	0	2	0	d__Archaea; p__Nanoarchaeota; c__Nanoarchaeia; o__Woesearchaeales; f__Woesearchaeales; g__Woesearchaeales; s__
6a9a487b3eaca9e996f7fd6ba70467a0	0	0	0	0	0	0	0	0	0	0	0	0	0	0	0	0	0	0	0	0	0	0	0	0	0	0	0	0	0	0	0	0	0	17	21	0	0	0	0	0	0	0	20	45	24	0	1	0	d__Archaea; p__Nanoarchaeota; c__Nanoarchaeia; o__Woesearchaeales; f__Woesearchaeales; g__Woesearchaeales; s__
c19167269b10eb3bfa4b4779176476f9	0	0	0	0	0	0	0	0	0	0	0	0	0	0	0	0	0	0	0	0	0	0	0	0	0	0	0	0	0	0	0	0	0	0	0	0	0	0	0	64	124	5	0	0	0	0	0	7	d__Archaea; p__Nanoarchaeota; c__Nanoarchaeia; o__Woesearchaeales; f__Woesearchaeales; g__Woesearchaeales; s__
30689c4a1d3569d76974955a5e2561c5	0	0	0	0	0	0	0	0	0	0	0	0	0	0	0	0	0	0	0	0	0	0	0	0	0	0	0	0	0	0	0	0	0	0	0	0	0	0	0	0	0	0	0	7	7	0	0	0	d__Archaea; p__Nanoarchaeota; c__Nanoarchaeia; o__Woesearchaeales; f__Woesearchaeales; g__Woesearchaeales; s__
0b30fbdfc4ab9f7399517353cc06a5b1	0	0	0	0	0	0	0	0	0	0	0	0	0	0	0	0	0	0	0	0	0	0	0	0	0	0	0	0	0	0	0	0	55	75	79	0	0	0	0	23	0	46	23	22	12	0	8	7	d__Archaea; p__Nanoarchaeota; c__Nanoarchaeia; o__Woesearchaeales; f__Woesearchaeales; g__Woesearchaeales; s__
c1f3c1eaa4be835a198c8e9a30939cf2	0	0	0	0	0	0	0	0	0	0	0	0	0	0	0	0	0	0	0	0	0	0	0	0	0	0	0	0	0	0	0	0	18	36	20	0	0	0	0	0	0	0	63	78	65	0	0	0	d__Archaea; p__Nanoarchaeota; c__Nanoarchaeia; o__Woesearchaeales; f__Woesearchaeales; g__Woesearchaeales; s__
8888df2b19397e7b2fe053defb409442	0	0	0	0	0	0	0	0	0	0	0	0	0	0	0	0	0	0	0	0	0	0	0	0	0	0	0	0	0	0	0	0	27	0	12	0	0	0	0	0	0	0	0	0	0	0	0	0	d__Archaea; p__Nanoarchaeota; c__Nanoarchaeia; o__Woesearchaeales; f__Woesearchaeales; g__Woesearchaeales; s__
821a010682bc8c5d0bc40259edff9dfa	0	0	0	0	0	0	0	0	0	0	0	0	0	0	0	0	0	0	0	0	0	0	0	0	0	0	0	0	0	0	0	0	0	0	6	0	0	0	0	0	0	0	32	24	22	0	0	0	d__Archaea; p__Nanoarchaeota; c__Nanoarchaeia; o__Woesearchaeales; f__Woesearchaeales; g__Woesearchaeales; s__
673f72894c8d51d8fa3480146a974e5d	0	0	0	0	0	0	0	0	0	0	0	0	0	0	0	0	0	0	0	0	0	0	0	0	0	0	0	0	0	0	0	0	0	0	0	0	0	0	0	16	0	18	24	25	15	0	0	0	d__Archaea; p__Aenigmarchaeota
0a218fb3b2b7f046fe54b783cf5673af	0	0	0	0	0	0	0	0	0	0	0	0	0	0	0	0	0	0	0	0	0	0	0	0	0	0	0	0	0	0	0	0	31	4	16	0	0	0	0	8	0	7	0	0	0	0	3	0	d__Archaea
66bc8cc38eaf9adf533bf3f040175a2f	0	0	0	0	0	0	0	0	0	0	0	0	0	0	0	0	0	0	0	0	0	0	0	0	0	0	0	0	0	0	0	0	45	0	24	0	0	0	0	0	0	0	0	0	0	0	0	0	d__Archaea; p__Aenigmarchaeota; c__Aenigmarchaeia; o__Aenigmarchaeales; f__Aenigmarchaeales; g__Aenigmarchaeales; s__
0f973c9cd2b537dc744593e1be6fbb90	0	0	0	0	0	0	0	0	0	0	0	0	0	0	0	0	0	0	0	0	0	0	0	0	0	0	0	0	0	0	0	0	0	0	0	0	0	0	0	0	0	0	6	10	14	0	0	0	d__Archaea; p__Aenigmarchaeota
80eff2bec39198effbf14eef0b44286a	0	0	0	0	0	0	0	0	0	0	0	0	0	0	0	0	0	0	0	0	0	0	0	0	0	0	0	0	0	0	0	0	11	0	24	0	0	0	0	1	0	7	0	0	0	0	0	0	d__Archaea; p__Aenigmarchaeota
a46332ba9ec34a92ceed68db81103eec	0	0	0	0	0	0	0	0	0	0	0	0	0	0	0	0	0	0	0	0	0	0	0	0	0	0	0	0	0	0	0	0	0	0	0	0	0	0	0	2	0	4	48	46	39	0	0	0	d__Archaea; p__Aenigmarchaeota
4aa3a4bf22605a4b1112e94464eb8b9b	0	0	0	0	0	0	0	0	0	0	0	0	0	0	0	0	0	0	0	0	0	0	0	0	0	0	0	0	0	0	0	0	0	0	0	0	0	0	0	0	0	0	36	36	30	0	0	0	d__Archaea
9918018a8311a06d5110d4ac42c75254	0	0	0	0	0	0	0	0	0	0	0	0	0	0	0	0	0	0	0	0	0	0	0	0	0	0	0	0	0	0	0	0	0	4	0	0	0	0	0	0	0	0	7	3	7	0	0	0	d__Archaea
d48daeeb9c6bcc6812be535097702bc5	0	0	0	0	0	0	0	0	0	0	0	0	0	0	0	0	0	0	0	0	0	0	0	0	0	0	0	0	0	0	0	0	0	0	0	0	0	0	0	7	0	15	0	0	0	0	0	0	d__Archaea
4a1f2f542237aac4f02cde804b6cdfd6	0	0	0	0	0	0	0	0	0	0	0	0	0	0	0	0	0	0	0	0	0	0	0	0	0	0	0	0	0	0	0	0	17	0	10	0	0	0	0	0	0	0	11	16	15	0	0	0	d__Archaea; p__Aenigmarchaeota
d8d03f403fee0204b9cd1a812270a97a	0	0	0	0	0	0	0	0	0	0	0	0	0	0	0	0	0	0	0	0	0	0	0	0	0	0	0	0	0	0	0	0	0	9	0	0	0	0	0	0	0	0	9	10	10	0	0	0	d__Archaea; p__Aenigmarchaeota; c__Deep_Sea_Euryarchaeotic_Group(DSEG); o__Deep_Sea_Euryarchaeotic_Group(DSEG); f__Deep_Sea_Euryarchaeotic_Group(DSEG); g__Deep_Sea_Euryarchaeotic_Group(DSEG); s__
4cdf1d9063c0e5b130116ff529ff97bf	0	0	0	0	0	0	0	0	0	0	0	0	0	0	0	0	0	0	0	0	0	0	0	0	0	0	0	0	0	0	0	0	10	0	0	0	0	0	0	0	0	0	19	13	25	0	0	0	d__Archaea; p__Aenigmarchaeota; c__Deep_Sea_Euryarchaeotic_Group(DSEG); o__Deep_Sea_Euryarchaeotic_Group(DSEG); f__Deep_Sea_Euryarchaeotic_Group(DSEG); g__Deep_Sea_Euryarchaeotic_Group(DSEG); s__
30cd2d236d6280c57e01c80feb522ab0	0	0	0	0	0	0	0	0	0	0	0	0	0	0	0	0	0	0	0	0	0	0	0	0	0	0	0	0	0	0	0	0	0	0	0	0	0	0	0	47	138	0	0	0	0	0	0	0	d__Archaea
de0b77d46a706f651147ff804e6e3d85	0	0	0	0	0	0	0	0	0	0	0	0	0	0	0	0	0	0	0	0	0	0	0	0	0	0	0	0	0	0	0	0	0	0	0	0	0	0	0	0	0	0	11	0	11	0	0	0	d__Archaea; p__Aenigmarchaeota
2a50ddbf435ae23820ff1525e74fd248	0	0	0	0	0	0	0	0	0	0	0	0	0	0	0	0	0	0	0	0	0	0	0	0	0	0	0	0	0	0	0	0	0	6	3	0	0	0	0	0	0	0	43	20	20	0	0	0	d__Archaea
6f4de2f29f4973f31d183735374592b8	0	0	0	0	0	0	0	0	0	0	0	0	0	0	0	0	0	0	0	0	0	0	0	0	0	0	0	0	0	0	0	0	17	10	8	0	0	0	0	4	0	9	29	48	37	0	10	0	d__Archaea; p__Aenigmarchaeota; c__Deep_Sea_Euryarchaeotic_Group(DSEG); o__Deep_Sea_Euryarchaeotic_Group(DSEG); f__Deep_Sea_Euryarchaeotic_Group(DSEG); g__Deep_Sea_Euryarchaeotic_Group(DSEG); s__
4f8bfaf8658aa5ca9ec784c47b3f75e1	0	0	0	0	0	0	0	0	0	0	0	0	0	0	0	0	0	0	0	0	0	0	0	0	0	0	0	0	0	0	0	0	17	0	10	0	0	0	0	0	0	0	0	0	0	0	0	0	d__Archaea; p__Aenigmarchaeota; c__Deep_Sea_Euryarchaeotic_Group(DSEG); o__Deep_Sea_Euryarchaeotic_Group(DSEG); f__Deep_Sea_Euryarchaeotic_Group(DSEG); g__Deep_Sea_Euryarchaeotic_Group(DSEG); s__
ed45fe30b6b1f8903f74f953984e2b73	0	0	0	0	0	0	0	0	0	0	0	0	0	0	0	0	0	0	0	0	0	0	0	0	0	0	0	0	0	0	0	0	0	0	0	0	0	0	0	0	0	0	3	13	9	0	0	0	Unassigned
e678162ab98fec42d4b8cb61565cbb22	0	0	0	0	0	0	0	0	0	0	0	0	0	0	0	0	0	0	0	0	0	0	0	0	0	0	0	0	0	0	0	0	0	0	0	0	0	0	0	0	0	0	6	0	15	0	0	0	d__Eukaryota
d922e40eb9c7cb9e1eaa30ec432de0fd	0	0	0	0	0	0	0	0	0	0	0	0	0	0	0	0	0	0	0	0	0	0	0	0	0	0	0	0	0	0	0	0	0	23	0	0	0	0	0	0	0	0	16	12	13	0	0	0	d__Eukaryota
c3e67abf97d3d38ec6da7a66d7186a77	0	0	0	0	0	0	0	0	0	0	0	0	0	0	0	0	0	0	0	0	0	0	0	0	0	0	0	0	0	0	0	0	0	8	3	0	0	0	0	0	0	0	21	11	10	0	0	0	d__Eukaryota
47ef371e5934d9c1bf0895b470655518	0	0	0	0	0	0	0	0	0	0	0	0	0	0	0	0	0	0	0	0	0	0	0	0	0	0	0	0	0	0	0	0	0	17	0	0	0	0	0	0	0	0	12	16	19	0	0	0	d__Eukaryota
15d28b4c8fb74959ad4861b9a4b52f59	0	0	0	0	0	0	0	0	0	0	0	0	0	0	0	0	0	0	0	0	0	0	0	0	0	0	0	0	0	0	0	0	0	64	6	0	0	0	0	0	0	0	0	0	11	0	0	0	Unassigned
00ed106dc4a07b4036ec2ffdcafe5ac8	0	0	0	0	0	0	0	0	0	0	0	0	0	0	0	0	0	0	0	0	0	0	0	0	0	0	0	0	0	0	0	0	0	0	0	0	0	0	0	45	51	0	0	0	0	0	0	0	d__Bacteria; p__Proteobacteria; c__Alphaproteobacteria; o__Rickettsiales; f__Mitochondria; g__Mitochondria; s__
ee2e48e3f4e46a372e5c851091f8d687	0	0	0	0	0	0	0	0	0	0	0	0	0	0	0	0	0	0	0	0	0	0	0	0	0	0	0	0	0	0	0	0	0	0	3	0	23	5	0	13	52	7	0	7	0	0	3	2	d__Bacteria; p__Proteobacteria; c__Alphaproteobacteria; o__Rickettsiales; f__Mitochondria; g__Mitochondria; s__
e5f5a1260664100bf6cbe8ac8da6763e	0	0	0	0	0	0	0	0	0	0	0	0	0	0	0	0	0	0	0	0	0	0	0	0	0	0	0	0	0	0	0	0	0	0	0	0	0	3	0	0	0	4	12	15	11	0	0	0	d__Bacteria; p__Proteobacteria; c__Alphaproteobacteria; o__Rickettsiales; f__Mitochondria; g__Mitochondria; s__
7911816f5e81f650f769aba0d5c708cb	0	0	0	0	0	0	0	0	0	0	0	0	0	0	0	0	0	0	0	0	0	0	0	0	0	0	0	0	0	0	0	0	5	6	2	0	0	0	0	0	0	0	8	3	17	0	1	0	d__Bacteria; p__Cyanobacteria; c__Cyanobacteriia; o__Chloroplast; f__Chloroplast; g__Chloroplast; s__
ce7259b9e793f652dba0589910ba9e55	0	0	0	18	4	0	0	0	0	0	0	0	0	0	0	0	0	0	0	0	0	0	0	0	0	0	0	0	0	0	0	0	0	0	0	0	11	0	0	0	0	0	0	0	0	0	0	0	d__Bacteria; p__Cyanobacteria; c__Cyanobacteriia; o__Chloroplast; f__Chloroplast; g__Chloroplast; s__
8106400897616c825f103f09891cf6e0	0	0	0	0	0	0	0	0	0	0	0	0	0	0	0	0	0	0	0	0	0	0	0	0	0	0	0	0	0	0	0	0	0	0	0	0	10	0	9	0	0	0	0	0	0	7	4	2	d__Bacteria; p__Myxococcota; c__Polyangia; o__Polyangiales; f__Sandaracinaceae
8b35f22dfd3b468664a117b155f11888	0	0	0	0	0	0	0	0	0	0	0	0	0	0	0	0	0	0	0	0	0	0	0	0	0	0	0	0	0	0	0	0	0	0	0	0	0	0	5	6	0	8	0	0	0	0	0	0	d__Bacteria; p__Myxococcota; c__Polyangia; o__Polyangiales; f__Sandaracinaceae; g__uncultured; s__
f6e759413f896b4754067722dca7efd9	0	0	0	31	0	0	0	0	0	13	0	4	0	0	0	0	0	0	0	0	0	0	0	0	0	0	0	0	0	0	2	0	0	3	0	0	0	0	0	0	0	0	0	0	0	0	0	0	d__Bacteria; p__Myxococcota; c__Polyangia; o__Polyangiales; f__Sandaracinaceae; g__uncultured; s__
31ebbed7ecf67cbc49a5c231747e7d05	0	0	0	0	0	0	0	0	0	0	0	0	0	0	0	0	0	0	0	0	0	0	0	0	0	0	0	0	0	0	0	0	0	0	0	0	11	0	0	10	0	6	0	0	0	5	0	10	d__Bacteria; p__Myxococcota; c__Polyangia; o__Polyangiales; f__BIrii41; g__BIrii41; s__
12f20068c8c5c0dd6fa9e2cd32ca488a	0	0	0	0	0	0	0	0	0	0	0	0	0	5	0	0	0	4	0	0	4	0	2	0	0	0	0	0	0	2	0	0	0	0	0	0	0	8	8	0	0	0	0	0	0	11	2	7	d__Bacteria; p__Myxococcota; c__Polyangia; o__Polyangiales; f__Eel-36e1D6; g__Eel-36e1D6; s__
87546a3830faee816ea62adf4bc6beec	0	0	0	0	4	0	0	0	0	0	0	0	0	0	0	0	0	4	5	0	11	5	0	0	2	0	0	5	0	0	0	0	0	4	0	0	0	0	0	0	0	0	0	0	0	0	0	0	d__Bacteria
c9d5068f9455f37425609081c1e5de5a	0	0	0	0	0	0	0	0	0	0	0	0	0	5	0	1	4	8	4	0	9	4	13	4	0	4	0	0	3	0	0	0	0	0	0	2	16	0	17	0	0	0	0	0	0	8	12	8	d__Bacteria; p__Myxococcota; c__Myxococcia; o__Myxococcales; f__Myxococcaceae; g__P3OB-42; s__
4f8188c86dd1296c5ef902f0cbde8c57	0	0	0	0	0	0	0	0	0	0	0	0	0	0	0	0	0	0	0	0	0	0	0	0	0	0	0	0	0	0	0	0	0	0	0	0	0	0	0	0	0	0	7	7	8	0	0	0	d__Bacteria
c529a7e6fa843e7aa31e990899185e0b	0	0	0	0	0	0	0	0	0	0	0	0	0	0	0	0	0	0	0	0	0	0	0	0	0	0	0	0	0	0	0	0	0	0	0	0	0	0	0	0	0	0	11	9	12	0	0	0	d__Bacteria
f9f029b55823e4df1fd6e9a68d3ee20f	0	0	0	0	0	0	0	0	0	0	0	0	0	0	0	0	0	0	0	0	0	0	0	0	0	0	0	0	0	0	0	0	0	0	0	0	0	0	0	0	0	0	22	14	11	0	0	0	d__Bacteria
1f372b3c6a878abb7c1ca5f0c6b46164	0	0	0	0	0	0	0	0	0	0	0	0	0	0	0	0	0	0	0	0	0	0	0	0	0	0	0	0	0	0	0	0	33	0	16	0	0	0	0	0	0	0	0	0	0	0	0	0	d__Bacteria
629d14d0d8f985aa894a5bcb72adc51d	4	0	3	0	16	0	0	0	0	0	0	0	0	0	0	2	0	11	0	3	0	0	0	0	3	0	2	0	4	10	0	3	0	0	0	0	0	0	0	0	0	0	0	0	0	0	0	0	d__Bacteria
f63c8ea0b75c83ce6d9deb2412bf2814	0	0	0	0	0	0	0	0	0	0	0	0	0	0	0	0	0	0	0	0	0	0	0	0	0	0	0	0	0	0	0	0	0	0	0	0	7	3	0	15	0	36	0	0	0	0	0	0	d__Bacteria; p__Myxococcota; c__Myxococcia; o__Myxococcales; f__Myxococcaceae; g__P3OB-42; s__
f616c0f33985093975e4f66acf582337	0	0	0	0	0	0	0	0	0	0	0	0	0	0	0	0	0	0	0	0	0	0	0	0	0	0	0	0	0	0	0	0	0	0	0	0	0	0	12	0	0	0	0	0	0	6	3	0	d__Bacteria; p__Myxococcota; c__Polyangia; o__Polyangiales; f__Eel-36e1D6; g__Eel-36e1D6; s__
b99a2a76f7f2d93b90e8898b22285585	0	0	0	0	0	0	0	0	0	0	0	0	0	0	0	0	0	0	0	0	0	0	0	0	0	0	0	0	0	0	0	0	25	0	13	0	0	7	0	0	0	0	0	0	0	0	0	0	d__Bacteria; p__Proteobacteria; c__Gammaproteobacteria
0ec3a1d2ea5cff223c7d6da4a135ecce	0	0	0	0	0	0	0	0	0	0	0	0	0	0	0	0	0	0	0	0	0	0	0	0	0	0	0	0	0	0	0	0	5	16	8	0	13	0	13	0	0	0	0	0	0	4	2	8	d__Bacteria; p__Nitrospirota; c__Thermodesulfovibrionia; o__uncultured; f__uncultured; g__uncultured; s__
9b9460441657fa2df195ae902241b16d	6	15	11	22	7	3	9	35	9	0	8	12	17	5	0	5	5	1	1	3	6	10	2	0	0	0	2	0	4	6	0	3	0	0	0	38	1	0	2	0	0	4	0	0	0	5	0	4	d__Bacteria; p__Acidobacteriota; c__Vicinamibacteria; o__Subgroup_17; f__Subgroup_17; g__Subgroup_17; s__
fdc3582dff0900e976e7bb556df8dd81	16	15	36	56	113	16	20	59	19	11	20	38	29	10	0	32	0	26	26	17	70	66	30	0	3	12	23	18	18	22	52	18	9	0	11	151	155	89	154	71	0	90	0	0	0	161	117	130	d__Bacteria; p__Acidobacteriota; c__Vicinamibacteria; o__Subgroup_17; f__Subgroup_17; g__Subgroup_17; s__
57bffdb3d26d8815a18b02aae36eaeaf	0	0	7	31	15	4	0	0	0	0	0	0	7	0	0	0	0	0	0	2	17	9	0	0	0	0	9	0	0	10	0	5	0	16	0	24	95	91	134	20	0	45	12	10	10	208	108	126	d__Bacteria; p__Acidobacteriota; c__Vicinamibacteria; o__Subgroup_17; f__Subgroup_17; g__Subgroup_17; s__
e266bf49a69acf64cc429a7d9aa94db5	0	0	0	13	0	0	0	0	0	0	0	0	0	0	0	0	18	0	0	16	0	0	0	13	0	0	16	0	0	0	0	0	0	0	0	25	34	35	34	53	0	128	0	0	0	57	36	39	d__Bacteria; p__Acidobacteriota; c__Vicinamibacteria; o__Subgroup_17; f__Subgroup_17; g__Subgroup_17; s__
91058e3e4b64cc196155e5ae515185e9	0	0	0	0	0	0	0	0	0	0	0	0	0	0	0	0	0	0	0	0	0	0	0	0	0	0	0	0	0	0	0	0	0	0	0	0	20	7	20	6	0	10	0	0	0	19	8	27	d__Bacteria; p__Acidobacteriota; c__Vicinamibacteria; o__Subgroup_17; f__Subgroup_17; g__Subgroup_17; s__
ffe13c12588ac48bf48eac73dbbc4f12	0	0	0	0	0	0	0	0	0	0	0	0	0	0	0	0	0	0	0	0	0	0	0	0	0	0	0	0	0	0	0	0	0	18	0	0	0	5	0	0	0	0	0	0	0	0	5	3	d__Bacteria; p__Nitrospirota; c__Thermodesulfovibrionia; o__uncultured; f__uncultured; g__uncultured; s__
3111d1d052397e010137d68101f7a111	0	0	0	0	0	0	0	0	0	0	0	0	0	0	0	0	0	0	0	0	0	0	0	0	0	0	0	0	0	0	0	0	15	0	10	0	0	0	0	0	0	0	0	0	0	0	0	0	d__Bacteria; p__Nitrospirota; c__Thermodesulfovibrionia; o__uncultured; f__uncultured; g__uncultured; s__
d201a06dff35d4bf6e90c905cb00f77c	0	0	0	36	11	0	0	0	0	0	0	0	0	0	0	0	0	2	3	1	13	0	19	0	0	0	13	18	0	7	18	2	0	0	0	0	3	2	0	0	0	0	0	0	0	6	0	5	d__Bacteria; p__Nitrospirota; c__Thermodesulfovibrionia; o__uncultured; f__uncultured; g__uncultured; s__
c3603c90fa83d73d3341909850196609	0	0	0	0	0	0	0	0	0	0	0	0	0	0	0	0	0	2	7	0	0	0	0	0	4	0	5	10	0	1	9	0	0	0	0	0	0	3	1	0	0	0	0	0	0	4	5	0	d__Bacteria; p__Nitrospirota; c__Thermodesulfovibrionia
434d1698a98cea823ff18c240ef05a1d	0	0	0	17	0	0	0	0	0	2	0	0	0	0	0	0	0	5	2	0	15	0	0	3	4	3	7	10	4	3	6	0	0	0	0	1	0	0	0	0	0	0	0	0	0	0	0	0	d__Bacteria; p__Nitrospirota; c__Thermodesulfovibrionia; o__uncultured; f__uncultured; g__uncultured; s__
32e09bd5f196a5b017dc56891d1210a2	0	0	0	9	11	0	0	0	0	0	0	0	0	0	0	0	0	4	3	5	13	0	0	0	0	0	8	0	0	0	0	0	0	0	0	0	0	0	0	0	0	0	0	0	0	0	1	0	d__Bacteria; p__Nitrospirota; c__Thermodesulfovibrionia; o__uncultured; f__uncultured; g__uncultured; s__
611b4543bc0b5d315fd0bfa001c27473	0	0	0	0	0	0	0	0	0	0	0	0	0	0	0	0	0	0	0	0	0	0	0	0	0	0	0	0	0	0	0	0	1	12	0	0	0	0	0	30	65	0	0	0	0	0	0	0	d__Bacteria; p__Verrucomicrobiota; c__Omnitrophia; o__Omnitrophales; f__Omnitrophales; g__Omnitrophales; s__
b4913c70eb190c72906b57dcfce972d0	0	0	0	0	0	0	0	0	0	0	0	0	0	0	0	0	0	2	0	0	0	0	0	0	0	0	0	0	0	0	0	0	0	0	0	0	0	1	1	33	46	4	0	0	0	0	0	3	d__Bacteria; p__Nitrospirota; c__Thermodesulfovibrionia; o__uncultured; f__uncultured; g__uncultured; s__
ca8dae5b455a77a686f26d0887803745	0	0	0	0	0	0	0	0	0	0	0	0	0	0	0	0	0	0	0	0	0	0	0	0	0	0	0	1	0	0	0	0	5	26	6	0	5	0	4	2	0	10	0	0	0	1	0	0	d__Bacteria; p__Nitrospirota; c__Thermodesulfovibrionia; o__uncultured; f__uncultured; g__uncultured; s__
f57387b447a9cd36ff061abf999c427e	0	0	0	0	0	0	0	0	0	0	0	0	0	0	0	0	0	0	0	0	0	0	0	0	0	0	0	0	0	0	0	0	0	0	0	0	19	0	0	4	0	9	0	0	0	0	0	0	d__Bacteria; p__Nitrospirota; c__Thermodesulfovibrionia; o__uncultured; f__uncultured; g__uncultured; s__
0f4512ee7732dde3f302324ac866f02c	0	0	0	16	0	0	0	0	0	0	0	0	0	0	0	0	0	0	0	0	5	0	0	0	0	0	0	0	0	0	0	0	21	0	10	0	0	0	5	0	0	0	0	0	0	0	0	3	d__Bacteria; p__Nitrospirota; c__Thermodesulfovibrionia; o__uncultured; f__uncultured; g__uncultured; s__
b0040eb1db7139d172a0ee6a15fd2d40	0	0	0	0	0	0	0	0	0	0	0	0	0	0	0	0	0	0	0	0	0	0	0	0	0	0	0	0	0	0	0	0	0	0	9	0	0	0	0	0	0	0	26	14	19	0	0	0	d__Bacteria; p__Nitrospirota; c__Thermodesulfovibrionia; o__uncultured; f__uncultured; g__uncultured; s__
821761a5b70919eeaa6d377b937139f5	0	0	0	6	0	0	0	0	0	0	0	0	0	0	0	0	0	0	0	0	0	0	0	0	0	0	0	0	0	0	0	0	0	0	0	0	0	19	14	0	0	0	0	0	0	0	0	0	d__Bacteria; p__Nitrospirota; c__Thermodesulfovibrionia; o__uncultured; f__uncultured; g__uncultured; s__
1b286574dc8b3443858a2b9128d0c90e	0	0	0	27	0	13	0	0	0	0	0	0	0	1	0	0	0	7	10	0	34	0	0	0	0	0	0	30	0	0	15	0	0	0	0	0	34	11	39	8	0	16	0	0	0	22	38	25	d__Bacteria; p__Nitrospirota; c__Thermodesulfovibrionia; o__uncultured; f__uncultured; g__uncultured; s__
76b65af860a4676780687090eb68ae83	0	0	0	40	45	0	0	0	0	0	0	0	0	0	0	0	0	0	0	0	41	18	0	2	3	0	21	0	0	14	38	5	0	0	0	0	0	0	0	0	0	0	0	0	0	0	0	0	d__Bacteria; p__Nitrospirota; c__Thermodesulfovibrionia; o__uncultured; f__uncultured; g__uncultured; s__
52b11817043d9c28bbd4a9fa3dd9c36d	0	0	0	0	0	0	0	0	0	0	0	0	0	0	0	3	0	0	14	2	23	0	9	0	0	0	0	0	0	0	0	0	0	13	0	0	0	13	0	0	0	0	0	0	0	0	0	0	d__Bacteria; p__Nitrospirota; c__Thermodesulfovibrionia; o__uncultured; f__uncultured; g__uncultured; s__
544f5649dc74c078f56b8d5d4b6d4137	0	0	0	17	6	0	0	0	0	0	0	0	0	0	0	0	0	0	0	0	0	0	0	0	0	0	0	0	0	0	12	0	0	0	0	0	12	0	19	0	0	0	0	0	0	0	9	12	d__Bacteria; p__Nitrospirota; c__Thermodesulfovibrionia; o__uncultured; f__uncultured; g__uncultured; s__
9c24e87cc4ea80e7b2af57b902a012eb	0	0	0	0	0	0	0	0	0	0	0	0	0	0	0	0	0	10	0	0	0	0	0	5	11	4	0	0	5	0	0	0	0	0	0	0	0	0	0	9	0	17	0	0	0	0	0	0	d__Bacteria; p__Nitrospirota; c__Thermodesulfovibrionia; o__uncultured; f__uncultured; g__uncultured; s__
d1f2351bc5653cd742fd425b3c5b444d	0	0	0	0	0	0	0	0	0	0	0	0	0	0	0	0	0	0	0	0	11	0	0	0	0	0	8	24	0	0	10	11	0	0	0	0	0	0	0	0	0	0	0	0	0	0	8	0	d__Bacteria; p__Nitrospirota; c__Thermodesulfovibrionia; o__uncultured; f__uncultured; g__uncultured; s__
3aff2af704bb66adc44e04dd38e66891	0	1	2	4	17	0	0	1	0	0	0	6	1	4	0	0	2	3	4	2	5	1	31	3	0	9	7	5	12	12	10	5	4	6	1	0	1	1	5	0	0	0	0	0	0	2	3	2	d__Bacteria; p__Nitrospirota; c__4-29-1; o__4-29-1; f__4-29-1; g__4-29-1; s__
f25b52b0fef695924d5b7cab4a67c965	0	0	0	0	0	0	0	0	0	0	0	0	0	0	0	0	0	0	0	0	0	0	0	0	0	0	0	0	0	0	0	0	0	0	0	0	0	0	0	0	0	0	0	0	0	0	7	6	d__Bacteria; p__Nitrospirota; c__Thermodesulfovibrionia; o__uncultured; f__uncultured; g__uncultured; s__
d72b23575bf843dc8dc9dc5513123468	4	0	0	0	18	0	0	0	0	0	0	0	0	0	0	0	0	5	2	0	9	7	0	1	7	2	1	0	0	2	2	0	0	5	0	0	0	1	1	0	0	7	0	0	0	8	8	4	d__Bacteria; p__Nitrospirota; c__Thermodesulfovibrionia; o__uncultured; f__uncultured; g__uncultured; s__
ada2ee3027d2768de811759ab0dc1602	0	0	0	0	0	0	0	0	0	0	0	0	0	0	0	0	0	0	0	0	0	0	0	0	0	0	0	0	0	0	0	0	31	0	11	0	0	0	0	0	0	0	0	0	0	0	0	0	d__Bacteria; p__Cyanobacteria; c__Cyanobacteriia; o__Chloroplast; f__Chloroplast; g__Chloroplast; s__
9bce611ab3a65b96f5b7fbf8fe66e1dc	0	0	1	0	0	0	0	0	0	0	0	0	0	0	0	0	0	0	0	0	3	0	0	0	0	0	0	0	0	0	3	0	0	2	0	0	0	0	2	0	0	0	0	0	0	8	13	4	d__Bacteria; p__Chloroflexi; c__Anaerolineae; o__SBR1031; f__SBR1031; g__SBR1031; s__
465f8ee7e3cc6000d40ee0c2c9f31761	0	0	0	0	0	0	0	0	0	0	0	0	0	0	0	0	0	0	0	0	0	0	0	0	0	0	0	0	0	0	0	0	0	0	0	0	0	3	0	41	0	55	0	0	0	0	0	0	d__Bacteria; p__Chloroflexi; c__Anaerolineae; o__SBR1031; f__SBR1031; g__SBR1031; s__
9ee5ad146098632bf72c384bc7a15be1	0	0	0	22	0	0	0	0	0	0	0	0	0	0	0	0	0	0	0	0	0	0	0	0	0	0	0	0	0	0	0	0	0	0	3	0	16	7	0	0	0	0	0	0	0	3	2	5	d__Bacteria; p__Chloroflexi; c__Anaerolineae; o__SBR1031; f__SBR1031; g__SBR1031; s__
73b24e29d819738bc635b7975d25f737	0	0	0	46	0	0	0	0	0	0	0	0	0	0	0	0	0	0	0	0	0	0	0	0	0	0	0	0	0	0	0	0	0	0	0	0	0	7	8	0	0	0	0	0	0	6	4	8	d__Bacteria; p__Chloroflexi; c__Anaerolineae; o__SBR1031; f__SBR1031; g__SBR1031; s__
cc6d1d18a7b17435194d1186690cecf1	0	0	0	0	0	0	0	0	0	0	0	0	0	0	0	0	0	0	0	0	0	0	0	0	0	0	0	0	0	0	0	0	0	0	0	0	20	0	19	21	0	91	0	0	0	10	13	12	d__Bacteria; p__Chloroflexi; c__Anaerolineae; o__SBR1031; f__SBR1031; g__SBR1031; s__
62c029e3594001ad4b0abd7259320a1a	0	0	0	0	0	0	0	0	0	0	0	0	0	0	0	0	0	0	0	0	1	0	0	0	0	0	0	0	0	0	0	0	0	0	0	0	1	1	3	6	0	24	0	0	0	14	8	25	d__Bacteria; p__Chloroflexi; c__Anaerolineae
5b689fe1aeac8c749033b7bf550760ac	0	0	0	0	0	0	0	0	0	0	0	0	0	0	0	0	0	0	0	0	0	0	0	0	0	0	0	0	0	0	0	0	0	0	0	0	6	0	14	0	0	0	0	0	0	25	21	34	d__Bacteria; p__Chloroflexi; c__Anaerolineae
ca775672c9fec1d024555a1098db4177	0	0	0	0	0	0	0	0	0	0	0	0	0	0	0	0	0	0	0	0	0	0	0	0	0	0	0	0	0	0	0	0	14	0	9	0	0	0	0	0	0	0	0	0	0	0	0	0	d__Bacteria
02d07a520f67025f604a1b6168cddc83	0	0	0	0	0	0	0	0	0	0	0	0	0	0	0	0	0	0	0	0	0	0	0	0	0	0	0	0	0	0	0	0	0	0	0	0	0	0	0	0	0	0	47	32	55	0	0	0	d__Bacteria
1358e3724d8b13f804a6aa95af000198	0	0	0	0	0	0	0	0	0	0	0	0	0	0	0	0	0	0	0	0	0	0	0	0	0	0	0	0	0	0	0	0	0	0	0	0	0	0	0	0	0	0	6	10	18	0	0	0	d__Bacteria; p__Elusimicrobiota; c__Elusimicrobia; o__Lineage_IV; f__Lineage_IV; g__Lineage_IV; s__
252dd4779b00d810c72a801701e1aafc	0	0	0	0	0	0	0	0	0	0	0	0	0	0	0	0	0	0	0	0	0	0	0	0	0	0	0	0	0	0	0	0	0	0	0	0	0	0	0	19	40	0	0	0	0	0	0	0	d__Bacteria; p__Elusimicrobiota
affe03077b3e01fc12dd509f09d2f5d1	0	0	0	0	0	0	0	0	0	0	0	0	0	0	0	0	0	0	0	0	0	0	0	0	0	0	0	0	0	0	0	0	0	2	0	0	0	0	0	47	106	0	0	0	0	0	0	0	d__Bacteria
30d9302023e651234274ed308e88f1a0	0	0	0	0	0	0	0	0	0	0	0	0	0	0	0	0	0	0	0	0	0	0	0	0	0	0	0	0	0	0	0	0	0	2	0	0	0	0	0	15	0	39	0	0	0	0	0	0	d__Bacteria; p__Elusimicrobiota
901e19a56554cec3af72385e331fa306	0	0	0	0	0	0	0	0	0	0	0	0	0	0	0	0	0	0	0	0	0	0	0	0	0	0	0	0	0	0	0	0	18	0	9	0	0	0	0	0	0	0	0	0	0	0	0	0	d__Bacteria
9a834cb04f67adb30ba5ae4f5b03a3ad	0	0	0	0	0	0	0	0	0	0	0	0	0	0	0	0	0	0	0	0	0	0	0	0	0	0	0	0	0	0	0	0	0	0	0	0	0	0	0	0	0	0	27	34	19	0	0	0	d__Bacteria; p__Planctomycetota; c__Pla3_lineage; o__Pla3_lineage; f__Pla3_lineage; g__Pla3_lineage; s__
2db95ffdaf5cbd328b55f3c680707181	0	0	0	8	0	0	0	0	0	0	0	0	0	0	0	2	0	0	0	0	0	0	0	0	0	0	0	0	0	0	0	0	0	0	0	0	15	0	10	0	0	0	0	0	0	0	0	0	d__Bacteria; p__Planctomycetota; c__Planctomycetes; o__Pirellulales; f__Pirellulaceae
46ef292dea5058e01b97876885aec5e5	0	0	7	0	0	0	0	0	0	0	0	0	0	0	0	0	0	0	0	0	0	0	0	0	0	0	0	0	0	0	0	0	0	0	0	0	5	0	0	0	0	0	0	0	0	6	9	14	d__Bacteria; p__Planctomycetota; c__Planctomycetes; o__Pirellulales; f__Pirellulaceae; g__Pir4_lineage; s__
d09f0abb553493604d40f3d6c5a40e3b	0	0	0	0	0	0	0	0	0	0	0	0	0	0	0	0	0	0	0	0	0	0	0	0	0	0	0	0	0	0	0	0	0	0	0	0	0	33	0	0	0	0	0	0	0	13	6	6	d__Bacteria; p__Planctomycetota; c__Planctomycetes; o__Pirellulales; f__Pirellulaceae
3c72d16b9b5345d9e97a0f7b168af521	0	0	0	0	0	0	0	0	0	0	0	0	0	0	0	0	0	0	0	5	0	0	0	0	0	0	0	0	0	0	0	0	0	0	0	0	0	15	10	0	0	9	0	0	0	5	0	0	d__Bacteria; p__Planctomycetota; c__Planctomycetes; o__Pirellulales; f__Pirellulaceae
8043e10a771afd7e2e799eb119748d5c	0	0	0	0	0	0	0	0	0	0	0	0	0	0	0	0	12	0	0	0	0	0	0	0	0	0	2	0	0	0	0	0	0	0	0	0	12	5	0	0	0	0	0	0	0	5	2	2	d__Bacteria; p__Planctomycetota; c__Planctomycetes; o__Pirellulales; f__Pirellulaceae
2ffe222990df367d88724236a1fc258a	0	0	0	0	0	0	0	0	0	0	0	0	0	0	0	0	0	0	0	0	0	0	0	0	0	0	0	0	0	0	0	0	0	0	0	0	8	0	5	0	0	0	0	0	0	7	0	0	d__Bacteria; p__Planctomycetota; c__Planctomycetes; o__Pirellulales; f__Pirellulaceae
2c0e630860c7435885f6374a20e49db6	0	0	0	0	0	0	0	0	0	0	0	0	0	0	0	0	0	2	0	0	0	0	0	0	0	0	0	0	0	0	0	0	0	0	0	0	5	30	0	0	0	0	0	0	0	7	0	4	d__Bacteria; p__Planctomycetota; c__Planctomycetes; o__Pirellulales; f__Pirellulaceae
c0b1a59674e344ad008ea729e235a1b0	0	0	0	0	0	0	0	0	0	0	0	0	0	0	0	0	0	0	0	0	0	0	0	0	0	0	0	0	0	0	0	0	0	0	0	0	0	0	0	8	0	16	0	0	0	0	0	0	d__Bacteria; p__Planctomycetota; c__Planctomycetes; o__Pirellulales; f__Pirellulaceae
9889d0b7e20cf6b5ec191c5d47526786	3	0	0	0	0	5	4	0	0	0	0	4	0	2	0	4	0	0	0	3	0	0	0	0	0	0	0	0	0	2	0	0	0	0	0	4	0	0	0	0	0	0	0	0	0	0	0	15	d__Bacteria; p__Planctomycetota; c__Planctomycetes; o__Pirellulales; f__Pirellulaceae
a95f931c13cac40711a3efe18500491e	0	0	0	0	0	0	15	0	0	0	0	14	2	0	0	0	0	0	0	0	0	5	0	0	0	0	0	0	0	0	0	0	0	1	0	26	0	0	0	0	0	0	0	0	0	0	0	0	d__Bacteria; p__Planctomycetota; c__Planctomycetes; o__Pirellulales; f__Pirellulaceae
a5ae2db215ac968caea57eb9c0a6e993	14	7	0	0	0	15	0	34	19	0	7	0	0	0	0	0	0	0	0	0	0	0	0	0	0	0	0	0	0	0	0	0	0	0	0	0	0	0	0	0	0	0	0	0	0	0	0	0	d__Bacteria; p__Planctomycetota; c__Planctomycetes; o__Pirellulales; f__Pirellulaceae
bbda38e138238d3879c8997091ed9f8b	0	0	0	0	0	0	0	0	0	0	0	0	0	0	0	0	0	0	7	0	0	0	0	0	0	0	0	0	0	9	6	0	0	0	0	0	0	0	0	0	0	0	0	0	0	0	0	0	d__Bacteria; p__Planctomycetota; c__Planctomycetes; o__Pirellulales; f__Pirellulaceae; g__Pir4_lineage; s__
e2ffdd77813c053476d9c158df6f51f1	0	0	0	0	18	0	0	5	0	0	0	0	0	0	0	0	6	0	0	9	7	0	0	0	0	2	0	0	0	0	0	0	0	0	0	6	14	0	11	6	0	7	0	0	0	16	12	12	d__Bacteria; p__Planctomycetota; c__Planctomycetes; o__Pirellulales; f__Pirellulaceae; g__Pir4_lineage; s__
5cbe136dae505693c32614757e6c93bf	0	0	0	0	0	0	3	0	0	0	0	0	0	3	0	0	0	0	0	0	0	5	3	0	0	0	6	0	0	0	0	0	0	0	0	0	0	16	0	0	0	0	0	0	0	0	0	0	d__Bacteria; p__Planctomycetota; c__Planctomycetes; o__Pirellulales; f__Pirellulaceae; g__Pir4_lineage; s__
1bbc92f66787e31c855e7752d7be6e66	0	0	0	17	0	0	0	0	0	0	0	0	0	1	0	0	0	8	0	8	0	0	0	0	0	0	0	9	0	0	0	0	0	3	0	0	0	0	0	0	0	0	0	0	0	0	0	0	d__Bacteria; p__Planctomycetota; c__Planctomycetes; o__Pirellulales; f__Pirellulaceae; g__Pir4_lineage; s__
badc548a9f41fed2e6aaad2c50622e47	0	0	0	0	11	0	0	0	0	0	2	0	0	0	0	0	4	0	0	11	18	19	0	8	0	6	4	0	0	0	0	0	0	0	0	12	41	37	29	11	0	21	0	0	0	29	18	31	d__Bacteria; p__Planctomycetota; c__Planctomycetes; o__Pirellulales; f__Pirellulaceae; g__Pir4_lineage; s__
b8ab5a3aabe181c2a484ca52f3d322fb	0	0	0	14	15	0	0	0	0	0	0	0	0	0	0	0	0	0	0	0	0	0	0	0	0	0	0	0	0	0	0	0	0	0	0	21	0	16	0	0	0	0	0	0	0	0	0	0	d__Bacteria; p__Planctomycetota; c__Planctomycetes; o__Pirellulales; f__Pirellulaceae
4f27daa6ecdeaa466d97d59b4de01a48	0	0	0	28	0	0	0	0	0	0	0	27	0	0	0	0	0	0	0	18	47	26	0	0	0	0	0	17	0	0	0	0	0	0	0	0	0	0	0	0	0	8	0	0	0	14	0	0	d__Bacteria; p__Planctomycetota; c__Planctomycetes; o__Pirellulales; f__Pirellulaceae
87f1a996f4a501210d78a3126bd09354	0	0	0	0	0	0	0	0	0	0	0	0	0	0	0	0	0	0	0	0	0	0	0	0	0	0	0	0	7	0	0	0	0	0	0	0	9	10	8	0	0	0	0	0	0	0	0	0	d__Bacteria; p__Planctomycetota; c__Planctomycetes; o__Pirellulales; f__Pirellulaceae
c2bc327d68aec5a924338a6e7016f726	0	0	0	0	0	18	3	0	0	0	0	0	0	0	0	0	0	0	0	28	0	20	31	0	0	0	0	0	0	0	0	0	0	0	0	14	16	14	0	0	0	0	0	0	0	7	0	8	d__Bacteria; p__Planctomycetota; c__Planctomycetes; o__Pirellulales; f__Pirellulaceae
8bd68982abf504288e56056cf4256cb9	0	0	0	0	0	0	0	0	0	0	0	0	14	0	49	22	0	0	0	0	0	0	0	0	0	0	0	0	0	0	0	0	0	0	0	0	0	0	0	0	0	0	0	0	0	0	0	0	d__Bacteria; p__Planctomycetota; c__Planctomycetes; o__Pirellulales; f__Pirellulaceae
51c5dbff726e5d736b5703ca536b5119	19	0	0	6	24	9	24	0	0	0	0	0	0	0	0	0	21	12	18	51	26	30	0	0	0	11	0	0	0	0	0	0	0	0	0	85	13	0	15	28	0	17	0	0	0	11	18	19	d__Bacteria; p__Planctomycetota; c__Planctomycetes; o__Pirellulales; f__Pirellulaceae
b6a60d77143b7c0815f9d59c481f15a6	0	0	0	0	0	0	5	0	0	0	0	0	5	0	0	0	0	0	0	15	0	7	0	0	0	0	0	0	0	2	0	0	0	0	0	0	7	0	7	0	0	2	0	0	0	0	0	9	d__Bacteria; p__Planctomycetota; c__Planctomycetes; o__Pirellulales; f__Pirellulaceae
abdd8c06a8d221f21694ec725428e786	0	0	0	0	0	0	0	0	0	0	0	0	0	0	0	0	0	0	0	0	4	0	0	0	0	0	3	0	0	0	5	0	0	0	0	0	9	18	7	1	0	5	0	0	0	11	8	0	d__Bacteria; p__Planctomycetota; c__Planctomycetes; o__Pirellulales; f__Pirellulaceae
1504af06e90bc9cbf77f84e7b5be1cf9	0	0	0	0	0	0	2	10	7	0	7	0	0	1	0	0	0	0	0	0	0	0	0	0	0	0	0	0	0	0	0	0	12	0	8	0	0	0	0	0	0	0	0	0	0	0	0	0	d__Bacteria; p__Planctomycetota; c__Planctomycetes; o__Pirellulales; f__Pirellulaceae; g__Pir4_lineage; s__
33f28711bcd6c1b30f99dad42af91a6d	2	0	9	0	0	0	0	18	0	0	0	0	0	8	0	0	0	0	0	4	0	0	0	0	0	0	0	0	0	0	0	0	5	0	2	6	0	0	0	0	0	0	0	0	0	0	0	0	d__Bacteria; p__Planctomycetota; c__Planctomycetes; o__Pirellulales; f__Pirellulaceae; g__Pir4_lineage; s__
2ec24e6de113b235f4a34f2ed80b8aee	24	11	32	0	9	0	0	39	19	13	18	17	13	9	0	23	3	12	6	29	11	16	3	3	0	3	12	0	3	4	4	2	0	4	0	29	0	1	0	0	0	0	0	0	0	0	2	2	d__Bacteria; p__Planctomycetota; c__Planctomycetes; o__Pirellulales; f__Pirellulaceae
bbd2ed8fa4681d191900b99762825104	0	0	0	0	0	8	8	0	0	0	0	0	0	0	0	0	0	0	0	0	0	0	0	0	0	0	0	0	0	0	0	0	0	0	0	7	0	0	0	0	0	0	0	0	0	0	0	0	d__Bacteria; p__Planctomycetota; c__Planctomycetes; o__Pirellulales; f__Pirellulaceae
26065a42fc474b43a3208cb458a4f8d8	0	0	9	0	0	0	0	10	0	0	0	1	4	4	0	3	0	0	0	7	0	0	0	0	0	0	0	0	0	0	9	0	0	0	0	14	0	0	0	0	0	0	0	0	0	0	0	0	d__Bacteria; p__Planctomycetota; c__Planctomycetes; o__Pirellulales; f__Pirellulaceae
284d4c8d97b0dbaa3efb7d8cbbaafbab	0	0	0	0	0	0	0	9	0	0	0	0	0	0	0	0	0	0	0	9	0	0	0	0	0	0	0	0	0	0	0	0	0	0	0	8	0	0	0	0	0	0	0	0	0	0	0	0	d__Bacteria; p__Planctomycetota; c__Planctomycetes; o__Pirellulales; f__Pirellulaceae
4d01fdde3fbf8c7fd1ebd53d5d639650	16	21	18	0	0	6	4	28	19	13	0	13	0	2	0	8	0	0	0	0	0	0	0	0	0	0	0	0	0	0	0	0	0	0	0	0	0	0	0	0	0	0	0	0	0	0	0	0	d__Bacteria; p__Planctomycetota; c__Planctomycetes; o__Pirellulales; f__Pirellulaceae; g__Rhodopirellula; s__
be29b4ecd82794451c8e66186c3268e7	106	57	118	0	0	40	48	139	70	48	44	71	64	17	0	41	16	16	16	29	26	24	0	0	0	0	10	0	0	7	11	8	9	0	0	154	0	0	0	0	0	0	0	0	0	0	0	0	d__Bacteria; p__Planctomycetota; c__Planctomycetes; o__Pirellulales; f__Pirellulaceae; g__Rhodopirellula; s__
3db03fbee7a47fb7eefe24909dbeeaf5	0	0	0	0	0	0	0	0	0	0	0	0	0	0	0	0	0	0	0	0	0	0	0	0	0	0	0	0	0	0	0	0	0	0	2	0	26	28	12	0	0	0	0	0	0	15	0	21	d__Bacteria; p__Planctomycetota; c__Planctomycetes; o__Pirellulales; f__Pirellulaceae; g__Rhodopirellula; s__
5671ed14a709cf7aa9197773eb8fea8f	0	0	0	0	0	0	0	41	0	0	0	0	0	14	0	0	0	0	0	0	0	0	0	0	0	0	0	0	0	0	0	0	0	0	0	42	0	0	0	0	0	0	0	0	0	0	0	0	d__Bacteria; p__Planctomycetota; c__Planctomycetes; o__Pirellulales; f__Pirellulaceae; g__Rhodopirellula; s__
6b4ddb680754769825dd103bf1acde94	0	0	0	0	6	0	0	0	0	0	0	0	0	10	0	0	7	14	14	18	18	19	0	4	0	15	17	17	8	17	30	8	0	0	0	0	0	0	0	0	0	0	0	0	0	0	13	0	d__Bacteria; p__Planctomycetota; c__Planctomycetes; o__Pirellulales; f__Pirellulaceae; g__Rhodopirellula; s__
22533b1a393a57427f90cbc16353352d	23	0	25	0	0	12	9	39	0	0	20	0	0	5	0	12	0	0	0	0	0	0	0	0	0	0	4	0	0	0	8	3	0	0	0	45	0	0	0	0	0	0	0	0	0	0	0	0	d__Bacteria; p__Planctomycetota; c__Planctomycetes; o__Pirellulales; f__Pirellulaceae; g__Rhodopirellula; s__
39802491b46020e824fa281d3e704f43	0	0	0	35	14	0	1	0	0	0	0	0	0	0	0	0	0	0	6	0	24	17	0	0	0	0	5	7	0	0	0	0	0	1	0	5	21	0	0	0	0	0	0	0	0	0	6	0	d__Bacteria; p__Planctomycetota; c__Planctomycetes; o__Pirellulales; f__Pirellulaceae
96fa38cdecff230541c00dde3183dacf	0	0	0	0	0	0	0	0	0	0	0	0	0	0	0	0	0	7	0	0	0	0	0	0	0	0	0	0	0	3	10	0	0	0	0	0	0	10	8	19	0	27	0	0	0	7	0	6	d__Bacteria; p__Planctomycetota; c__Planctomycetes; o__Pirellulales; f__Pirellulaceae
01bbc62c936e9be8a2d59ccfe07a1f3d	0	0	0	0	0	0	0	0	0	0	0	0	0	0	0	0	8	0	0	0	31	0	0	0	0	0	0	0	0	0	0	0	0	0	0	0	0	0	0	0	0	0	0	0	0	0	0	0	d__Bacteria; p__Planctomycetota; c__Planctomycetes; o__Pirellulales; f__Pirellulaceae
b88db04c0d448bb919c036c39ddfc170	9	6	30	0	18	0	7	38	13	10	8	0	0	9	0	16	0	8	8	26	0	32	0	3	0	5	10	4	3	0	9	7	0	0	0	43	26	14	31	6	0	13	0	0	0	18	26	23	d__Bacteria; p__Planctomycetota; c__Planctomycetes; o__Pirellulales; f__Pirellulaceae
42ccddfc4465ab697961989ea159054c	12	11	17	0	19	0	5	37	11	24	9	21	17	7	0	16	8	9	10	21	24	15	0	3	1	6	8	0	0	8	9	3	0	0	0	42	3	0	4	0	0	0	0	0	0	0	0	0	d__Bacteria; p__Planctomycetota; c__Planctomycetes; o__Pirellulales; f__Pirellulaceae
748a11fc708e99c7e74ab33dac8df957	0	0	23	0	0	17	0	0	0	0	0	0	12	9	20	19	0	0	0	16	0	0	0	0	0	0	0	0	0	4	0	0	0	0	0	30	0	0	0	0	0	0	0	0	0	0	0	0	d__Bacteria; p__Planctomycetota; c__Planctomycetes; o__Pirellulales; f__Pirellulaceae
1b7b51d735b547dcbf432d0501040f76	0	0	4	0	0	0	2	7	6	2	0	0	0	0	0	8	0	0	0	0	0	0	0	0	0	0	0	0	0	0	0	0	0	0	0	4	0	0	0	0	0	0	0	0	0	0	0	0	d__Bacteria; p__Planctomycetota; c__Planctomycetes; o__Pirellulales; f__Pirellulaceae
04d6b8e7f1c5ec6fb588b1c40e338f42	0	0	0	0	0	0	0	0	0	0	0	0	0	0	0	0	0	0	0	0	0	0	0	0	0	0	0	0	0	0	0	0	0	0	0	0	0	0	9	0	0	0	0	0	0	11	8	6	d__Bacteria; p__Planctomycetota; c__Planctomycetes; o__Pirellulales; f__Pirellulaceae; g__Rhodopirellula; s__
22b6069a87a176e3f060052cc42eaec6	0	0	0	0	0	0	12	0	0	0	0	0	0	0	0	0	0	0	0	0	0	0	0	0	0	0	0	0	0	0	0	0	0	0	0	34	0	0	0	0	0	0	0	0	0	0	0	0	d__Bacteria; p__Planctomycetota; c__Planctomycetes; o__Pirellulales; f__Pirellulaceae
4c35d64e02ad9f2cc63e342d4b1ed5cb	3	0	0	0	0	0	0	26	11	0	0	4	0	5	0	0	2	0	0	4	0	0	24	0	0	1	0	0	0	0	0	0	0	0	0	0	0	0	0	0	0	0	0	0	0	0	0	0	d__Bacteria; p__Planctomycetota; c__Planctomycetes; o__Pirellulales; f__Pirellulaceae
17689a6803dcdaa39c02df8a687910dc	0	0	11	7	0	4	0	0	0	0	0	0	0	0	0	0	0	0	0	0	0	5	0	0	0	0	0	0	0	0	0	0	0	0	0	0	0	0	0	0	0	0	0	0	0	0	0	0	d__Bacteria; p__Planctomycetota; c__Planctomycetes; o__Pirellulales; f__Pirellulaceae
eaf3e28989c358021934cb6b240b9f3d	0	0	52	0	0	0	0	0	0	0	0	0	0	9	0	0	0	0	0	28	40	41	0	0	0	0	22	0	0	0	17	16	0	0	0	35	20	7	10	0	0	17	0	0	0	16	20	25	d__Bacteria; p__Planctomycetota; c__Planctomycetes; o__Pirellulales; f__Pirellulaceae
cd32624afcd11dc2c88be0fb4842b908	0	0	0	0	9	0	0	0	0	0	0	0	0	0	0	0	0	0	0	8	0	0	0	0	0	0	0	0	0	0	0	0	0	0	0	0	0	0	0	0	0	0	0	0	0	0	0	0	d__Bacteria; p__Planctomycetota; c__Planctomycetes; o__Pirellulales; f__Pirellulaceae
1256b597c638013f580bc3b213d24157	0	0	0	0	0	0	0	0	0	0	0	0	0	0	0	0	0	26	0	0	0	0	0	0	0	0	0	0	0	0	0	0	0	0	0	46	0	0	0	0	0	0	0	0	0	0	0	0	d__Bacteria; p__Planctomycetota; c__Planctomycetes; o__Pirellulales; f__Pirellulaceae
09c0c15d4d6006ff97d9397804c1e4e9	0	0	0	0	0	0	0	27	0	13	0	0	0	0	0	0	0	0	0	0	0	0	0	0	0	0	0	0	0	0	0	0	0	8	0	0	0	0	0	0	0	0	0	0	0	0	0	0	d__Bacteria; p__Planctomycetota; c__Planctomycetes; o__Pirellulales; f__Pirellulaceae
af69e9b5d653af46c97305e62e1190de	24	24	14	0	0	16	17	46	10	27	12	10	24	3	0	13	0	0	5	32	0	15	13	0	0	0	0	0	2	5	0	2	0	5	0	36	0	0	0	0	0	0	0	0	0	0	0	0	d__Bacteria; p__Planctomycetota; c__Planctomycetes; o__Pirellulales; f__Pirellulaceae; g__Rhodopirellula; s__
bc4d6a1ab0a4b57a18b7cb556de1d7b5	4	0	8	0	15	7	15	6	0	2	0	0	0	0	0	0	0	0	0	3	8	3	0	0	0	0	1	0	0	0	0	0	0	0	0	32	0	0	0	0	0	0	0	0	0	0	0	0	d__Bacteria; p__Planctomycetota; c__Planctomycetes; o__Pirellulales; f__Pirellulaceae
b516c46253ec9b23076c4dd33f4b9a40	0	0	0	9	0	0	0	0	0	0	0	0	0	0	0	0	4	0	0	0	18	9	0	7	0	0	0	11	0	0	0	0	0	0	0	0	0	4	0	0	0	0	0	0	0	13	8	0	d__Bacteria; p__Planctomycetota; c__Planctomycetes; o__Pirellulales; f__Pirellulaceae
277dbe66448194d11ec9b2f8f48c867d	12	10	21	0	14	0	0	16	11	0	5	15	12	9	0	0	12	13	0	29	0	0	6	0	0	6	10	0	11	8	0	3	0	5	0	0	23	19	9	5	0	9	0	0	0	24	26	17	d__Bacteria; p__Planctomycetota; c__Planctomycetes; o__Pirellulales; f__Pirellulaceae; g__Pir4_lineage; s__
9323eac59d188656c06a0a2dc388a228	5	0	0	5	1	0	10	0	2	0	3	4	0	0	0	5	5	0	3	0	7	2	10	2	0	0	4	0	0	3	0	0	0	0	0	20	3	0	0	0	0	0	0	0	0	2	2	0	d__Bacteria; p__Planctomycetota; c__Planctomycetes; o__Pirellulales; f__Pirellulaceae
22a63c0eab9c61bb417a1274f89c6181	0	0	0	0	0	1	5	0	0	0	0	0	0	0	0	0	0	0	0	0	0	0	9	0	0	0	0	0	0	0	0	0	0	0	0	7	0	0	0	0	0	0	0	0	0	0	0	0	d__Bacteria; p__Planctomycetota; c__Planctomycetes; o__Pirellulales; f__Pirellulaceae
a1e24096df35b26b60dbd505d0a22f3b	9	0	12	0	23	8	0	0	0	11	9	9	12	4	0	9	10	5	8	24	23	24	34	3	0	5	7	4	4	4	0	0	0	0	0	42	24	31	23	1	0	5	0	0	0	35	32	37	d__Bacteria; p__Planctomycetota; c__Planctomycetes; o__Pirellulales; f__Pirellulaceae; g__Pir4_lineage; s__
6ef00a72edf3330883bf485402cb1d06	0	0	0	0	0	0	7	16	8	0	0	0	0	0	0	0	0	0	0	0	0	0	0	0	0	0	0	0	0	0	0	3	0	0	0	20	0	0	0	0	0	0	0	0	0	0	0	0	d__Bacteria; p__Planctomycetota; c__Planctomycetes; o__Pirellulales; f__Pirellulaceae; g__Pir4_lineage; s__
66ab17b38fc1505b92a4ac703ad5360d	0	0	0	5	0	0	0	0	0	13	0	0	0	0	0	9	0	0	0	0	16	29	0	2	6	0	0	4	0	0	6	0	0	0	0	45	0	0	0	0	0	0	0	0	0	0	0	0	d__Bacteria; p__Planctomycetota; c__Planctomycetes; o__Pirellulales; f__Pirellulaceae; g__Pir4_lineage; s__
eda865725d984b1e5f1c7ba448fa0376	0	0	0	0	8	0	0	0	0	0	0	0	0	0	0	0	0	0	0	8	0	10	4	0	0	0	0	0	0	0	0	0	0	0	0	0	0	0	0	9	0	9	0	0	0	0	0	8	d__Bacteria; p__Planctomycetota; c__Planctomycetes; o__Pirellulales; f__Pirellulaceae
360959bad2b1f1856066224a92388615	0	0	0	0	0	0	0	0	0	0	0	0	0	0	0	0	0	0	0	0	0	0	10	0	0	0	0	0	0	0	0	0	0	0	0	10	0	0	0	0	0	0	0	0	0	0	0	0	d__Bacteria; p__Planctomycetota; c__Planctomycetes; o__Pirellulales; f__Pirellulaceae
2623f61f88531687e9925255bd688b2e	0	6	0	0	14	0	0	0	0	0	0	0	0	7	0	3	17	12	11	21	25	25	0	9	0	11	21	0	0	26	10	15	0	0	0	13	33	28	29	8	0	10	0	0	0	25	41	52	d__Bacteria; p__Planctomycetota; c__Planctomycetes; o__Pirellulales; f__Pirellulaceae
75b9deef9bcdb1b6cc7c8c2a46a4dea9	0	8	33	0	11	6	0	0	0	9	0	13	9	8	0	12	29	31	15	42	24	38	15	16	9	16	24	21	5	23	19	20	0	0	0	48	0	13	0	0	0	0	0	0	0	0	0	0	d__Bacteria; p__Planctomycetota; c__Planctomycetes; o__Pirellulales; f__Pirellulaceae
12bb914fcd3a8130fb2b83a8382c87a6	0	0	0	0	11	0	0	3	0	0	0	0	0	0	0	0	0	0	0	0	11	4	0	0	0	0	0	0	0	1	0	0	0	0	0	0	22	15	10	0	0	0	0	0	0	10	7	13	d__Bacteria; p__Planctomycetota; c__Planctomycetes; o__Pirellulales; f__Pirellulaceae
571716fa984b209c1a8dcdf9b91a9ce8	0	0	0	0	0	0	0	0	0	0	0	0	0	0	0	0	0	0	0	0	0	0	0	0	0	0	0	0	0	0	0	0	0	0	0	0	0	0	0	8	0	18	0	0	0	0	0	0	d__Bacteria; p__Planctomycetota; c__Planctomycetes; o__Pirellulales; f__Pirellulaceae; g__Pir4_lineage; s__
c38d0824cc3d77c48388544bc05d8951	0	0	0	0	0	0	0	0	0	0	0	0	0	0	0	0	0	0	0	0	0	5	0	0	0	0	0	8	0	0	0	0	0	0	0	4	10	0	17	0	0	4	0	0	0	22	18	19	d__Bacteria; p__Planctomycetota; c__Planctomycetes; o__Pirellulales; f__Pirellulaceae
25c0f0b2f73c80432e59f774c8c0d4d3	0	0	0	0	0	0	0	0	0	0	0	0	0	0	0	0	0	0	0	0	0	0	0	0	0	0	2	0	0	0	0	0	0	0	0	0	0	22	6	3	0	3	0	0	0	15	10	13	d__Bacteria; p__Planctomycetota; c__Planctomycetes; o__Pirellulales; f__Pirellulaceae; g__Pir4_lineage; s__
663a141dac460c042401af43fac6e7dc	0	0	0	0	7	0	0	0	0	0	0	0	0	0	0	0	0	0	0	0	0	6	0	0	0	0	0	0	0	0	0	0	0	0	0	0	6	0	8	0	0	0	0	0	0	5	9	6	d__Bacteria; p__Planctomycetota; c__Planctomycetes; o__Pirellulales; f__Pirellulaceae; g__Pir4_lineage; s__
d201cbacd1c567ff782a4fefb0caf09b	0	0	0	0	0	0	0	0	0	0	0	0	0	0	0	0	0	0	0	0	0	0	0	0	0	0	0	0	0	0	0	0	0	0	0	0	0	0	0	0	0	0	22	15	17	0	0	0	d__Bacteria; p__Planctomycetota; c__Planctomycetes; o__Pirellulales; f__Pirellulaceae; g__uncultured; s__
32494cfe21494afaa879b4c0aba8e034	0	0	0	0	7	0	0	0	0	0	0	0	0	0	0	0	3	0	1	6	5	8	0	0	0	0	0	0	0	0	0	0	0	0	0	0	10	10	5	0	0	0	0	0	0	10	9	6	d__Bacteria; p__Planctomycetota; c__Planctomycetes; o__Pirellulales; f__Pirellulaceae
f596fae9df34fc5e799bca50a85fcc93	0	0	0	0	0	0	0	0	0	0	0	0	0	0	0	0	0	0	0	0	0	0	0	0	0	0	0	0	0	0	0	0	0	0	0	0	0	20	0	0	0	0	0	0	0	7	0	3	d__Bacteria; p__Planctomycetota; c__Planctomycetes; o__Pirellulales; f__Pirellulaceae; g__Pir4_lineage; s__
416f84c015823dc3fbefa29d1427f410	0	0	0	0	0	0	0	0	0	0	0	0	0	0	0	0	0	0	0	16	0	0	0	0	0	0	0	0	0	0	4	0	0	0	0	10	0	0	0	0	0	0	0	0	0	0	0	0	d__Bacteria; p__Planctomycetota; c__Planctomycetes; o__Pirellulales; f__Pirellulaceae; g__uncultured; s__
2213c682ec1a6c9b9d5aba3fd0e1f8c8	8	0	0	0	12	0	0	0	0	0	0	0	0	0	0	7	7	0	0	20	6	11	12	6	0	0	0	0	0	0	0	4	0	0	0	0	0	0	0	0	0	0	0	0	0	0	0	0	d__Bacteria; p__Planctomycetota; c__Planctomycetes; o__Pirellulales; f__Pirellulaceae
5d8e61a98ab08c2c916a6ac409d8b72c	0	0	0	0	5	0	0	0	0	0	0	0	0	0	0	0	0	10	9	1	0	4	0	7	0	0	6	0	2	10	0	0	0	0	0	0	0	0	0	0	0	0	0	0	0	0	0	0	d__Bacteria; p__Planctomycetota; c__Planctomycetes; o__Pirellulales; f__Pirellulaceae
d5e7cbbcae47b59dcfb9849368591177	12	0	0	0	0	0	9	0	0	0	0	0	0	0	0	0	0	0	0	0	0	0	0	0	0	0	0	0	0	0	0	0	0	0	0	0	0	0	0	0	0	0	0	0	0	0	0	0	d__Bacteria; p__Planctomycetota; c__Planctomycetes; o__Pirellulales; f__Pirellulaceae
972770e6897dc824f55013de4d7b458e	0	0	0	0	0	0	0	28	0	0	0	14	0	0	0	0	0	0	0	0	17	0	0	0	0	0	0	0	0	0	0	0	0	0	0	0	0	0	0	0	0	0	0	0	0	0	0	0	d__Bacteria; p__Planctomycetota; c__Planctomycetes; o__Pirellulales; f__Pirellulaceae
62895200b95c4826d71e19a7016df73b	0	8	11	0	0	0	6	0	0	0	7	0	4	0	0	0	0	0	0	0	0	0	0	0	0	0	0	0	0	0	0	0	0	0	0	0	0	0	0	0	0	0	0	0	0	0	0	0	d__Bacteria; p__Planctomycetota; c__Planctomycetes; o__Pirellulales; f__Pirellulaceae
3005a7207357d45b1a879b1f7b694352	8	0	14	0	0	0	3	23	0	0	0	9	0	14	0	0	0	0	6	0	0	0	0	0	0	0	11	0	0	0	0	0	0	0	0	0	0	0	0	0	0	0	0	0	0	0	0	0	d__Bacteria; p__Planctomycetota; c__Planctomycetes; o__Pirellulales; f__Pirellulaceae
17b5a824a854443353d6161e332c00ce	0	0	0	0	0	0	0	0	0	0	0	0	0	0	0	0	0	0	0	0	0	0	0	0	0	0	0	0	0	0	0	0	0	0	0	0	0	0	0	13	0	8	0	0	0	0	0	0	d__Bacteria; p__Planctomycetota; c__Planctomycetes; o__Pirellulales; f__Pirellulaceae
1f582770af63a0225bdf05c42451143f	0	0	0	0	0	0	0	0	0	0	0	0	0	0	0	0	0	0	0	0	0	0	0	0	0	0	0	0	0	0	0	0	0	0	0	0	15	22	6	0	0	0	0	0	0	17	6	15	d__Bacteria; p__Planctomycetota; c__Planctomycetes; o__Pirellulales; f__Pirellulaceae
5b4088eb6213c44f80a6c1d98517ba78	0	0	0	0	0	0	0	0	0	0	0	0	0	0	0	7	0	0	0	0	0	0	32	0	0	0	0	0	0	0	19	0	0	0	0	0	0	0	0	0	0	0	0	0	0	0	0	0	d__Bacteria; p__Planctomycetota; c__Planctomycetes; o__Pirellulales; f__Pirellulaceae
7ddcd8ebdc99d1ce9af6677353915944	9	6	15	0	20	8	2	17	3	13	9	21	12	9	0	10	13	26	22	24	21	21	0	14	7	12	24	0	8	16	31	13	0	0	0	48	44	33	40	0	0	11	0	0	0	39	32	41	d__Bacteria; p__Planctomycetota; c__Planctomycetes; o__Pirellulales; f__Pirellulaceae
61cbf7f2b9c991451b83b265317bc43a	9	0	27	0	34	11	15	0	0	0	0	0	0	0	0	0	35	37	21	60	87	68	0	22	8	20	17	12	22	0	0	23	0	0	0	28	11	12	15	0	0	0	0	0	0	12	0	0	d__Bacteria; p__Planctomycetota; c__Planctomycetes; o__Pirellulales; f__Pirellulaceae
5573d2a885def1a62d2a33b167560d3c	0	0	0	0	0	7	3	0	0	0	0	0	0	0	0	0	5	8	0	16	0	15	0	6	0	0	5	0	0	6	0	0	0	7	0	0	0	0	0	0	0	0	0	0	0	0	0	0	d__Bacteria; p__Planctomycetota; c__Planctomycetes; o__Pirellulales; f__Pirellulaceae
3d4d4aead1459a120b1724dbdf9cbbf1	0	2	0	0	12	0	0	5	0	0	0	0	0	0	0	0	12	0	6	0	0	0	0	0	0	0	0	0	0	5	0	0	0	0	0	0	0	0	0	0	0	0	0	0	0	0	0	0	d__Bacteria; p__Planctomycetota; c__Planctomycetes; o__Pirellulales; f__Pirellulaceae
3831934f3dcdc146d0d962ca0f5eaa00	0	0	0	0	0	0	0	0	0	0	0	0	0	0	0	0	0	0	0	0	0	0	0	0	0	0	4	0	0	0	0	0	0	0	0	0	0	0	7	0	0	0	0	0	0	7	5	14	d__Bacteria; p__Planctomycetota; c__Planctomycetes; o__Pirellulales; f__Pirellulaceae
7934e1c22503f64ef7c7a68d10ee9cd2	0	0	0	0	5	0	0	0	0	0	0	0	0	0	0	0	4	5	0	9	8	0	0	5	0	0	0	0	0	0	0	0	0	0	0	0	0	11	7	0	0	0	0	0	0	14	0	10	d__Bacteria; p__Planctomycetota; c__Planctomycetes; o__Pirellulales; f__Pirellulaceae
058b3e9792ac636e5400622453a5b099	0	0	0	0	0	0	0	0	0	0	0	0	0	0	0	0	0	0	0	0	0	0	0	0	0	0	0	0	0	0	0	0	0	0	0	0	8	6	0	0	0	0	0	0	0	8	4	8	d__Bacteria; p__Planctomycetota; c__Planctomycetes; o__Pirellulales; f__Pirellulaceae
1d4cf07eff052b037244b4c396665a18	0	0	0	0	0	0	0	0	0	0	0	0	0	0	0	0	0	0	0	0	0	0	0	0	0	1	0	0	0	0	0	0	0	0	0	0	3	0	9	8	0	6	0	0	0	7	5	5	d__Bacteria; p__Planctomycetota; c__Planctomycetes; o__Pirellulales; f__Pirellulaceae; g__Pirellulaceae; s__
fa446bf075ed9fd38ed3c5e6a6df2e5d	0	0	0	0	0	0	0	0	0	0	0	0	0	0	0	0	0	0	0	0	0	0	0	0	0	0	0	0	0	0	0	0	0	0	0	0	0	9	9	0	0	0	0	0	0	22	0	9	d__Bacteria; p__Planctomycetota; c__Planctomycetes; o__Pirellulales; f__Pirellulaceae
e2c2f7714528708a55d68aba5f12d943	0	0	0	0	0	0	0	0	0	0	0	0	0	0	0	0	0	2	0	0	13	0	0	0	0	4	0	4	0	0	0	0	0	0	0	11	24	16	9	11	0	7	0	0	0	25	12	9	d__Bacteria; p__Planctomycetota; c__Planctomycetes; o__Pirellulales; f__Pirellulaceae; g__Pirellulaceae; s__
bce93103889da0eaaeb61713c9766cf3	0	0	0	0	0	0	0	0	0	0	0	0	0	0	0	0	0	0	0	0	0	0	0	0	0	0	0	0	0	0	0	0	17	33	25	0	0	30	0	23	76	0	0	0	0	14	0	0	d__Bacteria; p__Planctomycetota; c__Planctomycetes; o__Pirellulales; f__Pirellulaceae; g__uncultured; s__
f9c727b7b3130ac0111e683f44ddd569	0	0	0	33	12	0	0	0	0	0	0	0	4	0	0	0	0	0	0	9	28	15	0	3	0	0	4	3	0	1	3	0	133	164	115	0	40	103	4	294	655	105	225	233	207	0	37	35	d__Bacteria; p__Planctomycetota; c__Planctomycetes; o__Pirellulales; f__Pirellulaceae; g__uncultured; s__
9e1443d204c8febad33372ad6ae2015d	0	0	0	0	0	0	0	2	0	0	0	0	0	0	0	0	3	2	2	0	0	0	0	0	0	0	0	0	0	0	0	4	61	57	60	0	0	39	0	169	376	0	43	42	55	0	0	0	d__Bacteria; p__Planctomycetota; c__Planctomycetes; o__Pirellulales; f__Pirellulaceae; g__uncultured; s__
d37a8f5cf0a4974b1c11e66863e17cfb	0	0	0	0	0	0	0	0	0	0	0	0	0	0	0	0	0	0	0	0	0	0	0	0	0	0	0	0	0	0	0	0	0	1	0	0	0	14	6	10	0	21	0	0	0	8	4	4	d__Bacteria; p__Planctomycetota; c__Planctomycetes; o__Pirellulales; f__Pirellulaceae; g__Pir4_lineage; s__
051a8ed055ad2b0da2c655802e16eb5b	0	0	0	0	5	0	0	0	0	0	0	0	0	0	0	0	0	0	3	0	0	0	0	1	0	0	0	0	0	0	0	0	0	0	0	0	14	0	3	0	0	0	0	0	0	9	5	12	d__Bacteria; p__Planctomycetota; c__Planctomycetes; o__Pirellulales; f__Pirellulaceae; g__Pir4_lineage; s__
9920ee5ae2b4befa90194a0974e37f12	0	0	0	0	0	0	0	0	0	0	0	0	0	0	0	0	0	0	0	0	0	0	0	0	0	0	0	0	0	0	0	0	0	0	0	0	11	0	0	0	0	0	0	0	0	0	0	10	d__Bacteria; p__Planctomycetota; c__Planctomycetes; o__Pirellulales; f__Pirellulaceae; g__Pir4_lineage; s__
1588af512b880c12182d0ca8efa60188	0	0	0	0	10	0	0	0	0	0	0	0	0	0	0	0	0	0	0	0	5	0	0	0	0	0	0	0	2	0	4	0	0	0	0	0	0	0	15	0	0	0	0	0	0	23	11	0	d__Bacteria; p__Planctomycetota; c__Planctomycetes; o__Pirellulales; f__Pirellulaceae; g__Pir4_lineage; s__
ab03083ba8f79d9964014661de2b8d2a	0	0	0	0	11	0	0	0	0	0	0	0	0	0	0	0	0	0	0	0	4	0	0	0	0	0	0	0	0	0	0	0	0	0	0	0	6	0	7	0	0	0	0	0	0	3	0	5	d__Bacteria; p__Planctomycetota; c__Planctomycetes; o__Pirellulales; f__Pirellulaceae
50d59672add15686c9b4291673937ca5	0	0	0	0	0	0	0	0	0	0	0	0	0	0	0	0	0	0	0	0	0	0	0	0	0	0	0	0	0	0	0	0	0	0	0	0	0	6	9	0	0	0	0	0	0	21	2	14	d__Bacteria; p__Planctomycetota; c__Planctomycetes; o__Pirellulales; f__Pirellulaceae; g__Pir4_lineage; s__
8e8ae9349e719fa05a05ee0f9dc47107	0	0	0	0	0	0	0	0	0	0	0	0	0	0	0	0	0	0	0	0	0	0	0	0	0	0	0	0	0	0	0	0	0	0	0	0	8	7	0	0	0	0	0	0	0	17	5	8	d__Bacteria; p__Planctomycetota; c__Planctomycetes; o__Pirellulales; f__Pirellulaceae; g__Pir4_lineage; s__
08b58916b5c025f94862ef3654e1e3d3	0	0	0	0	5	0	0	0	0	0	0	0	0	0	0	0	0	7	0	22	0	24	0	0	0	0	0	0	0	0	0	0	0	3	0	0	25	17	18	0	0	0	0	0	0	18	19	11	d__Bacteria; p__Planctomycetota; c__Planctomycetes; o__Pirellulales; f__Pirellulaceae; g__Pir4_lineage; s__
9d947969cc7b413e9b772ffc09e7b7df	0	0	0	0	0	0	0	0	0	0	0	0	0	0	0	0	0	0	0	0	0	0	0	0	0	0	0	0	0	0	0	0	0	0	0	0	0	0	0	11	0	12	0	0	0	0	0	0	d__Bacteria; p__Planctomycetota; c__Planctomycetes; o__Pirellulales; f__Pirellulaceae
3effc1d2da45d5fd460e2db3975425d5	0	0	0	0	0	0	0	0	0	0	0	0	0	0	0	0	0	0	0	0	0	0	0	0	0	0	0	0	0	0	0	0	0	0	0	0	15	6	8	0	0	0	0	0	0	13	9	4	d__Bacteria; p__Planctomycetota; c__Planctomycetes; o__Pirellulales; f__Pirellulaceae; g__Pir4_lineage; s__
2eecab2fa7c3f751679f56fb743a97b5	0	0	0	0	0	0	0	0	0	4	0	0	0	0	0	0	4	8	9	22	44	20	0	0	0	0	0	0	0	0	0	9	0	0	0	8	17	23	14	0	0	0	0	0	0	25	18	23	d__Bacteria; p__Planctomycetota; c__Planctomycetes; o__Pirellulales; f__Pirellulaceae; g__Pir4_lineage; s__
0b24aa006d943844be27054398c33d20	0	0	0	13	0	0	0	0	5	0	0	0	0	0	0	0	0	0	0	0	23	0	0	0	0	0	0	0	0	0	0	0	0	0	0	0	0	23	16	0	0	0	0	0	0	15	5	11	d__Bacteria; p__Planctomycetota; c__Planctomycetes; o__Pirellulales; f__Pirellulaceae; g__Pir4_lineage; s__
924bd45b893c9c2dbe954a1ddbe9e0f8	16	8	31	0	0	0	18	64	29	9	9	0	10	4	0	14	0	4	4	12	14	2	0	3	0	2	5	6	4	5	3	0	0	0	0	42	7	0	0	0	0	0	0	0	0	0	0	0	d__Bacteria; p__Planctomycetota; c__Planctomycetes; o__Pirellulales; f__Pirellulaceae
99e380d220a16171bbb37ec62ae105d4	0	0	0	0	0	0	0	0	0	0	0	0	0	0	0	0	0	0	0	0	0	0	0	0	0	0	0	0	0	0	0	0	0	3	0	0	9	0	5	0	0	0	0	0	0	11	5	15	d__Bacteria; p__Planctomycetota; c__Planctomycetes; o__Pirellulales; f__Pirellulaceae; g__Pir4_lineage; s__
ce1f7e0557e7a9a982ee1337f755af39	0	0	0	0	0	0	0	0	0	0	0	4	0	0	0	0	0	0	0	10	0	0	0	0	0	0	0	0	0	0	0	0	0	0	0	0	0	0	0	0	0	0	0	0	0	0	0	6	d__Bacteria; p__Planctomycetota; c__Planctomycetes; o__Pirellulales; f__Pirellulaceae; g__Pir4_lineage; s__
19db8318346007aad8e937438dfd8591	0	0	0	0	0	0	0	9	0	0	0	0	0	0	0	0	0	0	2	3	0	3	0	0	0	0	4	0	0	0	0	0	0	0	0	0	0	0	0	0	0	0	0	0	0	29	11	9	d__Bacteria; p__Planctomycetota; c__Planctomycetes; o__Pirellulales; f__Pirellulaceae; g__Pir4_lineage; s__
38f5d01a0f34fe4e3045ce2343c5b608	0	0	0	9	0	0	0	0	0	2	0	5	0	0	0	0	0	0	0	0	13	0	0	0	0	0	0	0	0	3	0	0	0	0	0	0	18	14	13	38	0	64	0	0	0	0	0	0	d__Bacteria; p__Planctomycetota; c__Planctomycetes; o__Pirellulales; f__Pirellulaceae; g__Pir4_lineage; s__
aba4094ac5bcf485570e392f01298bc4	0	0	0	0	0	0	11	0	11	0	0	16	10	0	0	0	0	0	0	0	0	0	0	0	0	0	0	0	0	0	0	0	0	0	0	0	0	0	0	0	0	0	0	0	0	0	0	0	d__Bacteria; p__Planctomycetota; c__Planctomycetes; o__Pirellulales; f__Pirellulaceae
bf065a916cb6dfed8636f72a4886275f	0	0	0	16	0	0	0	0	0	0	0	0	0	0	0	0	0	0	0	0	0	0	0	0	0	0	0	0	0	0	0	0	0	0	0	19	0	0	0	0	0	0	0	0	0	0	0	0	d__Bacteria; p__Planctomycetota; c__Planctomycetes; o__Pirellulales; f__Pirellulaceae
399d3bb6cdfd2e3cbe8ecaaa12b513c9	0	0	0	0	0	0	0	0	0	0	0	0	0	0	0	0	0	1	3	8	0	7	0	0	0	0	0	2	0	0	0	0	0	0	0	4	38	22	23	0	0	5	0	0	0	51	19	23	d__Bacteria; p__Planctomycetota; c__Planctomycetes; o__Pirellulales; f__Pirellulaceae; g__Pir4_lineage; s__
4e4362805ca1f5ad03ab72fe6d6c14a9	0	0	0	0	0	0	0	11	0	0	5	0	0	0	0	0	0	0	0	0	0	0	0	0	0	0	0	0	0	0	0	0	0	0	0	8	0	0	0	0	0	0	0	0	0	0	7	0	d__Bacteria; p__Planctomycetota; c__Planctomycetes; o__Pirellulales; f__Pirellulaceae; g__uncultured; s__
fec3160657b5884d4e2412dd12e6546c	0	0	14	0	0	0	2	22	15	14	6	0	0	3	0	9	0	0	0	0	0	0	0	0	0	0	0	0	0	0	0	0	0	0	0	7	0	0	0	0	0	0	0	0	0	0	0	0	d__Bacteria; p__Planctomycetota; c__Planctomycetes; o__Pirellulales; f__Pirellulaceae; g__Pir4_lineage; s__
b49efaa57b8b570b19bab4d45125794a	0	0	0	0	0	0	0	0	0	0	0	12	19	0	0	0	1	0	0	0	18	0	0	0	0	0	0	0	0	0	0	0	0	0	0	0	0	0	0	0	0	0	0	0	0	0	0	0	d__Bacteria; p__Planctomycetota; c__Planctomycetes; o__Pirellulales; f__Pirellulaceae
4fe37bf1f3028d34398e5a7a73960e0d	0	0	0	25	0	0	0	0	0	0	0	0	0	0	0	0	0	0	0	0	0	0	0	0	0	0	0	0	0	0	0	0	0	0	0	0	18	10	2	0	0	0	0	0	0	0	0	4	d__Bacteria; p__Planctomycetota; c__Planctomycetes; o__Pirellulales; f__Pirellulaceae
33cf69e63612664986f4ff82f2ad7bb5	6	3	0	17	13	9	15	30	12	8	14	5	0	7	0	11	7	0	0	12	0	3	8	0	0	0	0	0	0	0	0	0	0	0	0	22	0	0	0	0	0	0	0	0	0	0	0	0	d__Bacteria; p__Planctomycetota; c__Planctomycetes; o__Pirellulales; f__Pirellulaceae
af698951ea9e81e97bc088fc974ff9ba	0	0	0	3	0	0	0	0	0	0	0	0	0	0	0	0	0	0	0	0	0	0	0	0	0	0	0	0	0	0	0	0	0	0	0	0	11	0	4	3	0	11	0	0	0	3	3	0	d__Bacteria; p__Planctomycetota; c__Planctomycetes; o__Pirellulales; f__Pirellulaceae
69d5215a9c6dc5f1b375f3d32a6dffed	37	18	37	4	0	0	21	56	30	30	12	15	20	16	0	18	0	15	20	26	23	25	0	0	6	0	0	0	0	0	0	14	0	0	0	30	14	10	10	0	0	0	0	0	0	0	4	8	d__Bacteria; p__Planctomycetota; c__Planctomycetes; o__Pirellulales; f__Pirellulaceae
384ff4228d3862d2ac8af6dc21058458	0	0	0	0	0	0	0	0	0	0	0	0	0	0	0	10	0	0	0	0	0	0	0	0	0	0	0	0	0	0	0	0	0	0	0	6	0	0	0	0	0	0	0	0	0	0	0	0	d__Bacteria; p__Planctomycetota; c__Planctomycetes; o__Pirellulales; f__Pirellulaceae; g__uncultured; s__
fb45c2e3b9d4bab07f6b22901f4a7226	0	0	0	0	0	7	0	0	0	0	0	0	0	8	0	0	0	0	0	0	10	0	0	0	0	0	0	0	0	5	0	0	0	0	0	0	0	0	0	0	0	0	0	0	0	0	0	0	d__Bacteria; p__Planctomycetota; c__Planctomycetes; o__Pirellulales; f__Pirellulaceae
259010ad08c3dd63de175831eb351425	0	0	0	0	0	0	0	0	0	0	0	9	0	0	0	0	1	0	0	9	0	4	0	0	0	0	1	0	1	1	0	0	0	0	0	0	0	4	0	0	0	0	0	0	0	0	0	0	d__Bacteria; p__Planctomycetota; c__Planctomycetes; o__Pirellulales; f__Pirellulaceae; g__Pir4_lineage; s__
ed61527d5b55cbf23eabb91e5d9c7c73	0	0	0	0	0	0	0	0	0	0	0	0	0	0	0	0	0	0	0	0	0	0	0	0	0	0	0	0	0	0	0	0	0	0	0	0	8	0	0	4	0	5	0	0	0	0	3	0	d__Bacteria; p__Planctomycetota; c__Planctomycetes; o__Pirellulales; f__Pirellulaceae; g__Pir4_lineage; s__
104da4f231516e07c36e0448282dba3e	0	0	0	0	0	0	0	0	0	0	0	0	0	0	0	0	0	0	0	0	0	0	0	0	0	0	0	0	0	0	0	0	0	0	0	0	0	8	9	0	0	0	0	0	0	0	0	4	d__Bacteria; p__Planctomycetota; c__Planctomycetes; o__Pirellulales; f__Pirellulaceae; g__Pir4_lineage; s__
18d88ee2d2b74afad5490c8088ecc110	0	0	0	0	0	0	0	0	0	0	0	0	0	0	0	0	0	0	0	0	0	0	0	0	0	0	0	0	0	0	0	0	0	0	0	0	0	5	9	0	0	0	0	0	0	10	0	9	d__Bacteria; p__Planctomycetota; c__Planctomycetes; o__Pirellulales; f__Pirellulaceae; g__Pir4_lineage; s__
e1c272f14f04ee5c6191412fe1a8fd6e	0	0	0	0	0	0	0	0	0	0	0	0	0	0	0	0	0	1	0	0	6	4	0	3	0	0	0	0	0	0	0	0	0	0	0	0	11	38	11	0	0	0	0	0	0	3	10	5	d__Bacteria; p__Planctomycetota; c__Planctomycetes; o__Pirellulales; f__Pirellulaceae; g__Pir4_lineage; s__
8104f564dd3b3c8a8bdf0b3e3b9faf61	0	0	0	0	0	0	0	0	0	0	0	0	0	0	0	0	0	0	0	0	0	4	0	0	0	0	0	0	0	0	0	0	0	0	0	0	12	6	8	0	0	0	0	0	0	0	0	10	d__Bacteria; p__Planctomycetota; c__Planctomycetes; o__Pirellulales; f__Pirellulaceae
2222ba668d2432fdaf638e787b9562e0	0	0	0	0	0	0	0	0	0	0	0	0	0	0	0	0	0	0	0	0	0	0	0	0	0	0	0	0	0	0	0	0	0	0	0	0	28	0	0	0	0	0	0	0	0	26	0	13	d__Bacteria; p__Planctomycetota; c__Planctomycetes; o__Pirellulales; f__Pirellulaceae
fb217a96943f18cd128ba4e13d82cc2c	0	0	0	0	0	0	0	0	0	0	0	0	0	0	0	0	0	0	0	0	0	0	8	0	0	0	0	0	0	0	0	0	0	0	0	0	16	14	0	7	0	10	0	0	0	16	8	14	d__Bacteria; p__Planctomycetota; c__Planctomycetes; o__Pirellulales; f__Pirellulaceae; g__Pir4_lineage; s__
dead29ae8743db1709e8c389b3709535	0	0	0	0	0	0	0	0	0	0	0	0	0	0	0	0	0	0	0	0	0	0	0	0	0	0	0	0	0	0	0	0	0	0	0	0	0	15	13	0	0	0	0	0	0	0	0	0	d__Bacteria; p__Planctomycetota; c__Planctomycetes; o__Pirellulales; f__Pirellulaceae
5189fbf3861fe4f48f0369740fe3388c	0	0	0	47	0	0	0	0	0	0	0	0	0	0	0	0	0	0	0	0	4	10	0	0	0	0	0	0	0	0	0	0	0	0	0	0	8	0	0	0	0	12	0	0	0	9	14	16	d__Bacteria; p__Planctomycetota; c__Planctomycetes; o__Pirellulales; f__Pirellulaceae; g__Pir4_lineage; s__
d99d7c072b8a3c66dbdf8cec99e6c16d	0	0	0	0	0	0	0	0	0	0	0	0	0	0	0	0	0	4	3	0	6	0	2	5	0	3	5	0	0	0	0	3	0	0	0	0	8	4	12	0	0	0	0	0	0	11	1	9	d__Bacteria; p__Planctomycetota; c__Planctomycetes; o__Pirellulales; f__Pirellulaceae; g__Pir4_lineage; s__
ba4c80c1279a81264b2819158f65b150	0	0	0	0	0	0	0	0	0	0	0	0	0	0	0	0	0	0	0	0	0	0	0	0	0	0	0	0	0	0	0	0	0	0	0	0	0	0	4	14	0	12	0	0	0	5	5	7	d__Bacteria; p__Planctomycetota; c__Planctomycetes; o__Pirellulales; f__Pirellulaceae; g__Pir4_lineage; s__
9f823790832bb8c10e50ab6b144186e0	0	0	0	0	0	0	0	0	0	0	0	0	0	0	0	0	0	0	0	0	6	0	0	0	0	0	0	0	0	0	0	0	0	0	0	0	13	0	0	0	0	0	0	0	0	8	0	0	d__Bacteria; p__Planctomycetota; c__Planctomycetes; o__Pirellulales; f__Pirellulaceae; g__Pir4_lineage; s__
233882c1bfaa062e47ad584d9c9a5546	0	0	0	0	0	0	0	0	0	0	0	0	0	0	0	0	0	0	0	0	0	0	0	0	0	0	0	0	0	0	0	0	0	0	0	0	9	0	9	14	0	19	0	0	0	15	0	10	d__Bacteria; p__Planctomycetota; c__Planctomycetes; o__Pirellulales; f__Pirellulaceae; g__Pir4_lineage; s__
d2aa18664542a34e4e1e830549cbe77e	0	0	0	0	0	0	0	0	0	0	0	0	0	0	0	0	0	0	0	0	0	2	0	0	0	0	0	0	0	0	0	0	0	0	0	0	0	10	6	0	0	0	0	0	0	5	2	0	d__Bacteria; p__Planctomycetota; c__Planctomycetes; o__Pirellulales; f__Pirellulaceae; g__Pir4_lineage; s__
7ad16d20ad2769961e56e8efdf78a442	0	0	0	0	0	0	0	0	0	0	0	0	0	0	0	0	0	2	0	5	6	0	0	0	0	0	5	0	0	2	0	3	0	0	0	0	11	0	0	0	0	0	0	0	0	7	0	0	d__Bacteria; p__Planctomycetota; c__Planctomycetes; o__Pirellulales; f__Pirellulaceae; g__Pir4_lineage; s__
806bd0b60469a859e259c5d658ca7b39	0	0	0	0	0	0	0	4	0	2	0	0	2	0	0	0	0	0	0	3	0	5	0	1	0	0	0	6	0	0	4	0	0	0	0	5	16	22	17	8	0	6	0	0	0	17	8	10	d__Bacteria; p__Planctomycetota; c__Planctomycetes; o__Pirellulales; f__Pirellulaceae
6ae8681d79ba837e7f9baba679b227ee	0	0	0	0	0	0	0	0	0	0	0	0	0	0	0	0	0	0	0	0	0	0	0	0	0	0	0	0	0	0	0	0	0	0	0	0	24	19	12	0	0	0	0	0	0	18	0	0	d__Bacteria; p__Planctomycetota; c__Planctomycetes; o__Pirellulales; f__Pirellulaceae
150ce8f7a3cd2630ab368b674ce98e73	0	0	0	0	9	0	0	0	0	0	0	0	0	0	0	0	0	0	0	0	18	0	0	0	0	0	0	0	0	0	0	0	0	0	0	0	0	0	0	11	0	0	0	0	0	0	0	0	d__Bacteria; p__Planctomycetota; c__Planctomycetes; o__Pirellulales; f__Pirellulaceae; g__Pir4_lineage; s__
4b329a3a067759f38cab39f0798e8296	0	0	0	0	0	0	0	0	0	0	0	0	0	0	0	0	0	0	0	0	0	0	0	0	0	0	0	0	0	0	0	0	0	0	0	0	0	0	0	0	0	0	0	0	0	0	23	13	d__Bacteria; p__Planctomycetota; c__Planctomycetes; o__Pirellulales; f__Pirellulaceae; g__Pir4_lineage; s__
cbf51433cef4eb75c81818403802ea34	0	11	20	0	0	2	5	29	0	0	0	0	0	0	0	0	0	0	0	0	0	0	0	0	0	0	0	0	0	0	0	0	0	0	0	0	0	0	0	0	0	0	0	0	0	0	0	0	d__Bacteria; p__Planctomycetota; c__Planctomycetes; o__Pirellulales; f__Pirellulaceae
5ce79b60c4637e77760d31c582579635	7	0	0	0	0	0	0	0	0	0	0	0	0	0	0	0	0	0	0	0	0	0	0	0	0	0	0	0	0	0	0	0	0	0	0	17	0	0	0	0	0	0	0	0	0	0	0	0	d__Bacteria; p__Planctomycetota; c__Planctomycetes; o__Pirellulales; f__Pirellulaceae
540d75e90c477727fc34471c09289559	9	8	16	35	0	0	5	17	5	12	8	0	0	0	0	4	0	0	0	0	0	8	0	0	0	0	0	0	0	0	0	4	0	6	0	6	0	12	4	0	0	0	0	0	0	0	0	0	d__Bacteria; p__Planctomycetota; c__Planctomycetes; o__Pirellulales; f__Pirellulaceae
6b93774ee2e27c9599742b63de35e3e3	5	0	0	0	0	0	11	32	17	0	0	9	0	6	0	0	0	0	0	0	0	0	0	0	0	0	5	0	0	3	0	0	0	0	0	25	0	0	0	0	0	0	0	0	0	0	0	0	d__Bacteria; p__Planctomycetota; c__Planctomycetes; o__Pirellulales; f__Pirellulaceae; g__Pir4_lineage; s__
b961443c56591805f2c45f0521216205	0	0	0	22	4	7	0	0	0	0	0	0	0	0	0	0	0	0	0	0	22	0	0	0	0	0	0	0	0	0	0	0	0	0	0	0	15	17	0	5	0	7	0	0	0	13	10	5	d__Bacteria; p__Planctomycetota; c__Planctomycetes; o__Pirellulales; f__Pirellulaceae; g__Pir4_lineage; s__
e8ce191a9120c1c4aba448b87b2f9f2a	0	0	0	0	0	0	0	0	0	0	0	0	0	0	0	0	0	0	0	0	0	0	0	0	0	0	0	0	0	0	0	0	0	0	0	0	10	11	10	0	0	7	0	0	0	11	16	12	d__Bacteria; p__Planctomycetota; c__Planctomycetes; o__Pirellulales; f__Pirellulaceae; g__Pir4_lineage; s__
67881aa92a31a0f237a349a9ca846444	0	0	0	0	0	0	1	9	0	0	0	0	0	0	0	2	0	0	0	0	0	0	0	0	0	0	0	0	0	0	0	0	7	0	2	6	0	0	0	0	0	0	0	0	0	0	0	0	d__Bacteria; p__Planctomycetota; c__Planctomycetes; o__Pirellulales; f__Pirellulaceae; g__uncultured; s__
0f067d3b0fcbcbb517d57a849a9928db	0	0	0	0	0	0	0	0	0	0	0	0	0	0	0	0	0	0	0	0	0	0	0	0	0	0	0	0	0	0	0	0	0	0	0	0	0	0	0	29	78	0	0	0	0	0	0	0	d__Bacteria; p__Planctomycetota; c__Planctomycetes; o__Pirellulales; f__Pirellulaceae; g__uncultured; s__
ec10ee8d4c9753d944991b79aa2347c7	0	0	0	0	0	0	0	0	0	0	0	0	0	0	0	0	0	0	0	0	0	0	0	0	0	0	0	0	0	0	0	0	0	6	0	0	0	0	0	0	0	0	16	14	24	0	0	0	d__Bacteria; p__Planctomycetota; c__Planctomycetes; o__Pirellulales; f__Pirellulaceae; g__uncultured; s__
cea8839ead0e29082ac78849bdd5b916	0	0	0	0	11	0	0	10	5	0	0	9	4	3	0	0	0	0	0	4	0	17	0	4	0	3	8	13	0	0	9	0	0	16	0	8	20	26	0	26	44	18	0	0	0	4	0	0	d__Bacteria; p__Planctomycetota; c__Planctomycetes; o__Pirellulales; f__Pirellulaceae; g__uncultured; s__
aba669c4a5e9fbe5aada1cd53f503c43	0	0	0	0	0	0	0	0	0	0	0	0	0	0	0	0	0	0	0	0	16	0	0	0	0	0	0	0	0	1	0	0	19	30	25	0	0	0	0	41	64	0	88	112	81	0	15	9	d__Bacteria; p__Planctomycetota; c__Planctomycetes; o__Pirellulales; f__Pirellulaceae; g__uncultured; s__
2c33142f1d829e9ce3f9dba8b0f60a08	0	0	0	0	0	0	0	0	0	0	5	0	0	0	0	0	0	0	0	0	0	0	0	0	0	0	0	0	0	0	0	0	0	0	0	6	0	0	0	0	0	0	0	0	0	0	0	0	d__Bacteria; p__Planctomycetota; c__Planctomycetes; o__Pirellulales; f__Pirellulaceae
32f6f1ac5af4bc22f4c6d2876b34c272	0	0	0	0	0	0	0	0	0	0	0	0	0	0	0	0	0	0	0	0	0	0	0	0	0	0	0	0	0	0	0	0	0	0	0	0	0	0	0	0	0	0	0	0	0	8	11	12	d__Bacteria; p__Planctomycetota; c__Planctomycetes; o__Pirellulales; f__Pirellulaceae
b02874f180dd3ada3c506bbc7e156b16	0	0	0	0	0	0	0	0	0	0	0	0	0	0	0	0	0	0	2	0	0	0	0	0	0	0	0	0	0	0	0	0	0	0	0	0	8	0	14	0	0	0	0	0	0	4	0	2	d__Bacteria; p__Planctomycetota; c__Planctomycetes; o__Pirellulales; f__Pirellulaceae; g__Pir4_lineage; s__
c8c16794cfe5ddb4afe4c66d36434951	1	0	0	0	14	0	1	10	0	0	0	1	0	4	0	0	2	0	0	6	0	0	0	0	0	0	2	6	0	3	0	0	0	0	0	3	0	0	0	0	0	0	0	0	0	0	0	0	d__Bacteria; p__Planctomycetota; c__Planctomycetes; o__Pirellulales; f__Pirellulaceae; g__Pir4_lineage; s__
c0b663606067a0adae6401bc302aa2a0	0	0	0	0	0	0	0	0	0	0	0	0	0	0	0	0	0	0	0	0	11	14	0	0	0	0	0	0	0	0	0	0	0	0	0	0	18	0	0	0	0	0	0	0	0	5	6	5	d__Bacteria; p__Planctomycetota; c__Planctomycetes; o__Pirellulales; f__Pirellulaceae; g__Rhodopirellula; s__
3718c27752c6b22ee300f1238238a297	0	0	0	0	0	0	0	19	0	8	0	0	0	4	0	0	0	0	0	0	0	0	0	0	0	0	0	0	0	0	0	0	0	0	0	0	0	0	0	0	0	0	0	0	0	0	0	0	d__Bacteria; p__Planctomycetota; c__Planctomycetes; o__Pirellulales; f__Pirellulaceae; g__Rubripirellula; s__
f5ff3cfe46dba7c2cc7b579a496f59ef	0	0	0	0	0	0	4	0	0	0	0	9	0	0	0	0	0	0	0	0	16	0	0	0	0	0	0	0	0	0	0	0	0	0	0	0	7	9	0	3	0	0	0	0	0	0	0	0	d__Bacteria; p__Planctomycetota; c__Planctomycetes; o__Pirellulales; f__Pirellulaceae; g__Rubripirellula; s__
749a20f22da269e631e6ce66d6c58a98	0	0	0	7	0	0	0	0	0	0	0	0	0	0	0	0	0	0	19	0	19	23	0	0	0	0	0	0	0	0	0	0	0	0	0	0	0	0	0	0	0	0	0	0	0	12	0	20	d__Bacteria; p__Planctomycetota; c__Planctomycetes; o__Pirellulales; f__Pirellulaceae; g__Rubripirellula; s__
f6dc0d9bb4478adb020c279e21ee3727	0	0	0	0	14	0	8	0	0	0	0	0	0	0	0	6	9	0	0	22	0	0	0	0	0	0	0	0	0	0	0	0	0	0	0	0	0	11	0	0	0	0	0	0	0	0	0	0	d__Bacteria; p__Planctomycetota; c__Planctomycetes; o__Pirellulales; f__Pirellulaceae; g__Rubripirellula; s__
dba53424e92d8150b0a59c02c1bd24ef	71	70	146	47	79	58	111	199	71	56	52	144	84	66	0	55	65	71	71	130	131	140	61	53	7	45	80	42	33	48	60	48	0	22	0	149	87	82	81	70	0	98	0	0	0	89	45	68	d__Bacteria; p__Planctomycetota; c__Planctomycetes; o__Pirellulales; f__Pirellulaceae; g__Rubripirellula; s__
063c1d98781282babfe5e4f76e6f6cb2	0	0	0	0	0	0	0	0	0	0	0	6	0	0	0	0	11	6	0	0	0	0	0	0	0	4	10	0	4	18	0	0	0	0	0	0	0	0	0	0	0	0	0	0	0	0	0	0	d__Bacteria; p__Planctomycetota; c__Planctomycetes; o__Pirellulales; f__Pirellulaceae; g__Rubripirellula; s__
81b1d854fa98dcfc7217f209ac736c09	29	15	59	18	20	0	29	67	16	24	7	23	13	7	0	28	28	12	13	32	40	29	8	9	4	5	22	14	11	16	13	15	0	1	0	46	24	44	23	4	0	9	0	0	0	26	33	26	d__Bacteria; p__Planctomycetota; c__Planctomycetes; o__Pirellulales; f__Pirellulaceae; g__Rhodopirellula; s__
b76d19e6573bfd54e1c4547debcf1027	0	0	0	0	0	0	0	0	0	0	0	0	0	0	0	0	0	0	0	0	0	0	0	0	0	0	0	0	0	0	0	0	0	0	0	0	0	0	0	10	0	31	0	0	0	0	0	0	d__Bacteria; p__Planctomycetota; c__Planctomycetes; o__Pirellulales; f__Pirellulaceae
8ac9c56350d1cc2736915f2fb337724d	0	0	1	17	0	0	0	3	0	0	0	0	0	0	0	0	0	0	0	0	0	0	0	0	0	0	0	0	0	0	0	0	0	0	0	7	0	0	0	0	0	0	0	0	0	0	0	0	d__Bacteria; p__Planctomycetota; c__Planctomycetes; o__uncultured; f__uncultured; g__uncultured; s__
0988aaf59bb4f55f2070a88ad1922093	0	0	0	0	0	15	7	0	2	0	0	0	0	0	0	0	0	0	0	0	0	0	0	1	1	0	7	0	0	0	3	0	0	0	0	34	0	0	0	0	0	0	0	0	0	0	0	0	d__Bacteria; p__Planctomycetota; c__Planctomycetes; o__Pirellulales; f__Pirellulaceae; g__Pirellula; s__
2e52873e516b13d1e7f2310d4a7ad191	0	0	0	0	9	0	0	0	0	0	0	0	0	0	0	0	0	0	0	0	0	0	0	0	0	0	0	0	0	0	0	0	0	0	0	0	10	9	15	0	0	3	0	0	0	2	3	11	d__Bacteria; p__Planctomycetota
e44d6b37c2c0a73b25061df217b72750	0	0	0	0	0	0	0	0	0	0	0	0	0	0	0	0	0	0	0	0	0	0	0	0	0	0	0	0	0	0	0	0	0	0	0	0	0	0	0	48	97	0	0	0	0	0	0	0	d__Bacteria; p__Planctomycetota; c__Phycisphaerae; o__MSBL9; f__SG8-4; g__SG8-4; s__
4722b3ea51dabb1e8360cd6f64969467	0	0	0	0	13	0	0	0	0	0	0	0	0	1	0	0	0	0	1	4	0	0	0	0	0	0	0	0	0	0	0	0	0	0	0	2	3	0	8	0	0	0	0	0	0	5	7	5	d__Bacteria; p__Planctomycetota; c__Pla4_lineage; o__Pla4_lineage; f__Pla4_lineage; g__Pla4_lineage; s__
7d4acdc163368ba2888f27c62ae24f6c	2	0	4	10	0	0	1	0	0	2	0	2	2	0	0	2	0	0	0	0	0	0	0	0	0	0	0	0	0	0	0	0	8	0	0	3	0	0	0	0	0	0	0	0	0	0	0	0	d__Bacteria; p__Planctomycetota; c__BD7-11; o__BD7-11; f__BD7-11; g__BD7-11; s__
0d19a582497f4b46f977bd5e9504e293	0	0	0	11	0	0	0	0	0	0	0	0	0	0	0	0	0	0	0	0	8	0	4	0	0	0	0	0	0	0	0	0	0	0	0	0	6	8	5	0	0	0	0	0	0	4	0	0	d__Bacteria; p__Planctomycetota; c__BD7-11; o__BD7-11; f__BD7-11; g__BD7-11; s__
e655517a31c432ef9dfaddf1fceb9843	0	0	0	18	0	0	0	0	0	0	0	0	0	0	0	0	0	0	0	0	4	0	0	0	0	0	0	0	0	0	0	0	0	0	0	0	0	0	0	0	0	0	0	0	0	3	0	0	d__Bacteria; p__Planctomycetota; c__BD7-11; o__BD7-11; f__BD7-11; g__BD7-11; s__
a846582f94199449f367d5be6baf1269	0	0	0	0	0	0	0	0	0	0	0	0	0	0	0	0	0	0	0	0	0	0	0	0	0	0	0	0	0	0	0	0	0	0	0	0	0	0	0	40	76	0	0	0	0	0	0	0	d__Bacteria; p__Elusimicrobiota; c__Elusimicrobia; o__MVP-88; f__MVP-88; g__MVP-88; s__
a0dc471a19b48fdd13669da702225886	0	0	0	0	0	0	0	0	0	0	0	0	0	0	0	0	0	0	0	0	0	0	0	0	0	0	0	0	0	0	0	0	0	0	0	0	0	0	0	11	33	0	0	0	0	0	0	0	d__Bacteria; p__Elusimicrobiota; c__Elusimicrobia; o__MVP-88; f__MVP-88; g__MVP-88; s__
0be26c4684b92b10f5f80fde8aa8a678	2	1	1	11	1	8	0	6	0	1	5	2	3	1	0	3	5	5	3	11	17	12	5	2	2	1	6	0	2	9	10	3	0	0	0	0	0	0	0	0	0	0	0	0	0	0	0	0	d__Bacteria; p__Planctomycetota; c__Phycisphaerae; o__MSBL9; f__4572-13; g__4572-13; s__
204f042d79bebbfe72f3f9c74cf1dd0b	0	0	0	0	0	0	0	0	0	0	0	0	0	0	0	0	0	0	0	0	0	0	0	0	0	0	0	0	0	0	0	0	0	0	0	0	0	0	0	18	0	22	0	0	0	4	0	5	d__Bacteria; p__Planctomycetota; c__Phycisphaerae; o__MSBL9; f__4572-13; g__4572-13; s__
709919e798f2ddeb6d1e6badc07c30ce	0	0	0	0	0	0	0	0	0	0	0	0	0	0	0	0	0	0	0	0	0	0	0	0	0	0	0	0	0	0	0	0	0	0	0	0	0	0	0	9	0	7	0	0	0	0	0	0	d__Bacteria; p__Planctomycetota; c__Phycisphaerae; o__Phycisphaerales; f__AKAU3564_sediment_group; g__AKAU3564_sediment_group; s__
b5bfb401168d9b6646465b23d49ca35d	3	7	19	0	37	0	0	0	4	18	0	14	6	4	0	0	4	0	6	4	4	0	22	0	0	0	0	0	0	0	0	0	0	5	0	3	0	3	2	0	0	0	0	0	0	4	4	3	d__Bacteria; p__Planctomycetota
c5d42340619a39a606a8942bbf062c45	0	0	0	0	0	0	0	0	0	0	0	0	0	0	0	0	0	0	0	0	0	0	0	0	0	0	0	0	0	0	0	0	0	0	0	0	0	4	12	14	0	32	0	0	0	9	11	6	d__Bacteria; p__Planctomycetota
f99f8e8cf1f0b2bef20984454cad35e3	0	0	0	0	0	0	0	0	0	0	0	0	0	0	0	0	0	0	0	0	0	0	0	0	0	0	0	0	0	0	0	0	0	0	0	0	0	0	0	0	0	0	17	7	27	0	0	0	d__Bacteria; p__Planctomycetota; c__Phycisphaerae; o__MSBL9; f__SG8-4; g__SG8-4; s__
e303847dd9c69c3268267743aeb9dc4d	0	0	0	0	0	0	0	0	0	0	0	0	0	0	0	0	0	0	0	0	0	0	0	0	0	0	0	0	0	0	0	0	0	0	0	0	0	0	0	44	0	59	0	0	0	0	0	0	d__Bacteria; p__Planctomycetota; c__Phycisphaerae; o__MSBL9; f__SG8-4; g__SG8-4; s__
acc2d57710acbe977f8bce70c993738d	0	0	0	0	0	0	0	0	0	0	0	0	0	0	0	0	0	0	0	0	0	0	0	0	0	0	0	0	0	0	0	0	0	0	0	0	6	11	12	0	0	9	0	0	0	5	9	8	d__Bacteria; p__Planctomycetota; c__Phycisphaerae; o__MSBL9; f__SG8-4; g__SG8-4; s__
06c2c10653a14902b163860a9fdb9261	0	0	0	0	0	0	0	0	0	0	0	0	0	0	0	0	3	0	0	6	2	0	9	0	2	0	0	5	0	0	0	0	0	0	0	0	7	11	5	2	0	10	0	0	0	4	1	6	d__Bacteria; p__Planctomycetota; c__Phycisphaerae; o__MSBL9; f__SG8-4; g__SG8-4; s__
790a151d4c788300f3a303a53124cdf4	0	0	0	0	0	0	0	0	0	0	0	0	0	0	0	0	0	0	0	0	0	0	0	0	0	0	0	0	0	0	0	0	27	0	9	0	0	0	0	0	0	0	0	0	0	0	0	0	d__Bacteria; p__Planctomycetota; c__Phycisphaerae; o__MSBL9; f__SG8-4; g__SG8-4; s__
4b343cf2e3660ca1b0bc8800b4f59e2d	0	0	10	0	6	0	0	0	0	5	0	3	3	0	0	0	0	15	7	0	16	4	0	3	3	6	4	17	0	4	0	0	0	0	0	0	10	0	0	0	0	5	0	0	0	0	8	0	d__Bacteria; p__Planctomycetota; c__Phycisphaerae; o__MSBL9; f__SG8-4; g__SG8-4; s__
2ebb1dcdc0b1f5a3ac208dc832cbad78	0	0	0	0	12	0	0	0	0	0	0	0	0	0	0	0	0	12	0	0	17	4	0	0	0	0	8	0	0	8	11	0	4	0	3	0	36	24	21	0	0	0	0	0	0	14	16	15	d__Bacteria; p__Planctomycetota; c__Phycisphaerae; o__MSBL9; f__SG8-4; g__SG8-4; s__
2d46fff4112178a719884505116469ae	0	0	0	0	0	0	0	0	0	0	0	0	0	0	0	0	0	0	0	0	0	0	0	0	0	0	0	0	0	0	0	0	0	0	0	0	0	0	15	0	0	0	0	0	0	12	9	6	d__Bacteria; p__Planctomycetota; c__Phycisphaerae; o__MSBL9; f__SG8-4; g__SG8-4; s__
de6be02329cf3c61d795adf22085ba3a	0	0	0	0	0	0	0	0	0	0	0	3	0	0	0	0	0	0	0	0	0	0	0	0	0	0	0	0	0	0	0	0	0	0	0	0	0	0	0	22	0	14	0	0	0	0	0	0	d__Bacteria; p__Planctomycetota; c__Phycisphaerae; o__MSBL9; f__SG8-4; g__SG8-4; s__
dd0dfe6575e2fa3d7fdde0a785f1f3d3	0	0	0	15	11	0	0	0	0	0	0	0	0	0	0	0	0	0	0	0	0	0	0	0	0	0	0	0	0	0	0	0	0	0	0	0	14	0	3	0	0	0	0	0	0	0	0	0	d__Bacteria; p__Planctomycetota; c__Phycisphaerae; o__MSBL9; f__SG8-4; g__SG8-4; s__
1ef73a5ad01a34ed3e6e434f4d9757fb	0	0	0	0	11	0	0	0	0	0	0	0	3	0	0	0	0	12	12	9	10	0	16	0	0	6	6	0	0	4	20	5	0	3	0	0	0	0	13	0	0	0	0	0	0	0	0	0	d__Bacteria; p__Planctomycetota; c__Phycisphaerae; o__MSBL9; f__SG8-4; g__SG8-4; s__
33a21c6a9ffa0c53bdf4b3deb7d75ab8	0	0	0	0	0	0	0	0	0	0	0	0	0	0	0	0	0	8	0	0	0	0	16	0	7	0	0	0	0	0	0	0	0	0	0	0	24	0	37	5	0	9	0	0	0	21	18	27	d__Bacteria; p__Planctomycetota; c__Phycisphaerae; o__MSBL9; f__SG8-4; g__SG8-4; s__
1a812f42349729b7697e0b476a8499f3	0	0	0	0	0	0	0	0	0	0	0	0	0	0	0	0	0	0	0	0	0	0	0	0	0	0	0	0	0	0	0	0	0	0	0	0	9	13	0	0	0	0	0	0	0	0	0	4	d__Bacteria; p__Planctomycetota; c__Phycisphaerae; o__MSBL9; f__SG8-4; g__SG8-4; s__
bf4ebf33c9525c603bf86d2da3cf113b	0	0	0	0	25	0	0	0	0	0	0	0	0	0	0	0	0	0	0	0	20	9	0	0	0	0	6	0	0	0	0	0	0	0	0	0	21	10	22	0	0	0	0	0	0	16	11	14	d__Bacteria; p__Planctomycetota; c__Phycisphaerae; o__MSBL9; f__SG8-4; g__SG8-4; s__
635caa9322df86d6c0d3367501146ba0	0	0	0	0	14	0	0	0	0	0	0	0	0	0	0	0	0	0	0	0	7	0	0	0	0	0	0	0	0	0	0	0	0	0	0	0	31	31	27	8	0	3	0	0	0	46	16	23	d__Bacteria; p__Planctomycetota; c__Phycisphaerae; o__MSBL9; f__SG8-4; g__SG8-4; s__
e6a7cab55c20684518f10507dd9496c1	0	0	0	0	0	0	0	0	0	0	0	0	0	0	0	0	0	0	0	0	0	0	0	0	0	0	0	0	2	0	0	0	0	0	0	0	11	0	11	0	0	10	0	0	0	21	16	13	d__Bacteria; p__Planctomycetota; c__Phycisphaerae; o__MSBL9; f__SG8-4; g__SG8-4; s__
45d4efa178c1ab7b150ade770d485a36	0	0	0	0	0	0	0	0	0	0	0	0	0	0	0	0	0	0	0	0	0	0	0	0	0	0	0	0	0	0	0	0	0	0	0	0	16	0	17	0	0	0	0	0	0	13	10	6	d__Bacteria; p__Planctomycetota; c__Phycisphaerae; o__MSBL9; f__SG8-4; g__SG8-4; s__
ab0011b8a79b872e74166f1e2b246455	0	0	0	0	0	0	0	0	0	0	0	0	0	0	0	0	0	0	0	0	0	0	0	0	0	0	0	0	0	0	0	0	0	0	0	0	0	0	4	10	0	0	0	0	0	8	0	9	d__Bacteria; p__Planctomycetota; c__Phycisphaerae; o__MSBL9; f__SG8-4; g__SG8-4; s__
4d3943c1c6fe698fca6e9bbf6b782af7	0	0	0	0	0	0	0	0	0	0	0	0	0	0	0	0	0	0	3	0	7	2	0	0	0	0	0	0	0	0	0	0	0	0	0	0	3	1	2	0	0	0	3	15	0	0	0	0	d__Bacteria; p__Planctomycetota; c__Phycisphaerae; o__MSBL9; f__SG8-4; g__SG8-4; s__
ac154c875c4a37c8e9bca8dc20eb49a3	0	0	0	0	0	0	0	0	0	0	0	4	0	1	0	0	2	11	3	0	9	0	0	3	0	3	3	0	5	1	0	0	0	0	0	0	5	7	15	0	0	0	0	0	0	0	0	0	d__Bacteria; p__Planctomycetota; c__Phycisphaerae; o__MSBL9; f__SG8-4; g__SG8-4; s__
1dd0e38597b888892fc57eeaf6d15da7	0	0	0	0	0	0	0	0	0	0	0	0	0	0	0	0	0	0	0	0	0	0	0	0	0	0	0	0	0	0	0	0	0	0	0	0	0	9	5	0	0	0	0	0	0	2	10	0	d__Bacteria; p__Planctomycetota; c__Phycisphaerae; o__MSBL9; f__SG8-4; g__SG8-4; s__
c7261c9dc993eb3d257a39b9ba26d6b3	0	0	0	0	0	0	0	0	0	0	0	0	0	0	0	0	2	0	0	0	10	0	0	0	0	0	0	0	0	0	0	0	0	4	0	0	7	0	0	9	0	18	0	0	0	0	0	0	d__Bacteria; p__Planctomycetota; c__Phycisphaerae; o__MSBL9; f__SG8-4; g__SG8-4; s__
551a74dd5326e44793ab769cf8a153fe	0	0	0	0	2	0	0	0	0	0	0	0	0	0	0	0	0	0	0	0	10	0	0	0	0	0	0	5	0	4	0	0	0	0	0	0	7	0	17	0	0	2	0	0	0	0	0	0	d__Bacteria; p__Planctomycetota; c__Phycisphaerae; o__MSBL9; f__SG8-4; g__SG8-4; s__
4577a77e0b31a7cb72ebb06b12f71415	0	1	4	0	0	0	0	0	0	2	3	3	3	0	0	0	0	7	4	0	0	3	0	0	0	4	5	0	0	0	9	0	0	0	0	0	0	11	0	0	0	0	0	0	0	11	12	19	d__Bacteria; p__Planctomycetota; c__Phycisphaerae; o__MSBL9; f__SG8-4; g__SG8-4; s__
f3431c8e232412ee2cd1d404cde3c116	0	0	0	0	0	0	0	0	0	0	0	0	9	0	0	0	0	0	0	0	0	0	0	0	0	0	0	0	0	0	0	0	0	0	0	0	9	8	9	0	0	0	0	0	0	10	0	0	d__Bacteria; p__Planctomycetota; c__OM190; o__OM190; f__OM190; g__OM190; s__
cfdbf2ff6b73cd6d3909a49d21ebb653	0	0	0	0	0	0	0	0	0	0	0	0	0	0	0	0	0	0	0	0	0	0	0	0	0	0	0	0	0	0	0	0	0	0	0	0	0	0	0	66	131	0	0	0	0	0	0	0	d__Bacteria; p__Planctomycetota; c__Phycisphaerae; o__MSBL9; f__SG8-4; g__SG8-4; s__
002793ac208b3ee245179a917dc5aeab	0	5	10	0	0	0	0	17	2	10	0	12	0	0	0	0	0	0	0	0	0	0	0	0	0	0	0	0	0	0	0	0	0	0	0	0	0	0	0	0	0	0	0	0	0	0	0	0	d__Bacteria; p__Planctomycetota
cc2ae41aae50f7ae7e22debc9c81d9f9	0	0	0	23	0	0	0	0	0	0	0	0	0	0	0	0	0	0	0	0	0	0	0	0	0	0	0	0	0	0	0	0	0	0	0	0	0	0	0	0	0	15	0	0	0	0	0	0	d__Bacteria; p__Planctomycetota; c__Phycisphaerae; o__MSBL9; f__SG8-4; g__SG8-4; s__
54ac7c593fb8937f1209d9881a1bd545	0	0	0	0	0	0	0	0	0	0	0	0	0	0	0	0	0	0	0	0	0	0	0	0	0	0	0	0	0	0	0	0	0	0	0	0	0	10	0	4	0	12	0	0	0	0	0	0	d__Bacteria; p__Planctomycetota; c__Phycisphaerae; o__MSBL9; f__SG8-4; g__SG8-4; s__
87b2156b5c2bb2cc1bac1c79e5c56de7	0	0	0	16	0	0	0	0	0	0	0	0	0	0	0	0	0	0	0	0	0	0	0	0	0	0	0	0	0	0	0	0	0	0	0	0	0	0	12	6	0	25	0	0	0	0	0	0	d__Bacteria; p__Planctomycetota; c__Phycisphaerae; o__MSBL9; f__SG8-4; g__SG8-4; s__
d44d52730d54a3ed5b2bf9a90a83c8b2	0	0	4	11	0	0	0	0	0	0	0	0	0	0	0	0	0	0	0	0	8	7	0	0	0	0	0	0	0	0	4	1	0	0	0	0	4	7	0	0	0	0	0	0	0	13	5	13	d__Bacteria; p__Planctomycetota; c__Phycisphaerae; o__MSBL9; f__SG8-4; g__SG8-4; s__
70c29e8b09219dce0add04eccc8fc081	0	0	0	0	0	0	0	0	0	0	0	0	0	0	0	0	0	0	0	0	0	0	0	0	0	0	0	0	0	4	0	0	0	0	0	0	0	0	0	32	0	62	0	0	0	0	0	0	d__Bacteria; p__Planctomycetota; c__Phycisphaerae; o__MSBL9; f__SG8-4; g__SG8-4; s__
6fd36e7156bc140f43d406328892ffe0	0	0	0	0	0	0	0	0	0	0	0	0	0	0	0	0	0	0	0	0	5	0	0	0	0	0	0	0	0	0	0	0	0	0	0	0	11	0	6	0	0	0	0	0	0	0	3	4	d__Bacteria; p__Planctomycetota; c__Phycisphaerae; o__MSBL9; f__SG8-4; g__SG8-4; s__
1095a21262a919bb78915efb651fe55e	0	0	0	0	0	0	0	0	0	0	0	0	0	0	0	0	0	0	0	0	0	0	0	0	0	0	0	0	0	0	0	0	0	0	0	0	4	6	6	0	0	0	0	0	0	11	0	8	d__Bacteria; p__Planctomycetota; c__Phycisphaerae; o__MSBL9; f__SG8-4; g__SG8-4; s__
ca1c017853299f8a00d1840924df94b4	0	0	0	0	0	0	0	0	0	0	0	0	0	0	0	0	0	0	0	0	0	0	0	0	0	0	0	0	0	0	0	0	0	0	0	0	0	0	0	0	0	0	0	0	0	8	0	6	d__Bacteria; p__Planctomycetota; c__Phycisphaerae; o__MSBL9; f__SG8-4; g__SG8-4; s__
d8bf2f590670cddf36dfc90f83c0d91a	0	0	0	0	0	0	0	0	0	0	0	0	0	0	0	0	0	0	0	0	0	0	0	0	0	0	0	0	0	0	0	0	36	17	13	0	0	0	0	0	0	3	8	0	5	0	1	0	d__Bacteria; p__Planctomycetota; c__Pla3_lineage; o__Pla3_lineage; f__Pla3_lineage; g__Pla3_lineage; s__
945786090f72b9e4a352b98507439fa9	0	0	0	0	7	0	0	0	3	6	0	11	5	4	0	5	0	5	0	0	13	1	0	0	1	0	0	1	0	0	0	0	13	0	1	1	0	0	0	0	0	0	0	0	0	0	0	0	d__Bacteria; p__Planctomycetota; c__Phycisphaerae; o__Phycisphaerales; f__Phycisphaeraceae; g__SM1A02; s__
0a661bb556cfbe66f4210c453571b44b	0	0	0	0	0	0	0	0	0	0	0	0	0	0	0	0	0	0	0	0	0	0	0	0	0	0	0	0	0	0	0	0	0	3	0	0	0	0	0	0	0	0	8	8	7	0	0	0	d__Bacteria; p__Patescibacteria
4a1f3229ea63ae6662dbad415f4f44f8	0	0	15	0	12	9	0	0	0	5	0	0	0	0	49	0	3	0	0	4	0	5	0	0	0	0	1	0	0	0	0	0	0	0	0	0	0	0	0	0	0	0	0	0	0	0	0	0	d__Bacteria; p__Planctomycetota; c__Phycisphaerae; o__Phycisphaerales; f__Phycisphaeraceae; g__SM1A02; s__
4d49dbc63ecb5acec5390deb8cebee8c	0	0	0	0	10	0	0	0	0	0	0	15	0	0	0	0	0	0	0	0	0	0	0	0	0	0	0	0	0	0	0	0	0	0	0	0	0	0	0	0	0	0	0	0	0	0	0	0	d__Bacteria; p__Planctomycetota; c__Phycisphaerae; o__Phycisphaerales; f__Phycisphaeraceae; g__SM1A02; s__
7e417c22b5c82801d949d61bad6ae255	0	0	9	0	15	0	0	6	0	18	0	4	0	0	0	0	6	0	0	5	6	6	0	0	0	0	2	0	0	0	0	0	0	0	0	0	0	0	0	0	0	0	0	0	0	0	0	0	d__Bacteria; p__Planctomycetota; c__Phycisphaerae; o__Phycisphaerales; f__Phycisphaeraceae; g__SM1A02; s__
2ddc702af0a1154f683508fd5801e57f	0	0	0	0	0	0	0	0	0	0	0	0	0	0	0	0	0	0	0	0	0	0	0	0	0	0	0	0	0	0	0	0	0	0	0	0	0	0	0	11	34	0	0	0	0	0	0	0	d__Bacteria; p__Bdellovibrionota; c__Bdellovibrionia; o__Bdellovibrionales; f__Bdellovibrionaceae; g__Bdellovibrio; s__
cc96f947d52b51d222501c41d8999531	0	0	0	0	0	0	0	0	0	0	0	0	0	0	0	0	0	0	0	0	0	0	0	0	0	0	0	0	0	0	0	0	0	0	0	0	0	0	0	0	0	0	0	12	7	0	2	0	d__Bacteria; p__Patescibacteria; c__ABY1; o__Candidatus_Falkowbacteria; f__Candidatus_Falkowbacteria; g__Candidatus_Falkowbacteria; s__
35be43675998e53d959bf795282cc60c	0	0	0	0	0	0	0	0	0	0	0	0	0	0	0	0	0	0	0	0	0	0	0	0	0	0	0	0	0	0	0	0	0	0	0	0	0	0	0	0	0	0	12	18	18	0	0	0	d__Bacteria; p__Patescibacteria
f3d49352d2e9a61e533cbabf31bf52b8	0	0	0	0	0	0	0	0	0	0	0	0	0	0	0	0	0	0	0	0	0	0	0	0	0	0	0	0	0	0	0	0	0	0	0	0	0	0	0	0	0	0	18	17	22	0	0	0	d__Bacteria; p__Patescibacteria; c__Parcubacteria; o__UBA9983; f__UBA9983; g__UBA9983; s__
90c16cc6e5d310a7f64e533c1cc2e8c4	0	0	0	0	0	0	0	0	0	0	0	0	0	0	0	0	0	0	0	0	0	0	0	0	0	0	0	0	0	0	0	0	9	0	7	0	0	2	0	0	0	0	0	0	0	0	0	0	d__Bacteria; p__Patescibacteria; c__Parcubacteria
c29690729b319461648cae539a40c538	0	0	0	0	0	0	0	0	0	0	0	0	0	0	0	0	0	0	0	0	0	0	0	0	0	0	1	0	0	0	1	0	0	0	0	0	0	1	5	5	0	6	0	0	0	5	0	4	d__Bacteria; p__Planctomycetota
3397468fabd968240d2ad3547bcad492	0	0	0	2	0	0	0	0	0	0	0	0	0	0	0	0	0	0	0	0	0	0	0	0	0	0	0	0	0	0	0	0	0	0	0	2	0	0	6	12	0	12	0	0	0	6	20	10	d__Bacteria; p__Actinobacteriota; c__WCHB1-81; o__WCHB1-81; f__WCHB1-81; g__WCHB1-81; s__
62dcc38db8a2c3732f4b55c6ddd8f058	0	0	0	0	4	0	0	0	0	0	1	0	0	0	2	0	1	0	4	0	10	6	0	0	3	8	0	0	0	7	0	0	0	1	0	0	0	3	0	0	0	0	0	0	0	0	0	0	d__Bacteria; p__Actinobacteriota; c__WCHB1-81; o__WCHB1-81; f__WCHB1-81; g__WCHB1-81; s__
83407f748e3c6184e529856f36765f37	0	0	0	20	0	0	0	0	0	0	0	0	0	0	0	0	0	0	0	0	4	0	3	0	0	0	0	0	0	0	0	0	65	0	37	0	0	0	0	0	0	0	4	15	11	0	0	0	d__Bacteria; p__Patescibacteria; c__Saccharimonadia; o__Saccharimonadales; f__Saccharimonadales; g__Saccharimonadales; s__
bb2466988c7c521685eada8637af9d97	0	0	0	0	7	0	0	0	0	0	0	3	0	1	0	0	8	2	2	9	2	3	29	0	0	1	2	6	0	1	0	4	0	0	0	1	0	0	0	0	0	0	0	0	0	0	0	0	d__Bacteria; p__Patescibacteria; c__Saccharimonadia; o__Saccharimonadales; f__Saccharimonadales; g__Saccharimonadales; s__
6640c5d00688fed5c1f053097a184896	0	0	0	12	14	0	0	0	0	0	0	0	2	0	0	1	6	5	4	4	10	0	8	0	0	2	1	3	1	3	0	0	30	5	19	0	3	16	0	37	97	12	12	11	9	0	10	0	d__Bacteria; p__Patescibacteria; c__Saccharimonadia; o__Saccharimonadales; f__Saccharimonadales; g__Saccharimonadales; s__
31f940a28ae046724b5703eb58529422	0	0	0	0	0	0	0	0	1	0	0	0	0	0	0	0	0	0	0	0	0	0	34	0	0	0	0	0	2	0	0	0	42	24	38	0	9	14	0	11	0	23	0	0	0	0	6	0	d__Bacteria; p__Patescibacteria; c__Saccharimonadia; o__Saccharimonadales; f__Saccharimonadales; g__Saccharimonadales; s__
eda779de9198f9be9317ecf6596927a1	0	0	0	0	0	8	8	0	0	0	0	0	0	0	0	0	0	0	0	0	0	0	0	0	0	0	0	0	0	2	0	0	0	0	0	8	38	16	0	6	0	2	0	0	0	0	2	0	d__Bacteria; p__Cyanobacteria; c__Cyanobacteriia; o__Chloroplast; f__Chloroplast; g__Chloroplast; s__
db82eddcbd4d796836284148a7fdb1d7	0	0	0	0	26	0	20	0	0	0	0	0	0	6	0	13	0	0	0	22	0	18	0	0	0	0	0	0	0	0	0	0	0	0	0	0	0	0	0	0	0	0	0	0	0	0	0	0	d__Bacteria; p__Cyanobacteria; c__Cyanobacteriia; o__Chloroplast; f__Chloroplast; g__Chloroplast; s__
7493d1aedb2c77d663590d82ec640fd4	157	111	83	1620	72	576	871	102	88	39	108	82	79	65	8	67	10	36	9	67	18	22	163	11	0	11	23	36	34	18	14	16	15	2	5	1068	0	0	0	0	0	0	0	0	0	0	0	0	d__Bacteria; p__Cyanobacteria; c__Cyanobacteriia; o__Chloroplast; f__Chloroplast; g__Chloroplast; s__
3cd5528177788b43960cf1fbbac6c08c	11	0	0	0	0	25	38	0	0	7	7	0	0	5	0	0	0	18	0	42	0	0	62	0	0	0	0	0	26	25	0	0	0	0	0	66	0	0	0	0	0	0	0	0	0	0	0	0	d__Bacteria; p__Cyanobacteria; c__Cyanobacteriia; o__Chloroplast; f__Chloroplast; g__Chloroplast; s__
c597311b916e815aa5e596ee661a2616	0	0	0	36	97	0	0	0	0	0	0	0	0	0	0	0	0	0	7	17	20	33	26	0	0	0	0	21	0	0	21	7	0	0	0	0	0	0	0	0	0	0	0	0	0	0	0	0	d__Bacteria; p__Cyanobacteria; c__Cyanobacteriia; o__Chloroplast; f__Chloroplast; g__Chloroplast; s__
a14472f3ce15767779dc575de2b4a895	35	29	11	0	0	116	128	19	35	8	25	11	19	16	64	15	0	3	0	0	0	4	22	0	0	0	0	0	0	0	0	0	8	0	4	160	0	0	0	0	0	0	0	0	0	0	0	0	d__Bacteria; p__Cyanobacteria; c__Cyanobacteriia; o__Chloroplast; f__Chloroplast; g__Chloroplast; s__
91656c50d638033047c7f0b957150b69	0	0	0	0	0	0	0	0	0	0	0	0	0	0	0	0	0	0	0	11	19	0	13	0	0	0	0	0	0	7	0	0	0	0	0	0	0	0	0	0	0	0	0	0	0	0	0	0	d__Bacteria; p__Cyanobacteria; c__Cyanobacteriia; o__Chloroplast; f__Chloroplast; g__Chloroplast; s__
a7969508c198d3eea7ea1b1e673f2e1c	0	0	0	0	0	5	0	0	0	0	0	0	0	0	0	0	0	0	0	0	0	10	0	0	0	0	0	0	0	0	0	0	0	0	0	7	0	0	0	0	0	0	0	0	0	0	0	0	d__Bacteria; p__Cyanobacteria; c__Cyanobacteriia; o__Chloroplast; f__Chloroplast; g__Chloroplast; s__
cd595c4d4718f235de7afa8a4fb1d827	29	0	22	955	26	80	83	0	0	0	13	33	64	22	0	35	0	44	19	50	35	61	47	13	0	32	45	68	67	37	29	33	0	0	0	230	29	0	0	0	0	0	0	0	0	0	0	0	d__Bacteria; p__Cyanobacteria; c__Cyanobacteriia; o__Chloroplast; f__Chloroplast; g__Chloroplast; s__
d16453ff3f55394eae657c53098f7983	0	0	0	0	27	0	0	0	0	0	0	0	0	0	0	0	0	33	0	44	0	0	26	0	18	0	17	0	51	33	0	12	0	0	0	0	0	13	0	0	0	0	0	0	0	0	0	0	d__Bacteria; p__Cyanobacteria; c__Cyanobacteriia; o__Chloroplast; f__Chloroplast; g__Chloroplast; s__
2f5f939a9cb1a84c481d0d730257edfc	0	0	0	0	0	0	11	0	0	0	6	0	0	0	0	0	0	0	0	0	0	0	25	0	0	0	0	0	0	0	0	0	0	0	0	0	0	0	0	0	0	0	0	0	0	0	0	0	d__Bacteria; p__Cyanobacteria; c__Cyanobacteriia; o__Chloroplast; f__Chloroplast; g__Chloroplast; s__
d87e566162ab63a7f2c53605317656b8	0	0	0	0	0	4	10	0	0	0	0	0	4	0	0	0	0	0	0	0	0	0	0	0	0	0	0	0	0	0	0	0	0	0	0	18	0	0	0	0	0	0	0	0	0	0	0	0	d__Bacteria; p__Cyanobacteria; c__Cyanobacteriia; o__Chloroplast; f__Chloroplast; g__Chloroplast; s__
fef0798ed81018adda609c4c54042e08	0	0	0	0	0	18	8	0	0	0	0	0	0	0	0	0	0	0	0	0	0	0	0	0	0	0	0	0	0	0	0	0	0	0	0	0	0	0	0	0	0	0	0	0	0	0	0	0	d__Bacteria; p__Cyanobacteria; c__Cyanobacteriia; o__Chloroplast; f__Chloroplast; g__Chloroplast; s__
892ea6c3114188350372f471de75e334	0	0	0	0	0	0	0	0	0	0	0	0	0	0	0	0	0	16	3	15	0	14	0	0	0	2	8	0	26	16	0	11	0	0	0	0	0	0	0	0	0	0	0	0	0	0	0	0	d__Bacteria; p__Cyanobacteria; c__Cyanobacteriia; o__Chloroplast; f__Chloroplast; g__Chloroplast; s__
137a91c0c7bdcc0e7fd8f6a8e93bea05	0	0	0	0	0	0	0	0	0	0	0	0	0	0	0	0	0	0	0	0	0	0	0	0	0	0	0	0	0	0	0	0	0	0	0	0	15	26	0	0	0	0	0	0	0	0	0	0	d__Bacteria; p__Cyanobacteria; c__Cyanobacteriia; o__Chloroplast; f__Chloroplast; g__Chloroplast; s__
e9775f9023c0613d12f0e8d6af855ae3	40	17	18	0	0	446	613	15	53	9	23	16	15	0	0	21	0	0	0	0	0	0	0	0	0	0	0	0	0	0	0	0	0	0	0	391	0	0	0	0	0	0	0	0	0	0	0	0	d__Bacteria; p__Cyanobacteria; c__Cyanobacteriia; o__Chloroplast; f__Chloroplast; g__Chloroplast; s__
9b85a8e1f475fb2b430b672d233d1d45	0	32	0	4	0	770	1125	17	25	0	47	0	27	8	3	0	0	0	0	0	0	0	0	0	0	0	0	0	0	0	0	0	0	0	0	836	0	0	0	0	0	0	0	0	0	0	0	0	d__Bacteria; p__Cyanobacteria; c__Cyanobacteriia; o__Chloroplast; f__Chloroplast; g__Chloroplast; s__
5916725722e167c8c11b57e08a0cbbac	0	0	0	0	0	294	304	0	13	0	0	0	0	0	0	0	0	0	0	0	0	0	0	0	0	0	0	0	0	0	0	0	0	0	0	206	0	0	0	0	0	0	0	0	0	0	0	0	d__Bacteria; p__Cyanobacteria; c__Cyanobacteriia; o__Chloroplast; f__Chloroplast; g__Chloroplast; s__
7dd363d2c64fe91fcde805dbe16079df	0	0	0	0	0	0	16	0	0	0	0	0	0	0	0	0	0	0	0	0	0	0	0	0	0	0	0	0	0	0	0	0	0	0	0	9	0	0	0	0	0	0	0	0	0	0	0	0	d__Bacteria; p__Cyanobacteria; c__Cyanobacteriia; o__Chloroplast; f__Chloroplast; g__Chloroplast; s__
f8eec775b3766b65b6ce353c4b820966	0	0	0	0	0	0	8	0	0	0	0	0	0	0	0	0	0	0	0	0	6	0	0	0	0	0	0	0	0	0	0	0	0	0	0	0	380	239	18	34	0	77	0	0	0	15	80	47	d__Bacteria; p__Cyanobacteria; c__Cyanobacteriia; o__Chloroplast; f__Chloroplast; g__Chloroplast; s__
b3bdbc00a527f2536535e8aea0524312	9	6	0	38	0	183	200	0	0	0	10	0	0	2	0	0	0	0	0	0	0	0	8	0	0	0	0	0	0	0	0	0	0	0	0	223	0	0	0	0	0	0	0	0	0	0	0	0	d__Bacteria; p__Cyanobacteria; c__Cyanobacteriia; o__Chloroplast; f__Chloroplast; g__Chloroplast; s__
d12583cc64de1f04e51892c4c8ea4cb9	8	9	0	80	9	257	348	0	18	0	19	0	0	9	0	5	0	0	0	0	0	0	13	0	0	0	0	0	0	0	0	0	0	0	0	450	0	0	0	0	0	0	0	0	0	0	0	0	d__Bacteria; p__Cyanobacteria; c__Cyanobacteriia; o__Chloroplast; f__Chloroplast; g__Chloroplast; s__
81732affd5643b19821460808e232f1e	0	0	0	0	0	2	14	0	0	0	0	0	0	0	0	0	0	0	0	0	0	0	0	0	0	0	0	0	0	0	0	0	0	0	0	21	0	0	0	0	0	0	0	0	0	0	0	0	d__Bacteria; p__Cyanobacteria; c__Cyanobacteriia; o__Chloroplast; f__Chloroplast; g__Chloroplast; s__
0d0c3161c2dbdfd173753c4005859ad1	16	13	0	0	0	135	332	33	6	0	16	0	15	8	0	1	0	0	0	0	0	0	0	0	0	0	0	0	0	0	0	0	0	0	0	289	0	0	0	0	0	0	0	0	0	0	0	0	d__Bacteria; p__Cyanobacteria; c__Cyanobacteriia; o__Chloroplast; f__Chloroplast; g__Chloroplast; s__
ee7ce269abcde443020175b2d3085328	0	0	0	47	11	0	0	0	0	0	0	0	0	0	0	0	9	10	0	57	29	23	10	1	0	9	8	13	17	8	0	0	0	0	0	0	0	2	0	0	0	0	0	0	0	0	0	0	d__Bacteria; p__Cyanobacteria; c__Cyanobacteriia; o__Chloroplast; f__Chloroplast; g__Chloroplast; s__
edcfb96c9964f3f9dc6f0621861a0b2f	41	34	15	88	9	120	271	29	17	12	0	26	32	21	4	12	0	18	4	58	22	31	23	8	0	0	15	0	20	7	7	10	0	0	0	229	0	0	0	0	0	0	0	0	0	0	0	0	d__Bacteria; p__Cyanobacteria; c__Cyanobacteriia; o__Chloroplast; f__Chloroplast; g__Chloroplast; s__
c6390ed6462235499c2a9a717ba70e15	0	0	0	0	0	25	60	0	0	0	0	0	0	0	0	0	0	0	0	0	0	0	0	0	0	0	0	0	0	0	0	0	0	0	0	99	0	0	0	0	0	0	0	0	0	0	0	0	d__Bacteria; p__Cyanobacteria; c__Cyanobacteriia; o__Chloroplast; f__Chloroplast; g__Chloroplast; s__
b4c98973832c81079623da688e1d8752	6	0	0	93	0	41	22	0	0	0	0	0	0	0	0	2	0	0	0	0	0	0	0	0	0	0	0	0	0	0	0	0	0	0	0	43	0	0	0	0	0	0	0	0	0	0	0	0	d__Bacteria; p__Cyanobacteria; c__Cyanobacteriia; o__Chloroplast; f__Chloroplast; g__Chloroplast; s__
b96ea0d3eaa1a062c1e8411c138f7e28	32	0	0	28	6	24	32	0	0	0	23	0	12	0	0	12	0	13	6	8	0	11	0	0	0	8	0	26	17	28	10	0	0	0	0	36	121	107	7	12	0	19	0	0	0	0	26	17	d__Bacteria; p__Cyanobacteria; c__Cyanobacteriia; o__Chloroplast; f__Chloroplast; g__Chloroplast; s__
1fd219ca91dfd4435b264ec1ef2629b2	744	592	310	9404	573	10851	15408	1338	2512	407	1372	605	1055	517	166	813	70	170	40	497	190	614	1329	60	43	178	119	182	195	173	80	152	72	22	26	15698	0	20	0	0	0	0	0	0	0	0	0	0	d__Bacteria; p__Cyanobacteria; c__Cyanobacteriia; o__Chloroplast; f__Chloroplast; g__Chloroplast; s__
526b3d453dadeaa8c15e168de5fb3739	0	0	0	70	19	56	70	0	0	0	0	0	0	0	0	0	0	0	0	0	0	0	32	0	0	0	0	0	0	0	0	0	0	0	0	89	238	176	9	55	0	85	0	0	0	26	40	23	d__Bacteria; p__Cyanobacteria; c__Cyanobacteriia; o__Chloroplast; f__Chloroplast; g__Chloroplast; s__
be67b02f02948b2fce8ad5af987afdb4	0	0	0	0	0	18	7	0	0	0	0	0	0	0	0	0	0	0	0	0	0	0	0	0	0	0	0	0	0	0	0	0	0	0	0	15	0	0	0	0	0	0	0	0	0	0	0	0	d__Bacteria; p__Cyanobacteria; c__Cyanobacteriia; o__Chloroplast; f__Chloroplast; g__Chloroplast; s__
15a3a6907b6d28bec29e6000a9acfcc4	11	17	8	0	0	350	474	6	15	5	17	4	15	3	0	7	0	0	0	0	0	2	0	0	0	0	0	0	0	0	0	0	0	0	0	233	0	0	0	0	0	0	0	0	0	0	0	0	d__Bacteria; p__Cyanobacteria; c__Cyanobacteriia; o__Chloroplast; f__Chloroplast; g__Chloroplast; s__
1df548c815b492840d46c996939ea791	0	0	0	28	20	65	116	0	0	0	10	0	0	0	0	0	0	12	0	44	10	0	47	0	0	0	0	0	15	0	0	7	0	0	0	64	47	21	2	0	0	0	0	0	0	0	0	10	d__Bacteria; p__Cyanobacteria; c__Cyanobacteriia; o__Chloroplast; f__Chloroplast; g__Chloroplast; s__
6d22dc64e97dbd897bc2c95c6ab88dfb	5	0	0	0	0	0	14	0	0	0	0	0	0	0	0	0	0	0	0	0	0	0	0	0	0	0	0	0	0	0	0	0	0	0	0	7	0	0	0	0	0	0	0	0	0	0	0	0	d__Bacteria; p__Cyanobacteria; c__Cyanobacteriia; o__Chloroplast; f__Chloroplast; g__Chloroplast; s__
e3ce1ca7723a1c808f279e645309206b	16	11	0	0	0	0	15	0	0	0	7	0	7	0	0	3	0	0	0	0	0	0	0	0	0	0	0	0	0	0	0	0	0	0	0	7	0	0	0	0	0	0	0	0	0	0	0	0	d__Bacteria; p__Cyanobacteria; c__Cyanobacteriia; o__Chloroplast; f__Chloroplast; g__Chloroplast; s__
ca34b46369e39a6c58b52108ec04d682	0	0	0	0	0	0	15	0	0	0	0	0	0	0	0	0	0	0	0	0	0	0	0	0	0	0	0	0	0	0	0	0	0	0	0	10	0	0	0	0	0	0	0	0	0	0	0	0	d__Bacteria; p__Cyanobacteria; c__Cyanobacteriia; o__Chloroplast; f__Chloroplast; g__Chloroplast; s__
21b6def07419f4dddd70dadd154b5a3a	44	13	12	55	67	144	249	13	15	0	20	0	15	11	0	11	9	30	0	29	23	18	163	0	0	7	0	14	18	12	0	0	0	0	0	324	53	45	13	28	0	26	0	0	0	0	16	19	d__Bacteria; p__Cyanobacteria; c__Cyanobacteriia; o__Chloroplast; f__Chloroplast; g__Chloroplast; s__
dfb585a396964d3301b2c719f98ca584	0	0	0	60	39	31	71	0	0	0	0	0	0	0	0	0	0	0	0	0	0	0	97	0	0	0	0	0	0	0	0	0	0	0	0	49	0	0	0	0	0	0	0	0	0	0	0	0	d__Bacteria; p__Cyanobacteria; c__Cyanobacteriia; o__Chloroplast; f__Chloroplast; g__Chloroplast; s__
9bd20c6dd9e216eb9c62ab933e134da3	0	11	0	0	0	18	17	0	0	0	0	0	0	7	0	0	0	0	0	0	0	0	0	0	0	0	8	0	0	0	0	0	0	0	0	9	29	22	0	0	0	0	0	0	0	0	0	0	d__Bacteria; p__Cyanobacteria; c__Cyanobacteriia; o__Chloroplast; f__Chloroplast; g__Chloroplast; s__
f204275ac4f652df1124227cf56137c1	42	37	32	109	0	170	235	32	28	13	90	24	62	28	1	15	0	0	0	0	0	0	0	0	0	0	0	0	0	0	0	0	3	0	0	263	0	0	0	0	0	0	0	0	0	0	0	0	d__Bacteria; p__Cyanobacteria; c__Cyanobacteriia; o__Chloroplast; f__Chloroplast; g__Chloroplast; s__
5c964b74f88dafffc769e5aa71628407	0	0	0	0	0	0	0	0	0	0	0	0	0	0	0	0	0	0	0	0	0	2	0	0	0	0	0	0	0	0	0	0	0	0	0	0	23	16	0	1	0	3	0	0	0	0	0	5	d__Bacteria; p__Cyanobacteria; c__Cyanobacteriia; o__Chloroplast; f__Chloroplast; g__Chloroplast; s__
00cd7d175f98877e73cf46a3579c30dc	0	0	0	0	0	0	0	0	0	0	0	0	0	0	0	0	0	0	0	0	0	0	0	0	0	0	0	0	0	0	0	0	0	0	0	0	14	9	0	0	0	0	0	0	0	0	15	0	d__Bacteria; p__Cyanobacteria; c__Cyanobacteriia; o__Chloroplast; f__Chloroplast; g__Chloroplast; s__
9f2e26026c7d3db1186e5686e15fc8ab	0	0	0	10	0	9	9	0	6	0	0	0	0	0	0	0	0	0	0	0	0	0	0	0	0	0	0	0	0	0	0	0	0	0	0	13	0	0	0	0	0	0	0	0	0	0	0	0	d__Bacteria; p__Cyanobacteria; c__Cyanobacteriia; o__Chloroplast; f__Chloroplast; g__Chloroplast; s__
9428beb80a1d1a2031c5b1f67560ceb0	0	0	0	7	0	0	0	0	0	0	0	0	0	0	0	0	0	0	0	0	0	0	0	0	0	0	0	0	0	0	0	0	0	0	0	0	0	22	0	0	0	0	0	0	0	0	0	0	d__Bacteria; p__Cyanobacteria; c__Cyanobacteriia; o__Chloroplast; f__Chloroplast; g__Chloroplast; s__
9b08bed331b09ad329f05f289f6f6b1c	0	0	0	0	0	13	19	0	0	0	0	0	0	0	0	0	0	0	0	0	0	0	0	0	0	0	0	0	0	0	0	0	0	0	0	0	0	0	0	0	0	0	0	0	0	0	5	0	d__Bacteria; p__Cyanobacteria; c__Cyanobacteriia; o__Chloroplast; f__Chloroplast; g__Chloroplast; s__
6b059a87fbfff44402085960024435aa	0	0	0	0	0	0	0	0	0	0	0	0	0	0	0	0	0	0	0	0	0	0	0	0	0	0	0	0	0	0	0	0	0	0	0	0	0	0	0	9	0	6	0	0	0	0	0	0	d__Bacteria; p__Cyanobacteria; c__Cyanobacteriia; o__Chloroplast; f__Chloroplast; g__Chloroplast; s__
c9a883a9786a6285ce7883bcffd3fa31	0	0	0	0	0	18	3	0	0	0	0	0	0	0	0	0	0	0	0	0	2	0	0	0	0	0	0	0	0	0	0	0	0	0	0	4	15	2	0	0	0	0	0	0	0	0	0	0	d__Bacteria; p__Cyanobacteria; c__Cyanobacteriia; o__Chloroplast; f__Chloroplast; g__Chloroplast; s__
b350aa075ace48ad2dc69704a3cf10c3	0	0	0	0	0	0	15	0	0	0	0	0	0	0	0	0	0	0	0	0	0	0	0	0	0	0	0	0	0	0	0	0	0	0	0	15	0	0	0	0	0	0	0	0	0	0	0	0	d__Bacteria; p__Cyanobacteria; c__Cyanobacteriia; o__Chloroplast; f__Chloroplast; g__Chloroplast; s__
abd785998fb6b53d0a07e2bf528b674b	0	0	0	0	0	0	0	0	0	0	0	0	0	0	0	0	0	1	0	1	3	3	0	1	0	0	0	1	2	0	0	2	0	0	0	0	10	0	0	9	0	7	0	0	0	3	0	0	d__Bacteria
544913f4066f9d4c5a9efa8f18642610	4	0	16	0	12	16	7	14	4	0	2	22	19	6	0	3	0	6	3	4	16	3	0	0	0	2	3	0	0	3	0	0	0	0	0	20	0	0	0	0	0	0	0	0	0	2	0	0	d__Bacteria; p__Planctomycetota; c__OM190; o__OM190; f__OM190; g__OM190; s__
3b968903d5b20615bb8fbeff41bb02bc	0	0	0	0	0	0	0	0	0	0	0	0	0	0	0	0	0	0	0	0	0	0	0	0	0	0	0	0	0	0	0	0	0	0	0	0	0	0	10	0	0	0	0	0	0	0	9	6	d__Bacteria; p__Gemmatimonadota; c__BD2-11_terrestrial_group; o__BD2-11_terrestrial_group; f__BD2-11_terrestrial_group; g__BD2-11_terrestrial_group; s__
f5d0225ece52f68b1f5acac4a90be8f9	0	0	0	0	19	0	0	0	0	0	0	0	0	0	0	0	0	0	0	0	0	0	0	0	0	5	0	0	3	0	11	0	0	0	0	0	11	9	16	6	0	7	0	0	0	19	11	10	d__Bacteria; p__Gemmatimonadota; c__BD2-11_terrestrial_group; o__BD2-11_terrestrial_group; f__BD2-11_terrestrial_group; g__BD2-11_terrestrial_group; s__
f330b78b731e72f4f5f35bda35e06641	0	0	9	0	3	0	0	6	0	0	0	0	0	6	0	9	9	10	18	10	5	7	19	14	0	11	9	0	5	6	21	7	0	0	2	3	0	4	0	0	0	0	0	0	0	0	0	0	d__Bacteria; p__Gemmatimonadota; c__BD2-11_terrestrial_group; o__BD2-11_terrestrial_group; f__BD2-11_terrestrial_group; g__BD2-11_terrestrial_group; s__
96ca2b4bcddfb750293574efae94664a	0	0	0	11	0	0	0	0	0	0	0	0	0	0	0	0	0	0	0	0	0	0	0	0	0	0	0	0	0	0	0	0	0	0	0	0	8	9	7	0	0	0	0	0	0	0	0	0	d__Bacteria; p__Gemmatimonadota; c__BD2-11_terrestrial_group; o__BD2-11_terrestrial_group; f__BD2-11_terrestrial_group; g__BD2-11_terrestrial_group; s__
ee10d7f961ab317d9b5b6f004e0f551a	0	0	0	0	0	0	0	4	0	0	0	0	0	7	0	0	0	4	0	0	0	0	0	0	0	0	0	0	0	0	0	0	0	0	0	0	0	0	0	0	0	0	0	0	0	0	0	0	d__Bacteria; p__Gemmatimonadota; c__BD2-11_terrestrial_group; o__BD2-11_terrestrial_group; f__BD2-11_terrestrial_group; g__BD2-11_terrestrial_group; s__
9e25855b826e9eed40e4c296d59141bb	0	0	0	0	0	0	0	0	0	9	0	0	0	0	0	0	0	0	0	0	0	0	0	0	0	0	14	0	0	0	0	0	0	0	0	0	6	0	0	0	0	0	0	0	0	0	0	15	d__Bacteria; p__Gemmatimonadota; c__BD2-11_terrestrial_group; o__BD2-11_terrestrial_group; f__BD2-11_terrestrial_group; g__BD2-11_terrestrial_group; s__
06f3bc9ca94e7b60fbc5d1c45550453f	0	0	0	0	0	0	0	0	0	0	0	0	0	0	0	0	0	0	10	0	0	6	0	0	11	0	0	0	0	6	0	0	0	10	0	0	0	0	20	14	0	34	0	0	0	11	19	7	d__Bacteria; p__Gemmatimonadota; c__BD2-11_terrestrial_group; o__BD2-11_terrestrial_group; f__BD2-11_terrestrial_group; g__BD2-11_terrestrial_group; s__
89db9afe2f1adba2c697ee1a4404178e	0	0	0	0	7	0	0	0	4	0	0	10	7	4	0	0	14	0	0	11	16	0	17	6	0	7	0	0	9	0	0	0	0	0	0	0	0	0	0	0	0	0	0	0	0	0	0	0	d__Bacteria; p__Gemmatimonadota; c__BD2-11_terrestrial_group; o__BD2-11_terrestrial_group; f__BD2-11_terrestrial_group; g__BD2-11_terrestrial_group; s__
ccd232b3f7f30037bb7f84c46fa7009a	0	0	0	0	0	0	0	0	0	0	0	0	0	0	0	0	0	0	0	0	0	0	0	0	0	0	0	0	0	0	0	0	0	0	0	0	14	0	13	0	0	4	0	0	0	16	3	10	d__Bacteria; p__Gemmatimonadota; c__BD2-11_terrestrial_group; o__BD2-11_terrestrial_group; f__BD2-11_terrestrial_group; g__BD2-11_terrestrial_group; s__
51157f0252b1675841b30dbaa75cce2c	0	0	0	0	0	0	0	0	0	0	0	0	0	0	0	0	0	0	0	0	0	0	0	0	0	0	0	0	0	0	0	0	17	5	4	0	3	0	0	0	0	0	5	8	0	0	7	7	d__Bacteria; p__Gemmatimonadota; c__BD2-11_terrestrial_group; o__BD2-11_terrestrial_group; f__BD2-11_terrestrial_group; g__BD2-11_terrestrial_group; s__
e2c3e8abbfdbd89e71e1ae65e5bde9bf	0	0	0	0	0	0	0	0	0	0	0	0	0	0	0	0	0	0	0	0	0	0	0	0	0	0	0	0	0	0	0	0	9	0	10	0	0	0	0	0	0	0	0	0	0	0	0	0	d__Bacteria; p__Gemmatimonadota; c__BD2-11_terrestrial_group; o__BD2-11_terrestrial_group; f__BD2-11_terrestrial_group; g__BD2-11_terrestrial_group; s__
d2035be7d003f98c43fe8b0569b7848a	0	0	0	0	0	0	0	0	0	0	0	0	0	0	0	0	0	0	0	0	0	0	0	0	0	0	0	0	0	0	0	0	0	19	0	0	0	0	6	0	0	0	14	19	11	0	2	0	d__Bacteria; p__Gemmatimonadota; c__BD2-11_terrestrial_group; o__BD2-11_terrestrial_group; f__BD2-11_terrestrial_group; g__BD2-11_terrestrial_group; s__
d898591b62c54839fd8ddb4b90491264	0	0	0	0	0	0	0	0	0	0	0	0	0	0	0	0	0	0	0	0	0	0	0	0	0	0	0	0	0	0	0	0	0	0	0	0	0	0	5	0	0	0	0	0	0	5	8	0	d__Bacteria; p__Gemmatimonadota; c__BD2-11_terrestrial_group; o__BD2-11_terrestrial_group; f__BD2-11_terrestrial_group; g__BD2-11_terrestrial_group; s__
2575de5bcdd59d4fe0f07a386c4b0fd4	0	0	0	0	0	0	0	0	0	0	0	0	0	0	0	0	0	3	0	0	4	0	0	0	4	0	1	0	0	3	0	0	16	29	15	0	18	10	15	41	64	15	15	12	13	14	10	11	d__Bacteria; p__Gemmatimonadota; c__BD2-11_terrestrial_group; o__BD2-11_terrestrial_group; f__BD2-11_terrestrial_group; g__BD2-11_terrestrial_group; s__
14ee6b9612c3156efae629f6135ccf58	0	0	0	0	0	0	0	0	0	0	0	0	0	0	0	0	7	8	0	8	0	0	0	0	0	9	6	0	0	0	0	0	0	0	0	0	0	0	7	0	0	0	0	0	0	0	0	0	d__Bacteria; p__Gemmatimonadota; c__BD2-11_terrestrial_group; o__BD2-11_terrestrial_group; f__BD2-11_terrestrial_group; g__BD2-11_terrestrial_group; s__
874a55f28b6349f33da3f22f6a4fad11	0	0	0	0	0	0	0	0	0	0	0	0	0	0	0	0	0	0	0	0	0	0	0	0	0	0	0	0	0	0	0	0	0	4	0	0	0	0	0	0	0	0	19	0	13	0	0	0	d__Bacteria; p__Gemmatimonadota; c__BD2-11_terrestrial_group; o__BD2-11_terrestrial_group; f__BD2-11_terrestrial_group; g__BD2-11_terrestrial_group; s__
4431fe54c40e19778a72f633097a3328	0	0	0	0	0	0	0	0	0	0	0	0	0	0	0	0	0	0	5	0	3	0	0	0	0	0	3	0	0	0	0	0	5	0	0	0	9	3	13	0	0	0	0	0	0	0	4	5	d__Bacteria; p__Gemmatimonadota; c__BD2-11_terrestrial_group; o__BD2-11_terrestrial_group; f__BD2-11_terrestrial_group; g__BD2-11_terrestrial_group; s__
12af4e689787b83d8c0a4156cf2272a6	0	2	0	0	24	0	0	0	0	0	0	0	0	0	0	0	0	4	3	17	4	9	0	1	0	4	7	0	2	3	0	0	0	1	0	0	0	0	0	0	0	0	0	0	0	0	0	0	d__Bacteria; p__Gemmatimonadota; c__BD2-11_terrestrial_group; o__BD2-11_terrestrial_group; f__BD2-11_terrestrial_group; g__BD2-11_terrestrial_group; s__
e78142edb77bc1d71a277b63680b857b	0	0	0	0	0	0	0	0	0	0	0	0	0	0	0	0	0	0	0	0	0	0	0	0	0	0	0	0	0	0	0	0	0	6	0	0	0	0	0	7	0	6	0	0	0	0	0	0	d__Bacteria; p__Gemmatimonadota; c__BD2-11_terrestrial_group; o__BD2-11_terrestrial_group; f__BD2-11_terrestrial_group; g__BD2-11_terrestrial_group; s__
488ccc83e0d82b8a8eed4d7745be4fd5	0	0	10	0	0	0	0	0	0	0	0	0	0	3	0	0	0	0	0	0	0	0	0	0	0	0	0	0	0	0	0	0	0	0	0	0	11	7	18	0	0	0	0	0	0	8	0	14	d__Bacteria; p__Gemmatimonadota; c__BD2-11_terrestrial_group; o__BD2-11_terrestrial_group; f__BD2-11_terrestrial_group; g__BD2-11_terrestrial_group; s__
77c6f1371dc59a8de7c76f2bf1414a9b	0	0	0	0	0	0	0	0	0	0	0	0	0	0	0	0	0	0	0	0	0	0	0	0	0	0	0	0	0	0	0	0	20	39	19	0	8	4	8	0	0	9	36	27	19	12	15	18	d__Bacteria; p__Gemmatimonadota; c__BD2-11_terrestrial_group; o__BD2-11_terrestrial_group; f__BD2-11_terrestrial_group; g__BD2-11_terrestrial_group; s__
943a7d01b649754ce6be2aec8ba397e8	6	0	9	0	0	0	0	0	0	3	0	6	0	6	0	3	0	9	0	0	0	0	0	0	0	0	0	0	2	0	0	0	0	0	0	0	0	0	0	0	0	0	0	0	0	0	0	0	d__Bacteria; p__Gemmatimonadota; c__BD2-11_terrestrial_group; o__BD2-11_terrestrial_group; f__BD2-11_terrestrial_group; g__BD2-11_terrestrial_group; s__
62212db053e8fddf91dc15cd64d935df	0	0	0	0	38	6	0	0	0	0	0	0	0	2	0	0	0	0	5	0	0	18	7	0	0	0	6	0	0	9	0	0	0	1	0	0	12	7	5	0	0	0	0	0	0	11	15	5	d__Bacteria; p__Gemmatimonadota; c__BD2-11_terrestrial_group; o__BD2-11_terrestrial_group; f__BD2-11_terrestrial_group; g__BD2-11_terrestrial_group; s__
a40317fe88e2b674b8d9e4fb25d9474c	0	0	0	0	0	0	0	0	0	0	0	0	0	0	0	0	0	0	0	0	0	0	0	0	0	0	0	22	0	0	22	0	0	0	0	0	0	0	0	0	0	0	0	0	0	0	0	0	d__Bacteria; p__Gemmatimonadota; c__BD2-11_terrestrial_group; o__BD2-11_terrestrial_group; f__BD2-11_terrestrial_group; g__BD2-11_terrestrial_group; s__
b35216c1246a522239a5fd791844bf1e	0	0	0	0	0	0	0	0	0	0	0	0	0	0	0	0	0	0	0	0	0	0	0	0	0	0	0	0	0	0	0	0	0	0	0	0	0	11	4	0	0	0	0	0	0	0	0	0	d__Bacteria; p__Gemmatimonadota; c__BD2-11_terrestrial_group; o__BD2-11_terrestrial_group; f__BD2-11_terrestrial_group; g__BD2-11_terrestrial_group; s__
31ac04d6e75418f574b44eccb503be7e	0	0	0	0	0	0	0	0	0	0	0	0	0	0	0	0	0	0	0	0	0	0	0	0	0	0	0	0	0	0	0	0	23	0	7	0	0	0	0	0	0	0	0	0	0	0	0	0	d__Bacteria; p__Gemmatimonadota; c__BD2-11_terrestrial_group; o__BD2-11_terrestrial_group; f__BD2-11_terrestrial_group; g__BD2-11_terrestrial_group; s__
dd17a2e6561cf9247277f79d9cba6b54	0	0	0	0	0	0	0	0	0	0	0	0	0	0	0	0	0	0	0	0	0	0	0	0	0	0	0	0	0	0	0	0	0	0	0	0	0	0	0	0	0	0	0	0	0	5	12	6	d__Bacteria; p__Gemmatimonadota; c__BD2-11_terrestrial_group; o__BD2-11_terrestrial_group; f__BD2-11_terrestrial_group; g__BD2-11_terrestrial_group; s__
d7beadfd8663ac369395fd5846c27f55	0	0	0	0	0	0	0	0	0	0	0	0	0	0	0	0	0	0	0	0	16	0	0	0	0	0	0	0	0	0	10	0	0	0	0	0	0	0	0	0	0	0	0	0	0	0	0	0	d__Bacteria; p__Gemmatimonadota; c__BD2-11_terrestrial_group; o__BD2-11_terrestrial_group; f__BD2-11_terrestrial_group; g__BD2-11_terrestrial_group; s__
6c358a83d393539d10d9140dd6348819	0	0	0	0	0	0	0	0	0	0	0	0	0	0	0	0	0	0	0	0	0	0	0	0	0	0	0	0	0	0	0	0	0	0	0	0	26	0	0	0	0	0	0	0	0	11	0	8	d__Bacteria; p__Gemmatimonadota; c__BD2-11_terrestrial_group; o__BD2-11_terrestrial_group; f__BD2-11_terrestrial_group; g__BD2-11_terrestrial_group; s__
cdea6e21a851e142d8f4d83f6911e494	3	0	0	0	2	0	0	0	0	0	0	0	0	0	0	0	0	5	1	8	5	5	12	0	3	0	5	0	4	0	7	0	0	0	0	0	0	0	0	0	0	0	0	0	0	0	0	0	d__Bacteria; p__Gemmatimonadota; c__S0134_terrestrial_group; o__S0134_terrestrial_group; f__S0134_terrestrial_group; g__S0134_terrestrial_group; s__
8632fae6d6f72c29b16ab4b5c9e5d974	0	0	4	9	0	0	0	0	0	3	0	0	0	3	0	0	0	0	12	0	0	6	8	0	3	4	4	0	0	14	9	8	0	3	3	0	3	3	16	5	0	6	0	0	0	7	1	8	d__Bacteria; p__Gemmatimonadota; c__BD2-11_terrestrial_group; o__BD2-11_terrestrial_group; f__BD2-11_terrestrial_group; g__BD2-11_terrestrial_group; s__
25e92200e002a1bd2e2fcc365a369cdb	0	0	0	0	18	3	0	0	0	0	0	0	0	0	0	0	4	4	0	11	13	0	15	6	0	0	0	12	0	0	0	0	0	0	0	0	0	0	0	0	0	0	0	0	0	0	0	0	d__Bacteria; p__Gemmatimonadota; c__BD2-11_terrestrial_group; o__BD2-11_terrestrial_group; f__BD2-11_terrestrial_group; g__BD2-11_terrestrial_group; s__
9b9f8457662aae07127bb95d711bc27a	0	0	15	0	0	0	0	14	5	13	0	0	0	0	0	0	0	0	0	0	0	0	0	0	0	0	0	0	0	0	0	0	0	0	0	0	0	0	0	0	0	0	0	0	0	0	0	0	d__Bacteria; p__Gemmatimonadota; c__BD2-11_terrestrial_group; o__BD2-11_terrestrial_group; f__BD2-11_terrestrial_group; g__BD2-11_terrestrial_group; s__
f2266d68196bed1da41dfd45ed5a4b33	0	0	0	0	15	0	0	0	0	0	0	8	0	0	0	0	0	0	0	0	0	0	0	0	0	0	0	0	0	0	5	0	0	6	0	0	0	0	0	0	0	0	0	0	0	0	0	0	d__Bacteria; p__Gemmatimonadota; c__BD2-11_terrestrial_group; o__BD2-11_terrestrial_group; f__BD2-11_terrestrial_group; g__BD2-11_terrestrial_group; s__
5c2fc5c6ba62a19532a4fcb2804a3801	0	0	0	0	17	0	0	0	0	0	0	0	0	0	0	0	5	7	11	0	12	8	0	3	0	4	0	8	0	16	0	0	0	0	0	0	0	0	0	0	0	0	0	0	0	0	0	0	d__Bacteria; p__Gemmatimonadota; c__BD2-11_terrestrial_group; o__BD2-11_terrestrial_group; f__BD2-11_terrestrial_group; g__BD2-11_terrestrial_group; s__
15f9e9b0133e425d6e1ca972345c25db	0	0	0	0	0	0	0	0	0	0	0	0	0	0	0	0	0	0	0	0	0	0	0	0	0	0	0	0	0	0	13	0	0	0	0	0	0	0	10	0	0	0	0	0	0	8	0	0	d__Bacteria; p__Gemmatimonadota; c__BD2-11_terrestrial_group; o__BD2-11_terrestrial_group; f__BD2-11_terrestrial_group; g__BD2-11_terrestrial_group; s__
5641cce889fe3a16f16b200798cc5bd4	0	0	0	0	4	0	0	0	0	0	0	0	5	0	1	0	0	0	2	0	0	0	0	0	0	0	0	0	0	0	0	0	0	0	9	0	0	0	0	0	11	0	0	0	0	0	1	0	d__Bacteria; p__Gemmatimonadota; c__BD2-11_terrestrial_group; o__BD2-11_terrestrial_group; f__BD2-11_terrestrial_group; g__BD2-11_terrestrial_group; s__
51056a17334f5968bae3ea8fd1568c13	0	0	0	0	0	0	0	0	0	0	0	0	0	0	0	0	0	0	0	0	0	0	0	0	0	0	0	0	0	0	0	0	0	11	0	0	5	15	0	0	0	7	0	0	0	5	0	0	d__Bacteria; p__Gemmatimonadota; c__BD2-11_terrestrial_group; o__BD2-11_terrestrial_group; f__BD2-11_terrestrial_group; g__BD2-11_terrestrial_group; s__
82d81e0d00e55f3ecf74334306348c50	0	0	0	0	0	0	0	0	0	0	4	0	0	0	0	0	0	2	0	0	0	0	0	0	0	0	4	0	0	0	0	4	0	0	0	0	0	0	0	48	146	0	0	0	0	0	0	0	d__Bacteria; p__Gemmatimonadota; c__BD2-11_terrestrial_group; o__BD2-11_terrestrial_group; f__BD2-11_terrestrial_group; g__BD2-11_terrestrial_group; s__
6c1c7a59dc2a68508de05e206451c6ba	0	0	0	0	0	0	0	0	0	0	0	0	0	0	0	0	3	0	0	0	0	0	9	0	0	0	0	7	0	2	6	0	12	0	0	0	0	0	0	0	0	0	0	0	0	11	0	0	d__Bacteria; p__Gemmatimonadota; c__BD2-11_terrestrial_group; o__BD2-11_terrestrial_group; f__BD2-11_terrestrial_group; g__BD2-11_terrestrial_group; s__
8cca0f2c81876820de3a3b1a52419de9	0	2	6	0	0	0	0	0	0	0	0	0	0	0	0	2	3	7	0	3	0	3	17	3	6	2	7	0	3	7	4	0	0	5	0	0	0	0	0	0	0	0	0	0	0	0	0	0	d__Bacteria; p__Gemmatimonadota; c__BD2-11_terrestrial_group; o__BD2-11_terrestrial_group; f__BD2-11_terrestrial_group; g__BD2-11_terrestrial_group; s__
b2ecee0ea6569b3cf1e0c92321fbb103	0	0	8	0	17	0	1	8	0	8	0	0	0	1	0	0	0	0	0	0	0	2	0	0	0	0	0	0	0	1	0	0	0	0	0	2	0	0	0	0	0	0	0	0	0	0	0	0	d__Bacteria; p__Planctomycetota; c__OM190; o__OM190; f__OM190; g__OM190; s__
d782168d52d711a1c29ea32d4e208ea5	4	5	8	7	0	1	5	7	0	0	4	13	7	0	0	2	1	3	2	5	0	6	1	0	0	2	2	3	3	4	0	0	0	0	0	15	0	0	0	3	0	3	0	0	0	4	0	0	d__Bacteria; p__Planctomycetota; c__OM190; o__OM190; f__OM190; g__OM190; s__
2c010ad5c0be929ae435e745ce64e634	0	0	0	0	0	0	0	0	0	0	0	0	0	0	0	0	0	0	0	0	0	0	0	0	0	0	0	0	0	0	0	0	0	0	0	0	0	0	0	0	0	0	12	13	9	0	0	0	d__Bacteria
3ed1a4b4c61b9204a42fa21974ba50cb	0	0	0	0	36	0	0	0	2	14	0	0	0	1	0	0	2	1	3	0	65	14	0	2	0	0	1	9	0	0	5	3	0	0	0	4	7	7	17	0	0	0	0	0	0	10	16	5	d__Bacteria; p__Modulibacteria; c__Moduliflexia; o__Moduliflexales; f__Moduliflexaceae; g__Moduliflexaceae; s__
fb47bc48b66d3fb4450ff3be29ff86e5	0	0	0	0	18	0	0	0	0	0	0	0	0	0	0	0	0	3	4	8	21	5	20	1	0	2	3	1	0	1	1	5	0	0	0	0	0	0	0	0	0	0	0	0	0	4	0	0	d__Bacteria; p__Modulibacteria; c__Moduliflexia; o__Moduliflexales; f__Moduliflexaceae; g__Moduliflexaceae; s__
84e701cc2437c14c6dc372846966e3f3	3	1	14	10	77	0	0	16	3	195	5	0	0	9	0	7	4	17	18	19	53	21	37	4	8	6	20	5	6	14	29	7	0	0	0	11	27	0	24	8	0	8	0	0	0	38	29	23	d__Bacteria; p__Modulibacteria; c__Moduliflexia; o__Moduliflexales; f__Moduliflexaceae; g__Moduliflexaceae; s__
5b704b9a6977908cc15bb652f9c2b865	0	0	0	0	0	0	0	0	0	0	0	12	6	0	0	0	0	0	0	0	0	0	0	0	0	0	0	0	0	0	0	0	0	0	0	0	0	0	0	0	0	0	0	0	0	0	0	0	d__Bacteria; p__Modulibacteria; c__Moduliflexia; o__Moduliflexales; f__Moduliflexaceae; g__Moduliflexaceae; s__
f131882bf83973cf4f0201e7e7b51b4b	0	8	0	0	0	0	0	0	3	0	11	0	0	1	0	7	0	10	0	0	0	0	8	0	0	2	0	0	0	0	0	0	0	0	0	5	0	0	0	0	0	0	0	0	0	0	0	0	d__Bacteria; p__Proteobacteria; c__Alphaproteobacteria
898cb647f8e646b31c7c29b2af0c82e0	0	0	0	28	0	7	0	4	0	0	0	0	0	0	0	0	0	0	0	1	8	4	28	0	4	0	0	9	0	6	0	0	0	0	0	0	3	0	0	0	0	0	0	0	0	0	0	0	d__Bacteria; p__Proteobacteria; c__Alphaproteobacteria
03579500a35a5db1fe10d2cc2deedd4b	0	0	0	0	16	0	3	0	0	5	0	0	0	4	0	0	6	0	10	0	0	0	0	3	0	2	13	0	6	0	5	3	0	0	0	0	0	0	0	0	0	0	0	0	0	0	0	0	d__Bacteria; p__Proteobacteria; c__Alphaproteobacteria
0cc205f40eb21fcbef33774d90bfb7ef	0	0	0	0	0	0	0	0	0	0	0	0	0	0	0	0	0	0	0	0	0	0	0	0	0	0	0	0	0	0	0	0	0	0	0	0	0	0	0	5	0	3	16	25	14	0	0	0	d__Bacteria; p__Proteobacteria; c__Alphaproteobacteria; o__Rickettsiales; f__AB1; g__AB1; s__
8739c18638b05426b08bfa55c8ad4349	0	0	6	0	0	0	0	0	0	0	2	0	0	0	0	0	0	4	0	0	17	0	0	0	0	0	0	0	0	4	0	0	2	0	0	0	5	0	14	0	0	6	0	0	0	8	3	0	d__Bacteria; p__Planctomycetota; c__OM190; o__OM190; f__OM190; g__OM190; s__
a216fabd2061c77150247ffb6304ca69	0	0	0	0	0	0	1	0	0	0	0	0	0	0	0	0	0	0	0	0	0	0	0	0	0	0	0	0	0	0	0	0	0	0	0	0	0	0	21	0	0	0	0	0	0	0	11	0	d__Bacteria; p__Planctomycetota; c__OM190; o__OM190; f__OM190; g__OM190; s__
f56b8923113e7a88efbcdc49552a8a1d	0	0	0	5	0	0	0	0	0	0	0	0	0	0	0	0	0	4	0	0	8	0	0	0	0	0	5	0	0	0	0	0	0	0	0	0	0	0	0	0	0	0	0	0	0	16	0	18	d__Bacteria; p__Planctomycetota; c__OM190; o__OM190; f__OM190; g__OM190; s__
bb5f234b54842376fbc836635ccd1c2f	5	0	9	0	0	5	3	7	2	2	1	0	2	5	0	0	0	0	2	0	13	3	19	0	0	3	0	0	0	0	0	0	0	0	0	24	0	0	0	0	0	0	0	0	0	0	0	0	d__Bacteria; p__Planctomycetota; c__OM190; o__OM190; f__OM190; g__OM190; s__
bcf534e293018880d395e9516779da7e	0	0	0	0	11	0	0	0	0	0	0	0	0	0	0	0	0	7	2	12	11	7	0	0	0	0	2	0	7	8	0	0	0	2	0	0	0	0	0	0	0	0	0	0	0	0	0	0	d__Bacteria; p__Planctomycetota; c__OM190; o__OM190; f__OM190; g__OM190; s__
79f725fab532789b271e82a1cd347247	0	0	0	0	9	0	0	0	0	0	0	0	0	0	0	0	2	7	1	2	0	3	2	6	0	1	0	0	0	0	0	0	0	3	0	4	0	0	0	0	0	0	0	0	0	0	0	0	d__Bacteria; p__Planctomycetota; c__OM190; o__OM190; f__OM190; g__OM190; s__
7251f5ece91b86d85982b8e660243978	0	0	0	0	0	0	0	0	0	0	0	1	0	0	0	0	0	14	4	8	10	13	1	5	3	3	9	6	0	7	7	3	0	0	0	0	0	0	0	0	0	0	0	0	0	0	0	0	d__Bacteria; p__Planctomycetota; c__OM190; o__OM190; f__OM190; g__OM190; s__
a3138565e92ce7da6c8ee39da45f280b	0	0	0	0	0	2	0	0	0	0	0	0	0	0	0	0	0	12	0	5	11	12	0	6	0	1	0	2	3	0	0	0	0	0	0	0	2	0	0	0	0	0	0	0	0	0	2	2	d__Bacteria; p__Planctomycetota; c__OM190; o__OM190; f__OM190; g__OM190; s__
a0f8e18b0f079019abee3ef511469533	0	0	0	12	0	0	0	0	0	0	0	0	0	0	0	0	5	5	5	10	9	4	0	0	0	5	3	0	0	5	0	5	0	0	0	3	0	0	4	0	0	0	0	0	0	7	0	3	d__Bacteria; p__Planctomycetota; c__OM190; o__OM190; f__OM190; g__OM190; s__
3f8f2c6f3a30d315ff1e657e78816306	5	0	14	0	22	3	0	0	0	17	10	0	10	8	2	7	5	21	5	0	24	16	0	5	10	10	13	18	4	11	15	4	0	0	0	4	0	0	0	0	0	0	0	0	0	0	0	0	d__Bacteria; p__Proteobacteria; c__Gammaproteobacteria; o__Nitrosococcales; f__Nitrosococcaceae
9d436b33d67c7424b389332449311f42	0	9	0	0	0	0	6	15	0	0	0	0	0	0	0	0	0	0	0	0	0	0	0	0	0	0	0	0	0	0	0	0	0	0	0	0	0	0	0	0	0	0	0	0	0	0	0	0	d__Bacteria; p__Proteobacteria; c__Gammaproteobacteria; o__Nitrosococcales; f__Nitrosococcaceae
a3c41563f250e91d648ec7a4f6668c72	0	0	0	0	0	0	0	0	0	0	0	0	0	0	0	0	0	0	0	0	0	0	0	0	0	0	1	0	0	0	0	0	0	0	0	0	3	6	0	39	0	66	0	0	0	0	3	3	d__Bacteria; p__Planctomycetota; c__OM190; o__OM190; f__OM190; g__OM190; s__
53977ae74c139a6a9d5b119743f0ea9b	0	0	0	0	0	0	0	0	0	0	0	0	0	0	0	0	0	0	0	0	0	0	0	0	0	0	0	0	0	0	0	0	0	0	0	0	0	0	0	0	0	0	9	6	6	0	0	0	d__Bacteria; p__Bacteroidota; c__Bacteroidia; o__Cytophagales; f__Amoebophilaceae; g__uncultured; s__
38cf6230d13d37bcf58896c47a5a56ed	0	0	0	0	0	0	0	0	0	0	0	0	0	0	0	0	0	0	0	0	0	0	0	0	0	0	0	0	0	0	0	0	0	0	0	0	0	0	0	9	25	3	0	0	0	0	2	0	d__Bacteria; p__Patescibacteria
21a0b350f2c4e589731d5ac112659667	0	0	0	0	0	0	0	0	0	0	0	0	0	0	0	0	0	0	0	0	0	0	0	0	0	0	0	0	0	0	0	0	19	0	4	0	0	0	0	0	0	0	0	0	0	0	0	0	d__Bacteria; p__Bacteroidota; c__Bacteroidia; o__Cytophagales; f__Amoebophilaceae; g__uncultured; s__
0d2c7e9c5e2191ca848997b875c319f2	0	0	4	0	0	0	1	0	0	0	3	2	4	6	28	4	7	7	5	10	4	4	0	8	2	12	7	6	9	9	8	0	0	0	0	3	0	7	4	0	0	5	0	0	0	6	5	8	d__Bacteria; p__Desulfobacterota; c__Desulfobacteria; o__Desulfobacterales; f__Desulfosarcinaceae; g__SEEP-SRB1; s__
c3cbe449714557b9428fd5fc2cca54f7	0	0	0	0	0	0	0	0	0	0	0	0	0	0	0	0	0	0	2	0	0	0	0	0	0	0	0	0	0	0	0	0	0	0	0	0	0	0	18	0	0	0	2	0	0	19	17	15	d__Bacteria; p__Desulfobacterota; c__Desulfobacteria; o__Desulfobacterales; f__Desulfosarcinaceae; g__SEEP-SRB1; s__
3b3b30c6fb4992ff3bbec65e2d3fd638	0	0	0	6	0	0	0	0	0	0	0	0	0	0	0	0	0	0	0	0	0	0	0	0	0	0	0	0	0	0	0	0	0	0	6	0	15	15	0	19	0	38	0	0	0	0	0	0	d__Bacteria; p__Desulfobacterota; c__Desulfobacteria; o__Desulfobacterales; f__Desulfosarcinaceae; g__SEEP-SRB1; s__
7989b0341e44c8426c6ab2001c9367b4	0	0	0	29	10	0	0	0	0	0	0	0	0	0	0	0	0	0	4	0	9	0	0	0	0	0	7	0	0	5	10	0	21	14	5	0	20	36	17	47	81	0	22	20	25	14	13	11	d__Bacteria; p__Gemmatimonadota; c__Gemmatimonadetes; o__Gemmatimonadales; f__Gemmatimonadaceae; g__uncultured; s__
c8846b7f9708d81d2fe793561e91d56c	4	4	7	10	30	0	2	2	2	18	10	3	5	11	2	8	14	22	14	12	17	6	19	14	9	10	18	16	12	19	22	6	15	9	0	6	7	11	0	25	0	30	0	0	0	7	0	10	d__Bacteria; p__Gemmatimonadota; c__Gemmatimonadetes; o__Gemmatimonadales; f__Gemmatimonadaceae; g__uncultured; s__
fd1cb113c18d6cc1acc0121defa955c3	0	0	0	0	7	4	2	0	0	0	0	0	0	0	0	0	0	0	5	0	8	0	0	0	0	0	0	0	0	0	0	0	0	0	0	0	0	0	0	0	0	0	0	0	0	0	0	0	d__Bacteria; p__Gemmatimonadota; c__Gemmatimonadetes; o__Gemmatimonadales; f__Gemmatimonadaceae; g__uncultured; s__
108e080ee8858dc596a580e4ba6c321e	0	0	0	0	0	0	0	0	0	0	0	0	0	0	0	0	0	0	0	0	0	0	0	0	0	0	0	0	0	0	0	0	0	11	0	0	8	0	4	0	0	3	0	3	0	0	7	3	d__Bacteria; p__Gemmatimonadota
a4774fb9b8ac55bb4acbf8227b0f09c5	0	0	0	0	0	0	0	0	0	0	0	0	0	0	0	0	0	0	0	0	0	0	0	0	0	0	0	0	0	0	0	0	14	0	19	0	0	0	0	0	0	0	0	0	0	0	0	0	d__Bacteria; p__Gemmatimonadota; c__BD2-11_terrestrial_group; o__BD2-11_terrestrial_group; f__BD2-11_terrestrial_group; g__BD2-11_terrestrial_group; s__
581a8e6eab7ba2d90ae341cbc17706fe	0	0	0	13	7	0	0	0	0	0	0	0	0	0	0	1	0	0	0	0	12	1	0	0	0	4	0	0	0	0	0	0	0	7	0	0	0	0	0	0	0	0	0	0	0	0	0	0	d__Bacteria; p__Gemmatimonadota; c__BD2-11_terrestrial_group; o__BD2-11_terrestrial_group; f__BD2-11_terrestrial_group; g__BD2-11_terrestrial_group; s__
48a369897666d70711043c04144a9777	0	0	0	0	0	0	0	4	0	0	0	0	0	0	0	0	0	0	0	0	0	0	0	0	0	0	0	0	0	0	0	0	85	71	74	0	19	35	8	49	69	24	0	0	12	0	14	12	d__Bacteria; p__Gemmatimonadota; c__BD2-11_terrestrial_group; o__BD2-11_terrestrial_group; f__BD2-11_terrestrial_group; g__BD2-11_terrestrial_group; s__
09a566c79d3a84bcc70651554ee04272	0	0	0	0	0	0	0	0	0	0	0	0	0	0	0	0	0	0	0	0	0	0	0	0	0	0	0	0	0	0	0	0	6	18	5	0	0	13	0	0	0	0	25	35	16	0	0	0	d__Bacteria; p__Gemmatimonadota; c__BD2-11_terrestrial_group; o__BD2-11_terrestrial_group; f__BD2-11_terrestrial_group; g__BD2-11_terrestrial_group; s__
70532032aedcb0f577e9bec640ef9e2c	0	0	0	0	0	0	0	0	0	0	0	0	0	0	0	0	0	0	0	0	0	0	0	0	0	0	0	0	0	0	0	0	22	0	13	0	0	0	0	0	0	0	0	0	0	0	0	0	d__Bacteria
4763ab8af03d2595dfacb90630a61a16	0	0	0	0	0	0	0	0	0	0	0	0	0	0	0	0	0	0	0	0	0	0	0	0	0	0	0	0	0	0	0	0	0	0	0	0	0	5	9	0	0	0	0	0	0	4	0	0	d__Bacteria; p__Myxococcota; c__Polyangia; o__PS-B29; f__PS-B29; g__PS-B29; s__
1b200fe567af285793a770b3fe311ec5	10	10	25	0	10	5	6	18	5	8	8	15	19	4	36	5	5	13	18	14	21	13	2	5	0	8	21	15	7	24	12	6	0	1	0	17	0	0	0	0	0	0	0	0	0	0	0	0	d__Bacteria; p__Planctomycetota; c__OM190; o__OM190; f__OM190; g__OM190; s__
06253e399c7c581f6e9b12783fd64ef4	0	0	0	0	0	0	0	0	0	0	0	0	0	0	0	0	0	0	0	0	0	0	0	0	0	0	0	0	0	0	0	0	0	0	0	0	4	12	10	0	0	0	0	0	0	1	1	3	d__Bacteria; p__Planctomycetota; c__OM190; o__OM190; f__OM190; g__OM190; s__
c834a4ed2cb950d6876aeb7faff94999	0	0	0	7	0	0	0	0	0	0	0	0	0	0	0	0	0	0	0	0	7	0	0	0	0	0	0	0	0	0	0	0	0	0	0	0	0	0	0	0	0	0	0	0	0	0	0	0	d__Bacteria; p__Planctomycetota; c__OM190; o__OM190; f__OM190; g__OM190; s__
692c9900a09ff58846f418dbbfaeb731	0	0	0	0	0	0	0	0	0	0	0	0	0	0	0	0	0	0	0	0	15	0	0	0	0	0	0	0	0	0	0	0	0	0	0	0	0	0	18	0	0	0	0	0	0	18	5	0	d__Bacteria; p__Desulfobacterota; c__Desulfuromonadia; o__Bradymonadales; f__Bradymonadales; g__Bradymonadales; s__
e567858d30a1fc97eb65d1a35401cc12	0	0	0	0	0	0	0	0	0	0	0	0	0	0	0	0	1	0	0	0	0	0	0	0	0	0	0	0	1	0	0	0	0	0	0	0	0	0	0	0	0	0	11	21	21	0	0	0	d__Bacteria
2aa84c2ddf3198b89e67e917a1dac8df	0	0	0	0	0	0	0	0	0	0	14	0	0	0	0	0	0	0	0	0	52	13	0	0	0	0	0	0	0	0	37	0	0	0	0	0	82	97	161	57	0	115	0	0	0	193	114	156	d__Bacteria; p__NB1-j; c__NB1-j; o__NB1-j; f__NB1-j; g__NB1-j; s__
d51da33824c845fdc6a5133e609b741a	11	8	24	0	39	5	7	0	9	26	0	8	5	30	3	28	21	41	45	79	77	36	42	32	16	26	27	39	47	40	51	47	0	0	0	18	91	58	131	78	0	182	0	0	0	145	66	102	d__Bacteria; p__NB1-j; c__NB1-j; o__NB1-j; f__NB1-j; g__NB1-j; s__
f1ff80724319eb8b0f06d6402e622a7b	0	0	0	0	0	0	0	0	0	0	0	0	0	0	0	0	0	0	0	0	0	0	10	0	0	0	0	0	0	0	0	0	0	8	0	0	0	0	8	0	0	0	0	0	0	11	0	0	d__Bacteria; p__NB1-j; c__NB1-j; o__NB1-j; f__NB1-j; g__NB1-j; s__
5cf93595f124487f0c54d16d54dda1af	0	0	0	0	0	0	0	0	0	0	0	0	0	0	0	0	0	0	0	0	0	0	0	0	0	0	0	0	0	0	0	0	0	0	0	3	13	0	0	0	0	0	0	0	0	11	6	7	d__Bacteria; p__Myxococcota; c__Polyangia; o__PS-B29; f__PS-B29; g__PS-B29; s__
043a32552d9dc1b1948b35baa8fc4612	0	0	0	0	16	0	0	0	0	0	0	0	0	0	0	0	0	1	0	4	0	0	6	0	0	0	0	0	1	0	0	0	0	0	0	0	0	0	13	1	0	1	0	0	0	4	4	2	d__Bacteria; p__Myxococcota; c__Polyangia; o__PS-B29; f__PS-B29; g__PS-B29; s__
b5e7e828f6587adbb651c98c82c8111c	0	0	0	0	0	0	0	0	0	0	0	0	0	0	0	0	0	0	0	4	0	0	0	0	0	0	0	0	3	0	0	0	0	0	0	2	0	0	0	0	0	0	0	0	0	3	3	8	d__Bacteria; p__Myxococcota; c__Polyangia; o__PS-B29; f__PS-B29; g__PS-B29; s__
b516077105eeaa4a664e8145d5d624ae	6	13	35	239	138	286	127	13	12	34	10	12	6	13	14	8	3	13	12	9	25	21	76	8	7	7	14	4	3	6	11	10	0	8	0	177	5	13	19	3	0	0	0	0	0	22	5	16	d__Bacteria; p__Proteobacteria; c__Alphaproteobacteria; o__Tistrellales; f__Geminicoccaceae; g__uncultured; s__
31a174191f7ce10077fc97463573c544	0	0	0	15	26	6	5	0	0	1	0	0	0	1	0	0	0	0	0	0	6	1	6	0	0	0	0	0	0	0	0	0	0	0	0	0	17	22	43	3	0	11	0	0	0	24	20	32	d__Bacteria; p__Proteobacteria; c__Alphaproteobacteria; o__Tistrellales; f__Geminicoccaceae; g__uncultured; s__
2b3e91fbf82d87b10f5f42cc7a3e5d5d	1	1	0	0	66	0	4	0	0	1	0	5	0	1	0	0	0	0	0	3	0	0	0	0	0	0	0	0	0	0	0	0	0	0	0	8	15	10	23	5	0	20	0	0	0	23	11	19	d__Bacteria; p__Proteobacteria; c__Alphaproteobacteria; o__Tistrellales; f__Geminicoccaceae; g__uncultured; s__
80a27096672d628ca1cc68fbdf00bba2	0	0	0	0	0	0	0	0	0	0	0	0	0	0	0	0	0	0	0	0	0	0	0	0	0	0	0	0	0	0	0	0	0	9	0	0	0	0	0	7	0	5	0	0	0	0	0	0	d__Bacteria; p__Proteobacteria; c__Alphaproteobacteria; o__Tistrellales; f__Geminicoccaceae; g__uncultured; s__
eaf9de0284c3ceeddbc889d0f03cd7f6	0	0	0	31	0	2	0	0	0	0	0	0	0	0	0	0	0	0	0	0	0	0	0	0	0	1	0	0	0	0	0	0	0	0	0	3	4	3	20	0	0	0	0	0	0	10	6	13	d__Bacteria; p__Proteobacteria; c__Alphaproteobacteria; o__Tistrellales; f__Geminicoccaceae; g__uncultured; s__
538b9c51ccf0ba2b22af4891965ecce0	0	0	0	0	0	0	0	0	0	0	0	0	0	0	0	0	0	0	0	0	0	0	0	0	0	0	0	0	0	0	0	0	13	0	10	0	0	0	0	0	0	0	0	0	0	0	0	0	d__Bacteria; p__Proteobacteria; c__Alphaproteobacteria; o__Tistrellales; f__Geminicoccaceae; g__uncultured; s__
8114ae71e9d7d2eda6fff09153d0643f	0	0	0	0	5	0	0	0	0	0	0	0	0	0	0	0	0	0	0	0	16	0	9	0	0	0	0	0	0	1	0	0	0	0	0	0	0	0	0	0	0	0	0	0	0	0	0	0	d__Bacteria; p__Proteobacteria; c__Alphaproteobacteria; o__Tistrellales; f__Geminicoccaceae; g__uncultured; s__
587028eabe26171589e1ca92e3aa5551	0	0	0	0	14	8	2	0	0	0	0	0	0	0	0	0	0	0	0	0	0	0	0	0	0	0	0	0	0	0	0	0	0	0	0	0	1	0	0	0	0	0	0	0	0	2	0	3	d__Bacteria; p__Proteobacteria; c__Alphaproteobacteria; o__Tistrellales; f__Geminicoccaceae; g__uncultured; s__
1fe2e1764e70d0ce7945d4987868db06	0	0	0	0	0	0	0	0	0	0	0	0	0	0	0	0	0	0	0	0	0	0	0	0	0	0	0	0	0	0	0	0	0	0	0	0	14	0	5	0	0	0	0	0	0	0	4	7	d__Bacteria; p__Proteobacteria; c__Alphaproteobacteria; o__Tistrellales; f__Geminicoccaceae; g__uncultured; s__
676ba02a5272d4665f19822905a4c3cc	3	4	10	0	0	20	0	0	0	0	1	0	1	5	0	0	0	0	0	0	0	4	0	0	0	0	3	0	1	0	0	0	0	1	0	8	0	7	0	0	0	0	0	0	0	0	0	0	d__Bacteria
5214bd668a996a4b6622f94303c9cd06	15	7	31	0	23	8	4	22	5	26	10	15	7	6	3	7	7	13	7	8	22	23	0	4	4	3	21	14	4	12	15	12	0	8	0	35	28	14	16	4	0	19	0	0	0	10	4	14	d__Bacteria; p__Planctomycetota
c05171b1f65dc48a559cca0958fbe4f1	0	0	19	0	4	8	0	8	0	8	0	30	6	4	0	6	22	17	6	24	10	20	0	20	0	4	10	12	5	16	13	7	0	6	0	27	0	0	0	0	0	0	0	0	0	0	0	0	d__Bacteria; p__Planctomycetota
480a6507d8e96454924634c5b1d220d7	0	0	0	25	0	0	1	4	0	0	0	20	7	0	0	0	1	1	0	7	7	0	4	0	0	0	0	0	1	0	0	0	0	0	0	0	0	0	0	0	0	0	0	0	0	0	0	0	d__Bacteria; p__Planctomycetota
8839d2e8360aeee9c53904c58a17f17b	0	0	0	0	0	0	0	0	0	0	0	0	0	0	0	0	0	0	0	0	0	0	0	0	0	0	0	0	0	0	0	0	0	0	0	0	0	0	0	0	0	0	0	0	0	8	9	0	d__Bacteria; p__Planctomycetota
7bd7afb15191e11d8b8673519eb23da5	0	0	0	0	12	0	0	0	0	0	0	0	0	0	0	0	11	5	9	9	13	0	2	10	0	4	9	0	4	7	0	0	0	10	0	0	0	0	0	4	0	6	0	0	0	0	0	0	d__Bacteria; p__Planctomycetota
2a2bf9bca67563c15787c5c246314917	0	0	14	0	0	0	0	5	0	0	0	0	0	0	0	4	0	0	0	0	0	0	0	0	0	0	0	0	0	0	0	0	0	0	0	0	7	8	8	0	0	0	0	0	0	4	0	4	d__Bacteria; p__Planctomycetota
53778f36feb484a67cf7e213e83f812f	0	0	0	11	25	0	4	0	0	0	0	7	4	0	55	0	8	7	5	10	17	15	0	6	0	5	0	0	0	7	0	0	0	0	0	20	0	0	0	0	0	0	0	0	0	0	0	0	d__Bacteria; p__Planctomycetota
66cac1b69b7041f5265e6b074bacc913	2	2	17	0	21	0	0	16	1	8	0	12	2	5	0	2	8	8	13	14	28	24	0	0	3	1	12	8	7	15	14	4	0	9	0	3	0	0	0	0	0	0	0	0	0	0	0	0	d__Bacteria; p__Planctomycetota
2aed45bf1b15865568d01705bcb89a96	0	0	0	0	0	0	0	0	0	0	0	0	0	0	0	0	0	0	0	0	0	0	0	0	0	0	0	0	0	0	0	0	0	0	0	0	24	26	25	6	0	28	0	0	0	0	0	0	d__Bacteria; p__Planctomycetota
d1af56c56cff26577be868542b4ad9c1	0	0	0	0	0	0	0	0	0	0	0	0	0	0	0	0	0	0	0	0	0	0	0	0	0	0	0	0	0	0	0	0	0	0	0	0	0	0	0	0	0	0	0	0	0	13	7	18	d__Bacteria; p__Planctomycetota
c40893530c8f2d38a263a0dac196d5b8	0	0	0	0	0	0	0	0	0	0	0	0	0	0	0	0	0	0	0	0	0	8	0	0	0	2	3	0	0	2	0	0	0	0	0	0	0	8	0	0	0	0	0	0	0	12	4	11	d__Bacteria; p__Planctomycetota
05c298da68be01201b8f5454f663a0b8	0	0	0	0	0	0	0	0	0	0	0	0	0	0	0	0	0	0	0	0	0	0	0	0	0	0	0	0	0	0	6	0	0	0	0	0	4	10	12	0	0	0	0	0	0	0	0	5	d__Bacteria; p__Planctomycetota
9905630fff06c47ad6f78fa9feffa4e5	0	0	0	0	0	0	0	0	0	0	0	0	0	0	0	0	0	0	0	0	0	0	0	0	0	0	0	0	0	0	0	0	0	0	0	0	0	19	0	0	0	0	0	0	0	3	9	1	d__Bacteria; p__Planctomycetota
60dffcdceca5aca5ca82201ccd032355	0	0	0	0	0	0	0	0	0	0	0	0	0	0	0	0	0	0	0	0	0	0	0	2	0	0	0	0	0	0	0	0	9	0	0	0	10	0	0	0	0	0	0	0	0	7	9	4	d__Bacteria; p__Planctomycetota
fb232bd9db2dede284d6916ad5488e2d	0	0	0	0	11	0	0	0	0	0	0	0	0	0	0	0	0	0	0	0	0	0	0	0	0	0	0	0	0	4	2	0	0	0	0	0	5	8	8	0	0	5	0	0	0	0	8	4	d__Bacteria; p__Nitrospirota; c__Thermodesulfovibrionia; o__uncultured; f__uncultured; g__uncultured; s__
0830940b53a1b60fb5d3b526a9b1c003	0	0	0	0	21	0	0	0	0	0	0	0	0	0	0	0	0	0	0	0	11	2	0	0	0	0	0	0	0	0	3	0	0	6	2	0	6	0	4	27	0	57	0	0	0	4	4	2	d__Bacteria; p__Nitrospirota; c__Thermodesulfovibrionia; o__uncultured; f__uncultured; g__uncultured; s__
557e45bfe06a389353d74a4dde01ed7c	0	0	0	0	0	0	0	0	0	0	0	0	0	0	0	0	0	0	0	0	0	0	0	0	0	0	0	0	0	0	0	0	55	0	21	0	0	0	0	0	0	0	0	0	0	0	0	0	d__Bacteria; p__Proteobacteria; c__Alphaproteobacteria; o__Rickettsiales; f__Mitochondria; g__Mitochondria; s__
6c9687aa5bf5b1a896dd8bacccbb7ae1	0	0	0	0	0	0	0	0	0	0	0	0	0	0	0	0	0	0	0	0	0	0	0	0	0	0	0	0	0	0	0	0	0	0	0	0	0	0	0	0	0	0	20	10	9	0	0	0	d__Bacteria; p__Patescibacteria; c__Gracilibacteria; o__Candidatus_Peregrinibacteria; f__Candidatus_Peregrinibacteria; g__Candidatus_Peregrinibacteria; s__
615aa171bbad6e85c5dc9f4aeaa4ca4f	0	0	0	0	2	0	0	0	0	0	0	0	0	0	0	0	0	0	0	0	0	0	0	0	0	0	0	0	0	0	0	0	0	0	0	0	0	0	0	17	53	0	0	0	0	0	0	3	d__Bacteria; p__Chloroflexi; c__Anaerolineae; o__SBR1031; f__SBR1031; g__SBR1031; s__
233dc451835ab1bc3ebfcdaa7b171194	0	0	0	0	0	0	0	0	0	0	0	0	0	0	0	0	0	0	0	0	0	0	0	0	0	0	0	0	0	0	0	0	0	0	1	0	7	11	4	2	0	7	0	0	0	0	0	0	d__Bacteria; p__Chloroflexi; c__Anaerolineae; o__SBR1031; f__SBR1031; g__SBR1031; s__
764b34c61a9182250cd0f1276cc1952c	0	0	0	0	0	0	0	0	0	0	0	0	0	0	0	0	0	0	0	0	0	0	0	0	0	0	0	0	0	0	0	0	73	18	51	0	0	1	0	43	125	0	101	77	107	0	0	0	d__Bacteria; p__Patescibacteria; c__Gracilibacteria; o__Candidatus_Peregrinibacteria; f__Candidatus_Peregrinibacteria; g__Candidatus_Peregrinibacteria; s__
7243440972849d0df730780d03c18bda	0	0	0	0	14	0	0	0	0	1	0	0	0	0	0	0	0	0	0	0	0	0	0	0	0	0	0	0	1	0	0	0	0	0	0	0	16	12	15	7	0	8	0	0	0	36	12	16	d__Bacteria; p__Chloroflexi; c__Dehalococcoidia; o__MSBL5; f__MSBL5; g__MSBL5; s__
e7fc00f61767a45511ef942f9136df7f	0	0	0	0	0	0	0	0	0	0	0	0	0	0	0	0	0	0	0	0	0	0	0	0	0	0	0	0	0	0	0	0	16	5	10	0	0	0	0	0	0	0	6	14	10	0	0	0	d__Bacteria; p__Patescibacteria; c__Gracilibacteria
b5efb60db2beb82659bab5fab37816f4	0	0	0	0	0	0	0	0	0	0	0	0	0	0	0	0	0	0	0	0	0	0	0	0	0	0	0	0	0	0	0	0	0	0	0	0	0	0	0	0	0	0	17	21	21	0	0	0	d__Bacteria; p__Patescibacteria; c__Gracilibacteria
4021aa0c82998c888287d8a5ad3d0ff3	6	16	23	0	3	0	2	16	9	6	2	3	4	6	0	4	0	0	0	0	0	0	0	0	0	0	0	0	0	0	3	0	0	0	0	5	0	0	0	0	0	0	0	0	0	0	0	0	d__Bacteria; p__Actinobacteriota; c__Acidimicrobiia; o__Microtrichales; f__Microtrichaceae; g__uncultured; s__
28f4a5fc1a4ebdd725c06d3fddacd0e5	0	0	0	0	15	7	0	0	0	0	0	0	0	0	0	0	0	0	0	0	0	0	0	3	0	0	0	0	2	0	0	0	0	0	0	0	0	0	0	0	0	0	0	0	0	0	0	0	d__Bacteria; p__WPS-2; c__WPS-2; o__WPS-2; f__WPS-2; g__WPS-2; s__
520ec473720c5e572b5ce62134a03c34	0	0	0	0	6	0	0	0	0	0	0	0	0	0	0	0	11	7	5	0	4	0	9	3	0	3	3	0	5	5	0	2	0	4	0	0	0	0	0	0	0	0	0	0	0	0	0	0	d__Bacteria; p__Actinobacteriota; c__Acidimicrobiia; o__Microtrichales; f__Microtrichaceae; g__uncultured; s__
d5198181b696f3ff953426865bc1e848	0	0	0	0	0	0	0	0	0	0	0	0	0	0	0	0	0	0	0	0	0	0	0	0	0	0	0	0	0	0	0	0	15	0	14	0	0	0	0	0	0	0	0	0	0	0	0	0	d__Bacteria; p__Margulisbacteria; c__Margulisbacteria; o__Margulisbacteria; f__Margulisbacteria; g__Margulisbacteria; s__
979946566046a4a6c51cf56765170c1d	0	0	0	0	0	0	0	0	0	0	0	0	0	0	0	0	0	0	0	0	0	0	0	0	0	0	0	0	0	0	0	0	0	0	0	0	0	0	0	0	0	0	10	9	0	0	0	0	d__Bacteria; p__Acidobacteriota; c__Aminicenantia; o__Aminicenantales; f__Aminicenantales; g__Aminicenantales; s__
2a72faeec819669fe182c22f2cd50545	0	0	0	0	0	0	0	0	0	0	0	0	0	0	0	0	0	0	0	0	0	0	0	0	0	0	0	0	0	0	0	0	0	0	0	0	0	0	0	0	0	0	47	30	31	0	0	0	d__Bacteria; p__Acidobacteriota; c__Aminicenantia; o__Aminicenantales; f__Aminicenantales; g__Aminicenantales; s__
a8aff27f888fa5175e90917750b5b3b8	0	0	0	0	0	0	0	0	0	0	0	0	0	0	0	0	0	0	0	0	0	0	0	0	0	0	0	0	0	0	0	0	15	0	8	0	0	0	0	0	0	0	0	0	0	0	0	0	d__Bacteria; p__Acidobacteriota; c__Aminicenantia; o__Aminicenantales; f__Aminicenantales; g__Aminicenantales; s__
da8c10358b834af7c1604bdf296318af	0	0	0	0	0	0	0	0	0	0	0	0	0	0	0	0	0	0	0	0	0	0	0	0	0	0	0	0	0	0	0	0	0	0	0	0	0	0	0	0	0	0	9	7	5	0	0	0	d__Bacteria; p__Margulisbacteria; c__Margulisbacteria; o__Margulisbacteria; f__Margulisbacteria; g__Margulisbacteria; s__
1c81758c43c0ca40c7aad4c9d82e3dc9	7	32	92	14	88	22	1	35	16	23	7	29	30	64	25	44	358	59	224	145	104	56	65	87	21	132	101	81	104	181	157	150	5	64	8	13	0	7	7	2	0	9	0	0	0	16	8	12	d__Bacteria; p__Actinobacteriota; c__Acidimicrobiia; o__Microtrichales; f__Microtrichaceae; g__uncultured; s__
726be909410f354bc18b045750369e30	0	0	0	22	0	0	0	0	0	0	0	0	0	0	0	0	0	0	0	0	0	0	0	0	0	0	0	0	0	0	0	0	0	0	0	0	0	9	0	0	0	0	0	0	0	13	0	0	d__Bacteria; p__Actinobacteriota; c__Acidimicrobiia; o__Microtrichales; f__Microtrichaceae; g__uncultured; s__
ce0d88f3a35f1e084f4b3a67168be0ed	12	19	52	18	41	43	21	55	21	50	2	44	26	7	0	20	26	15	12	25	36	12	58	16	6	14	16	0	12	25	17	23	0	3	0	19	0	0	0	0	0	0	0	0	0	0	0	0	d__Bacteria; p__Actinobacteriota; c__Acidimicrobiia; o__Microtrichales; f__Microtrichaceae; g__uncultured; s__
780623672fe980394bb84a2e27ccbea2	0	0	12	0	0	19	0	6	16	5	0	10	10	5	0	10	0	0	0	0	0	0	16	0	0	0	0	0	0	0	0	0	0	0	0	6	6	0	11	3	0	0	0	0	0	0	12	9	d__Bacteria; p__Actinobacteriota; c__Acidimicrobiia; o__Microtrichales; f__Microtrichaceae; g__uncultured; s__
ea35e19076b89bd364590d06ab875623	0	0	0	0	6	0	0	0	0	0	0	0	0	0	0	4	20	15	16	10	0	0	15	0	0	8	4	0	0	11	9	0	0	4	0	0	0	0	0	0	0	0	0	0	0	0	0	4	d__Bacteria; p__Actinobacteriota; c__Acidimicrobiia; o__Microtrichales; f__Microtrichaceae; g__uncultured; s__
5f4b4efbbcde49083ae9707a9a2bff6e	0	0	0	0	26	0	0	0	0	0	0	0	0	0	0	0	15	0	12	0	0	0	26	0	0	0	0	10	0	0	0	0	0	0	0	0	0	0	0	0	0	0	0	0	0	0	0	0	d__Bacteria; p__Actinobacteriota; c__Acidimicrobiia; o__Microtrichales; f__Microtrichaceae; g__uncultured; s__
b7b93c7766166b47e096cbecd23ca90f	0	4	7	0	0	0	0	0	0	0	0	12	0	1	0	5	0	0	0	0	0	0	0	1	0	0	0	0	4	0	0	0	0	0	0	0	0	0	0	0	0	0	0	0	0	0	0	0	d__Bacteria; p__Actinobacteriota; c__Acidimicrobiia; o__Microtrichales; f__Microtrichaceae; g__uncultured; s__
c52f400260d7acb6f62155c52fb85a6f	0	0	0	0	0	0	0	0	0	0	0	0	0	0	0	0	0	0	0	0	0	0	0	0	0	0	0	0	0	0	0	0	0	0	0	0	0	0	0	20	30	0	0	0	0	0	0	0	d__Bacteria; p__Patescibacteria; c__Microgenomatia; o__Candidatus_Woesebacteria; f__Candidatus_Woesebacteria; g__Candidatus_Woesebacteria; s__
7650e701a5576e1b388cdc61a8241a6e	0	0	0	0	0	0	0	0	0	0	0	0	0	0	0	0	0	0	0	0	0	0	0	0	0	0	0	0	0	0	0	0	13	24	13	0	0	0	0	0	0	0	0	0	0	0	0	0	d__Bacteria
7cc9aca7115e1800119d2d4fedd77667	0	0	0	0	0	0	0	0	0	0	0	0	0	0	0	0	0	0	0	0	0	0	0	0	0	0	0	0	0	0	0	0	0	0	0	0	0	0	0	0	0	0	9	15	13	0	0	0	d__Bacteria
02fd528a954d569158e35932685aa5e2	0	0	0	0	0	0	0	0	0	0	0	0	0	0	0	0	0	0	0	0	1	0	0	0	0	0	0	0	0	0	0	0	0	0	0	0	0	0	0	60	102	0	0	0	0	0	0	0	d__Bacteria; p__Patescibacteria; c__Gracilibacteria
2b2ebe679f951c20d4a9a93e4d61fc36	0	0	0	57	0	0	0	0	0	0	0	0	0	0	0	0	0	0	0	0	0	0	0	0	0	0	0	0	0	0	0	0	0	0	2	0	2	0	0	0	0	0	27	13	25	0	0	0	d__Bacteria; p__Proteobacteria; c__Alphaproteobacteria; o__Rickettsiales; f__Mitochondria; g__Mitochondria; s__
c765a81842c95d53d6e767ca21e2b530	6	3	2	12	0	3	0	0	0	3	27	31	19	8	2	3	5	0	0	3	2	2	12	0	0	1	0	0	3	0	0	6	3	0	3	0	0	0	0	0	0	0	0	0	0	0	0	0	d__Bacteria; p__Proteobacteria; c__Alphaproteobacteria; o__Rickettsiales; f__Mitochondria; g__Mitochondria; s__
3fb93041745080f4619b4750a330d2d6	0	0	0	0	0	0	0	0	0	0	0	0	0	0	0	0	0	0	0	0	0	0	0	0	0	0	0	0	0	0	0	0	20	0	7	0	0	0	0	4	0	5	0	0	0	0	0	0	d__Bacteria; p__Patescibacteria; c__Parcubacteria
7eb5c7d7fb2373e72dad4637078baaa7	0	0	0	0	0	0	0	0	0	0	0	0	0	0	0	0	0	0	0	0	0	0	0	0	0	0	0	0	0	0	0	0	0	0	0	0	0	0	0	0	5	0	4	14	11	0	0	0	d__Bacteria; p__Patescibacteria; c__Parcubacteria; o__Parcubacteria; f__Parcubacteria; g__Parcubacteria; s__
20c0e4d2d473abb879af7614833511cf	0	0	0	0	0	0	0	0	0	0	0	0	0	0	0	0	0	0	0	0	0	0	0	0	0	0	0	0	0	0	0	0	0	0	0	0	0	0	0	0	0	0	40	37	53	0	0	0	d__Bacteria; p__Patescibacteria; c__Parcubacteria
4b1bac61c506f6b52bc6e57eaa9a6e6f	0	0	0	0	0	0	0	0	0	0	0	0	0	0	0	0	0	0	0	0	0	0	0	0	0	0	0	0	0	0	0	0	0	0	0	0	0	0	0	0	0	0	32	29	25	0	0	0	d__Bacteria; p__Patescibacteria; c__Parcubacteria; o__Parcubacteria; f__Parcubacteria; g__Parcubacteria; s__
9a250597f56b24b10a638fefc2360937	0	0	0	0	0	0	0	0	0	0	0	0	0	0	0	0	0	0	0	0	0	0	0	0	0	0	0	0	0	0	0	0	0	0	0	0	0	0	0	0	0	0	56	67	37	0	0	0	d__Bacteria; p__Patescibacteria; c__Parcubacteria; o__Parcubacteria; f__Parcubacteria; g__Parcubacteria; s__
279fbb799a87319f8a65e3b7a85a91a6	0	0	0	0	0	0	0	0	0	0	0	0	0	0	0	0	0	0	0	0	0	0	0	0	0	0	0	0	0	0	0	0	18	0	4	0	0	0	0	0	0	0	0	3	0	0	0	0	d__Bacteria; p__Patescibacteria; c__Parcubacteria; o__Candidatus_Staskawiczbacteria; f__Candidatus_Staskawiczbacteria; g__Candidatus_Staskawiczbacteria; s__
4fc6a2b4f506359fb19575f9a504ccda	0	0	0	0	0	0	0	0	0	0	0	0	0	0	0	0	0	0	0	0	0	0	0	0	0	0	0	0	0	0	0	0	0	0	0	0	0	0	0	0	0	0	4	8	9	0	0	0	d__Bacteria; p__Patescibacteria; c__Parcubacteria; o__Candidatus_Yanofskybacteria; f__Candidatus_Yanofskybacteria; g__Candidatus_Yanofskybacteria; s__
c0833f7215ebffa85770f1adc6913c00	0	0	0	0	0	0	0	0	0	0	0	0	0	0	0	0	0	0	0	0	0	0	0	0	0	0	0	0	0	0	0	0	9	6	7	0	0	0	0	42	92	9	0	0	0	0	3	0	d__Bacteria; p__Patescibacteria; c__Parcubacteria; o__Candidatus_Yanofskybacteria; f__Candidatus_Yanofskybacteria; g__Candidatus_Yanofskybacteria; s__
1eab15b830a6937982ddfe1c25fe041c	0	0	0	0	0	0	0	0	0	0	0	0	0	0	0	0	0	0	0	0	0	0	0	0	0	0	0	0	0	0	0	0	0	0	0	0	0	0	0	27	41	0	0	0	0	0	0	0	d__Bacteria; p__Patescibacteria; c__ABY1; o__Candidatus_Kerfeldbacteria; f__Candidatus_Kerfeldbacteria; g__Candidatus_Kerfeldbacteria; s__
b82a586f6b8c3301b8754eec74032839	0	0	0	0	0	0	0	0	0	0	0	0	0	0	0	0	0	0	0	0	0	0	0	0	0	0	0	0	0	0	0	0	0	0	0	0	0	0	0	0	0	0	19	4	8	0	0	0	d__Bacteria; p__Patescibacteria; c__ABY1
d5b034c452defd9fd0e9c747114f75d2	0	0	0	0	0	0	0	0	0	0	0	0	0	0	0	0	0	0	0	0	0	0	0	0	0	0	0	0	0	0	0	0	7	0	18	0	0	0	0	0	0	0	0	0	0	0	0	0	d__Bacteria; p__Patescibacteria; c__Parcubacteria; o__Candidatus_Yanofskybacteria; f__Candidatus_Yanofskybacteria; g__Candidatus_Yanofskybacteria; s__
e3be825600354f341efa62331cf7909a	0	0	0	0	0	0	0	0	0	0	0	0	0	0	0	0	0	0	0	0	0	0	0	0	0	0	0	0	0	0	0	0	0	2	0	0	0	0	0	0	0	0	13	7	18	0	0	0	d__Bacteria; p__Patescibacteria; c__ABY1; o__Candidatus_Magasanikbacteria; f__Candidatus_Magasanikbacteria; g__Candidatus_Magasanikbacteria; s__
ee490770ba4f14beb14f705c93ccddd7	0	0	0	0	0	0	0	0	0	0	2	0	0	0	0	0	0	0	0	0	0	0	0	0	0	0	0	0	0	0	0	0	1	13	18	0	0	0	0	7	0	19	13	23	20	0	0	0	d__Bacteria; p__Patescibacteria; c__Parcubacteria; o__Candidatus_Yanofskybacteria; f__Candidatus_Yanofskybacteria; g__Candidatus_Yanofskybacteria; s__
8133e9b4972b273a3616b873ea50fca1	0	0	0	0	0	0	0	0	0	0	0	0	0	0	0	0	0	0	0	0	0	0	0	0	0	0	0	0	0	0	0	0	7	0	11	0	0	0	0	0	0	0	0	0	0	0	0	0	d__Bacteria; p__Patescibacteria; c__ABY1; o__Candidatus_Kerfeldbacteria; f__Candidatus_Kerfeldbacteria; g__Candidatus_Kerfeldbacteria; s__
a227915a1421853f57a7f33d5e89019f	0	0	0	0	0	0	0	0	0	0	0	0	0	0	0	0	0	0	0	0	0	0	0	0	0	0	0	0	0	0	0	0	39	0	13	0	0	0	0	0	0	0	0	0	0	0	0	0	d__Bacteria; p__Patescibacteria; c__ABY1; o__Candidatus_Kerfeldbacteria; f__Candidatus_Kerfeldbacteria; g__Candidatus_Kerfeldbacteria; s__
d5b5e6d309015ad72b1655831ad6b914	0	0	0	0	0	0	0	0	0	0	0	0	0	0	0	0	0	0	0	0	0	0	0	0	0	0	0	0	0	0	0	0	5	4	20	0	0	0	0	36	83	0	0	3	6	0	0	0	d__Bacteria; p__Patescibacteria; c__ABY1; o__Candidatus_Kerfeldbacteria; f__Candidatus_Kerfeldbacteria; g__Candidatus_Kerfeldbacteria; s__
37c60945606096d7d9564b7d88e321e8	0	0	0	0	0	0	0	0	0	0	0	0	0	0	0	0	0	0	0	0	0	0	0	0	0	0	0	0	0	0	0	0	0	0	0	0	0	0	0	0	0	0	16	25	17	0	0	0	d__Bacteria; p__Patescibacteria; c__ABY1; o__Candidatus_Kerfeldbacteria; f__Candidatus_Kerfeldbacteria; g__Candidatus_Kerfeldbacteria; s__
37521f0070f57352ca62b99faf00a08d	0	0	0	0	0	0	0	0	0	0	0	0	0	0	0	0	0	0	0	0	0	0	0	0	0	0	0	0	0	0	0	0	8	3	6	0	0	0	0	0	0	0	0	0	0	0	0	0	d__Bacteria; p__Patescibacteria; c__ABY1; o__Candidatus_Kerfeldbacteria; f__Candidatus_Kerfeldbacteria; g__Candidatus_Kerfeldbacteria; s__
f8c54398553a784b47f391cebbbc5d03	0	0	0	0	0	0	0	0	0	0	0	0	0	0	0	0	0	0	0	0	0	0	0	0	0	0	0	0	0	0	0	0	2	8	1	0	0	0	0	0	1	0	21	25	24	0	1	0	d__Bacteria; p__Patescibacteria; c__ABY1; o__Candidatus_Kerfeldbacteria; f__Candidatus_Kerfeldbacteria; g__Candidatus_Kerfeldbacteria; s__
a1c49613cf71576c4001168f688e8b66	0	0	0	0	0	0	0	0	0	0	0	0	0	0	0	0	0	0	0	0	0	0	0	0	0	0	0	0	0	0	0	0	0	2	0	0	0	0	0	3	8	1	0	0	0	0	1	0	d__Bacteria; p__Patescibacteria; c__ABY1; o__Candidatus_Kerfeldbacteria; f__Candidatus_Kerfeldbacteria; g__Candidatus_Kerfeldbacteria; s__
d14bc554ad195c9d9aef9c31a6a19c01	0	0	0	0	0	0	0	0	0	0	0	0	0	0	0	0	0	0	0	0	0	0	0	0	0	0	0	0	0	0	0	0	0	4	0	0	0	0	0	0	0	0	10	15	21	0	0	0	d__Bacteria; p__Patescibacteria; c__ABY1; o__Candidatus_Kerfeldbacteria; f__Candidatus_Kerfeldbacteria; g__Candidatus_Kerfeldbacteria; s__
d0efe378da2878a8636b60046eafb74c	0	0	0	0	0	0	0	0	0	0	0	0	0	0	0	0	0	0	0	0	0	0	0	0	0	0	0	0	0	0	0	0	13	7	10	0	0	0	0	0	0	5	8	12	5	0	0	0	d__Bacteria; p__Patescibacteria; c__ABY1; o__Candidatus_Kerfeldbacteria; f__Candidatus_Kerfeldbacteria; g__Candidatus_Kerfeldbacteria; s__
4188b070bff8336852e8a2b41adbb3c0	0	0	0	0	0	0	0	0	0	0	0	0	0	0	0	0	0	0	0	0	0	0	0	0	0	0	0	0	0	0	0	0	26	2	13	0	0	0	0	15	14	0	16	14	21	0	0	0	d__Bacteria; p__Patescibacteria; c__ABY1; o__Candidatus_Kerfeldbacteria; f__Candidatus_Kerfeldbacteria; g__Candidatus_Kerfeldbacteria; s__
481b4ac4d50b30718ad89fd8fba88bfa	0	0	0	0	0	0	0	0	0	0	0	0	0	0	0	0	0	0	0	0	0	0	0	0	0	0	0	0	0	0	0	0	6	0	0	0	0	0	0	0	0	0	21	18	24	0	0	0	d__Bacteria; p__Patescibacteria; c__ABY1; o__Candidatus_Uhrbacteria; f__Candidatus_Uhrbacteria; g__Candidatus_Uhrbacteria; s__
6a5aae1d4621625f36baf068ab747e02	0	0	0	0	0	0	0	0	0	0	0	0	0	0	0	0	0	0	0	0	0	0	0	0	0	0	0	0	0	0	0	0	0	0	0	0	0	0	0	23	63	0	0	0	0	0	0	0	d__Bacteria; p__Patescibacteria; c__ABY1; o__Candidatus_Uhrbacteria; f__Candidatus_Uhrbacteria; g__Candidatus_Uhrbacteria; s__
45d8833184bb89333346874c43a434f0	0	0	0	0	0	0	0	0	0	0	0	0	0	0	0	0	0	0	0	0	0	0	0	0	0	0	0	0	0	0	0	0	0	27	19	0	0	0	0	0	0	0	66	77	47	0	2	2	d__Bacteria; p__Patescibacteria; c__ABY1; o__Candidatus_Uhrbacteria; f__Candidatus_Uhrbacteria; g__Candidatus_Uhrbacteria; s__
ce41733e43fccc512bb9707d89ace6f9	0	0	0	0	0	0	0	0	0	0	0	0	0	0	0	0	0	0	0	0	0	0	0	0	0	0	0	0	0	0	0	0	21	0	7	0	0	0	0	0	0	0	0	0	0	0	0	0	d__Bacteria; p__Patescibacteria; c__ABY1; o__Candidatus_Kerfeldbacteria; f__Candidatus_Kerfeldbacteria; g__Candidatus_Kerfeldbacteria; s__
3e74c108818668d65eeb6ae2a4dcae6d	0	0	0	0	0	0	0	0	0	0	0	0	0	0	0	0	0	0	0	0	0	0	0	0	0	0	0	0	0	0	0	0	45	31	45	0	0	0	0	0	0	0	43	46	39	0	1	0	d__Bacteria; p__Patescibacteria; c__ABY1; o__Candidatus_Magasanikbacteria; f__Candidatus_Magasanikbacteria; g__Candidatus_Magasanikbacteria; s__
3cf5702bf9962e4367dfa1a4caeaada9	0	0	0	0	0	0	0	0	0	0	0	0	0	0	0	0	0	0	0	0	0	0	0	0	0	0	0	0	0	0	0	0	13	0	10	0	0	0	0	0	0	0	0	0	0	0	0	3	d__Bacteria; p__Patescibacteria; c__ABY1
fe83b911ef2f2fd454f2fc10c82de66d	0	0	0	0	0	0	0	0	0	0	0	0	0	0	0	0	0	0	0	0	0	0	0	0	0	0	0	0	0	0	0	0	0	7	0	0	0	0	0	0	0	0	9	6	2	0	0	0	d__Bacteria; p__Patescibacteria; c__ABY1; o__Candidatus_Magasanikbacteria; f__Candidatus_Magasanikbacteria; g__Candidatus_Magasanikbacteria; s__
6566dee5cef3f3017bdc351de2f9a74c	0	0	0	0	0	0	0	0	0	0	0	0	0	0	0	0	0	0	0	0	0	0	0	0	0	0	0	0	0	0	0	0	22	5	3	0	0	0	0	0	0	0	0	10	11	0	0	0	d__Bacteria; p__Patescibacteria; c__ABY1; o__Candidatus_Magasanikbacteria; f__Candidatus_Magasanikbacteria; g__Candidatus_Magasanikbacteria; s__
5e3af0518f6e1ff87aa6209d667f2085	0	0	0	0	0	0	0	0	0	0	0	0	0	0	0	0	0	0	0	0	0	0	0	0	0	0	0	0	0	0	0	0	8	0	7	0	0	0	0	0	0	0	0	0	0	0	0	0	d__Bacteria; p__Patescibacteria; c__Parcubacteria; o__Parcubacteria; f__Parcubacteria; g__Parcubacteria; s__
6d223b3dfc6d54c4af5bb706ef360abe	0	0	0	0	0	0	0	0	0	0	0	0	0	0	0	0	0	0	0	0	0	0	0	0	0	0	0	0	0	0	0	0	48	22	25	0	0	0	0	16	49	0	0	0	0	0	4	0	d__Bacteria; p__Patescibacteria; c__ABY1; o__Candidatus_Magasanikbacteria; f__Candidatus_Magasanikbacteria; g__Candidatus_Magasanikbacteria; s__
f7d87f0d76f53f75841db7a54d353602	0	0	0	0	0	0	0	0	0	0	0	0	0	0	0	0	0	0	0	0	0	0	0	0	0	0	0	0	0	0	0	0	0	0	0	0	0	0	0	0	0	0	57	63	58	0	0	0	d__Bacteria; p__Patescibacteria; c__ABY1; o__Candidatus_Magasanikbacteria; f__Candidatus_Magasanikbacteria; g__Candidatus_Magasanikbacteria; s__
6c6c04c284b4099e476321368eafbe8b	0	0	0	0	0	0	0	0	0	0	0	0	0	0	0	0	0	0	0	0	0	0	0	0	0	0	0	0	0	0	0	0	0	0	0	0	0	0	0	0	0	0	8	17	8	0	0	0	d__Bacteria; p__Patescibacteria; c__ABY1; o__Candidatus_Magasanikbacteria; f__Candidatus_Magasanikbacteria; g__Candidatus_Magasanikbacteria; s__
684e051f69b54c6693c285c2bfc93f95	0	0	0	0	0	0	0	0	0	0	0	0	0	0	0	0	0	0	0	0	0	0	0	0	0	0	0	0	0	0	0	0	25	23	11	0	0	2	0	26	58	0	37	28	50	0	0	1	d__Bacteria; p__Patescibacteria; c__ABY1
0247704fe65f5bdf718c73e1ab712e7e	0	0	0	0	0	0	0	0	0	0	0	0	0	0	0	0	0	0	0	0	0	0	0	0	0	0	0	0	0	0	0	0	17	4	9	0	0	0	0	0	0	0	7	7	0	0	0	0	d__Bacteria; p__Patescibacteria; c__ABY1
5461e5a8ab3fcb368e124d00942294f6	0	0	0	0	0	0	0	0	0	0	0	0	0	0	0	0	0	0	0	0	0	0	0	0	0	0	0	0	0	0	0	0	49	24	42	0	0	0	0	0	0	0	28	11	23	0	0	0	d__Bacteria; p__Patescibacteria; c__ABY1
c9eb47e009ab7bf3fd0f79604b0cd800	0	0	0	0	0	0	0	0	0	0	0	0	0	0	0	0	0	0	0	0	0	0	0	0	0	0	0	0	0	0	0	0	24	10	19	0	0	0	0	0	0	0	0	0	0	0	0	0	d__Bacteria; p__Patescibacteria; c__ABY1; o__Candidatus_Kerfeldbacteria; f__Candidatus_Kerfeldbacteria; g__Candidatus_Kerfeldbacteria; s__
b8940c314757b2f931db85be75318b89	0	0	0	0	0	0	0	0	0	0	0	0	0	0	0	0	0	0	0	0	0	0	0	0	0	0	0	0	0	0	0	0	11	0	3	0	0	0	0	0	0	0	20	13	23	0	0	0	d__Bacteria; p__Patescibacteria; c__ABY1; o__Candidatus_Kerfeldbacteria; f__Candidatus_Kerfeldbacteria; g__Candidatus_Kerfeldbacteria; s__
fb70088ba386d5d3af4f623e985106cb	0	0	0	0	0	0	0	0	0	0	0	0	0	0	0	0	0	0	0	0	0	0	0	0	0	0	0	0	0	0	0	0	8	7	0	0	0	0	0	0	0	0	16	22	21	0	0	0	d__Bacteria; p__Patescibacteria; c__ABY1; o__Candidatus_Kerfeldbacteria; f__Candidatus_Kerfeldbacteria; g__Candidatus_Kerfeldbacteria; s__
719b20a22a2a57fe566dad1e384c9857	0	0	0	0	0	0	0	0	0	0	0	0	0	0	0	0	0	0	0	0	0	0	0	0	0	0	0	0	0	0	0	0	0	11	3	0	0	2	0	21	55	0	19	37	23	0	4	0	d__Bacteria; p__Patescibacteria; c__ABY1
e69ff6ea0e35f877468df73af6812fac	0	0	0	0	0	0	0	0	0	0	0	0	0	0	0	0	0	0	0	0	0	0	0	0	0	0	0	0	0	0	0	0	0	0	0	0	0	0	0	0	0	0	7	6	16	0	0	0	d__Bacteria; p__Patescibacteria; c__ABY1; o__Candidatus_Kerfeldbacteria; f__Candidatus_Kerfeldbacteria; g__Candidatus_Kerfeldbacteria; s__
e5e5df921b5845be0bdae52437da51d4	0	0	0	0	0	0	0	0	0	0	0	0	0	0	0	0	0	0	0	0	0	0	0	0	0	0	0	0	0	0	0	0	27	11	16	0	0	0	0	0	0	0	0	0	0	0	1	0	d__Bacteria; p__Patescibacteria; c__Parcubacteria
bf5f8860aad97cd22a7fc2caa43ffb82	0	0	0	0	0	0	0	0	0	0	0	0	0	0	0	0	0	0	0	0	0	0	0	0	0	0	0	0	0	0	0	0	0	0	0	0	0	0	0	27	53	0	0	0	0	0	0	0	d__Bacteria; p__Patescibacteria; c__ABY1
e42b52a82840c5fc05e38ee21847c36f	0	0	0	0	0	0	0	0	0	0	0	0	0	0	0	0	0	0	0	0	0	0	0	0	0	0	0	0	0	0	0	0	0	0	0	0	0	0	0	30	41	0	0	0	0	0	0	0	d__Bacteria; p__Patescibacteria; c__ABY1
cb989fe4dc080ab93fec55b97a18574e	0	0	0	0	0	0	0	0	0	0	0	0	0	0	0	0	0	2	0	0	2	0	0	0	0	0	0	0	0	0	0	0	25	18	35	0	2	7	0	35	0	56	6	3	4	0	4	0	d__Bacteria; p__Patescibacteria; c__ABY1
284068cb0a8ab3b931ef22e8c37f001e	0	0	0	0	0	0	0	0	0	0	0	0	0	0	0	0	0	0	0	0	0	0	0	0	0	0	0	0	0	0	0	0	25	0	13	0	0	0	0	0	0	0	0	0	0	0	0	0	d__Bacteria; p__Patescibacteria; c__ABY1; o__Candidatus_Magasanikbacteria; f__Candidatus_Magasanikbacteria; g__Candidatus_Magasanikbacteria; s__
0ea60d747f218e70700b128bcb930374	0	0	0	0	0	0	0	0	0	0	0	0	0	0	0	0	0	0	0	0	0	0	0	0	0	0	0	0	0	0	0	0	0	4	0	0	0	0	0	28	77	0	0	0	0	0	0	0	d__Bacteria; p__Patescibacteria; c__ABY1
d08fcab8b66eb07ddd208e60ceb5a739	0	0	0	0	0	0	0	0	0	0	0	0	0	0	0	0	0	0	0	0	0	0	0	0	0	0	0	0	0	0	0	0	109	6	55	0	0	0	0	0	0	0	15	12	7	0	1	2	d__Bacteria; p__Patescibacteria; c__Parcubacteria
4f50dccdc66d9ccb2639d401d140e2a2	0	0	0	0	0	0	0	0	0	0	0	0	0	0	0	0	0	0	0	0	0	0	0	0	0	0	0	0	0	0	0	0	13	12	13	0	0	0	0	0	0	3	8	12	11	0	0	2	d__Bacteria; p__Patescibacteria; c__ABY1; o__Candidatus_Magasanikbacteria; f__Candidatus_Magasanikbacteria; g__Candidatus_Magasanikbacteria; s__
5c3abd26d1a3375f90c49db3f43c5ae8	0	0	0	0	0	0	0	0	0	0	0	0	0	0	0	0	0	0	0	0	0	0	0	0	0	0	0	0	0	0	0	0	16	25	28	0	0	0	0	0	0	0	47	45	43	0	5	0	d__Bacteria; p__Patescibacteria; c__ABY1; o__Candidatus_Kerfeldbacteria; f__Candidatus_Kerfeldbacteria; g__Candidatus_Kerfeldbacteria; s__
4badb67dd332a8c0b0d66336bc9cdeff	0	0	0	0	0	0	0	0	0	0	0	0	0	0	0	0	0	0	0	0	0	0	0	0	0	0	0	0	0	0	0	0	19	13	17	0	0	0	0	7	11	4	17	10	10	0	3	0	d__Bacteria; p__Patescibacteria; c__ABY1
b3eb969591d7889577364b0c4d27dc9e	0	0	0	0	0	0	0	0	0	0	0	0	0	0	0	0	0	0	0	0	0	0	0	0	0	0	0	0	0	0	0	0	0	0	0	0	0	0	0	0	0	0	15	10	7	0	0	0	d__Bacteria; p__Patescibacteria; c__ABY1
3d8e025e81728563b2ee439d8aa8b2d7	0	0	0	0	0	0	0	0	0	0	0	0	0	0	0	0	0	0	0	0	0	0	0	0	0	0	0	0	0	0	0	0	0	0	0	0	0	0	0	0	0	0	11	14	14	0	0	0	d__Bacteria; p__Patescibacteria; c__ABY1
40f4bdcb5a39c50329503df6a921a8e7	0	0	0	0	0	0	0	0	0	0	0	0	0	0	0	0	0	0	0	0	0	0	0	0	0	0	0	0	0	0	0	0	0	38	14	0	0	0	0	0	0	0	0	0	0	0	0	0	d__Bacteria; p__Patescibacteria; c__Parcubacteria; o__Candidatus_Terrybacteria; f__Candidatus_Terrybacteria; g__Candidatus_Terrybacteria; s__
f2dcab91783d304dd2b1a0567638173f	0	0	0	0	0	0	0	0	0	0	0	0	0	0	0	0	0	0	0	0	0	1	0	0	0	0	0	0	0	0	0	0	7	17	16	0	0	0	0	2	0	0	0	0	0	0	0	1	d__Bacteria; p__Patescibacteria; c__ABY1; o__Candidatus_Uhrbacteria; f__Candidatus_Uhrbacteria; g__Candidatus_Uhrbacteria; s__
8a54b5de20386921519d3e1a84cb4237	0	0	0	0	20	0	0	4	0	0	0	0	0	0	0	0	3	0	4	0	6	0	0	1	0	1	1	0	0	0	0	1	0	0	0	0	3	1	7	50	104	8	0	0	0	0	5	0	d__Bacteria; p__Verrucomicrobiota; c__Verrucomicrobiae; o__Opitutales; f__uncultured; g__uncultured; s__
ffb260ddb238f00d27aa7d06def77f15	0	0	4	17	0	0	0	0	0	5	0	9	1	1	0	0	0	0	0	0	3	0	2	0	0	0	0	0	0	0	10	0	0	0	0	0	0	0	0	0	0	0	0	0	0	0	0	0	d__Bacteria; p__Verrucomicrobiota; c__Verrucomicrobiae; o__Opitutales; f__uncultured; g__uncultured; s__
d8c26496b90f230394087e498a219d86	0	0	0	12	0	0	0	0	0	0	0	0	0	0	0	0	0	0	0	0	0	0	0	0	0	0	0	0	0	0	0	0	2	0	10	0	0	0	0	8	0	6	0	0	0	9	0	9	d__Bacteria; p__Verrucomicrobiota; c__Verrucomicrobiae; o__Opitutales; f__uncultured; g__uncultured; s__
33fff7d283724dbaa19f917ddd4c80fa	0	0	0	0	0	0	0	0	0	0	0	0	0	0	0	0	1	4	4	0	11	10	0	8	0	2	5	3	3	6	4	5	0	0	0	0	0	0	0	0	0	0	0	0	0	0	0	0	d__Bacteria; p__Planctomycetota; c__OM190; o__OM190; f__OM190; g__OM190; s__
86bce14537b5c923aed07d20d66b89cc	0	0	5	7	0	0	0	0	0	0	0	0	0	0	0	0	0	0	0	0	0	0	0	3	0	0	0	3	0	7	0	0	0	0	0	0	0	0	0	0	0	0	0	0	0	0	0	0	d__Bacteria; p__Planctomycetota; c__OM190; o__OM190; f__OM190; g__OM190; s__
30e38bc9f75b05fa169cafc2f3d1b5f3	0	0	0	0	0	0	0	0	0	0	0	0	0	0	0	0	0	0	0	0	0	0	4	0	0	0	0	0	0	0	0	0	0	0	0	0	0	4	0	27	0	38	0	0	0	2	6	3	d__Bacteria; p__Planctomycetota; c__OM190; o__OM190; f__OM190; g__OM190; s__
b5fb61584fb688918ec8c5431cdd4547	0	0	0	0	0	0	0	0	0	0	0	0	0	4	0	0	4	0	2	0	7	3	1	2	0	3	2	0	0	7	0	0	0	0	0	0	0	0	0	0	0	0	0	0	0	0	0	0	d__Bacteria; p__Planctomycetota; c__OM190; o__OM190; f__OM190; g__OM190; s__
5e9e5ff6f405d4f772bbdc52b5ea27a5	0	0	0	0	0	0	0	0	0	0	0	0	0	0	0	0	0	0	0	0	0	0	0	0	0	0	0	0	0	0	0	0	0	11	12	0	0	0	0	0	0	0	0	0	0	0	0	0	d__Bacteria; p__Patescibacteria; c__Parcubacteria; o__Candidatus_Kaiserbacteria; f__Candidatus_Kaiserbacteria; g__Candidatus_Kaiserbacteria; s__
5f08378250424af4c50c926908f1173d	0	0	0	0	0	0	0	0	0	0	0	0	0	0	0	0	0	0	0	0	0	0	0	0	0	0	0	0	0	0	0	0	0	0	0	0	0	0	0	12	35	0	0	0	0	0	0	0	d__Bacteria; p__Patescibacteria; c__Parcubacteria
94467c9826342133385588324bf12d93	0	0	0	0	0	0	0	0	0	0	0	0	0	0	0	0	3	0	0	0	5	0	0	0	2	0	0	0	0	2	0	0	0	0	4	0	8	3	10	0	0	0	0	0	0	13	10	9	d__Bacteria; p__Acidobacteriota; c__Vicinamibacteria; o__Subgroup_17; f__Subgroup_17; g__Subgroup_17; s__
0cbcbe548b3d0740961215a3d232de2f	6	10	11	0	0	0	1	12	5	11	5	0	0	2	0	0	0	0	0	0	0	0	0	0	0	0	0	0	0	0	0	0	0	0	0	0	0	0	0	0	0	0	0	0	0	0	0	0	d__Bacteria; p__Acidobacteriota; c__Vicinamibacteria; o__Subgroup_17; f__Subgroup_17; g__Subgroup_17; s__
feb14f80f9832006c6dfd0c639591721	0	0	0	0	0	0	0	0	0	0	0	8	0	0	0	0	3	3	0	5	0	7	0	2	0	0	12	5	0	0	9	5	0	0	0	6	0	0	0	0	0	0	0	0	0	0	0	0	d__Bacteria; p__Acidobacteriota; c__Vicinamibacteria; o__Subgroup_17; f__Subgroup_17; g__Subgroup_17; s__
1b90a117a1487dd61a86f7b60cc48c61	0	0	0	0	0	0	0	0	0	0	0	0	0	0	0	0	0	0	3	3	0	0	11	5	0	0	0	0	0	3	0	0	0	5	0	7	13	10	0	0	0	0	0	0	0	0	4	0	d__Bacteria; p__Acidobacteriota; c__Vicinamibacteria; o__Subgroup_17; f__Subgroup_17; g__Subgroup_17; s__
fe9c4fe9a1dd2c2680f264dd0033ebfc	0	0	0	0	0	0	1	16	2	4	3	0	9	0	0	4	0	0	0	0	0	0	0	0	0	0	0	0	0	0	0	0	0	0	0	0	0	0	0	0	0	0	0	0	0	0	0	0	d__Bacteria; p__Acidobacteriota; c__Vicinamibacteria; o__Subgroup_17; f__Subgroup_17; g__Subgroup_17; s__
ac6ea2219c2632fec8cc88ad72172583	7	12	19	0	0	0	5	31	5	12	6	6	0	7	0	10	0	0	0	0	0	0	0	0	0	0	0	0	0	0	0	0	0	0	0	6	0	0	0	0	0	0	0	0	0	0	0	0	d__Bacteria; p__Acidobacteriota; c__Vicinamibacteria; o__Subgroup_17; f__Subgroup_17; g__Subgroup_17; s__
1a15f6e9b39134d3273e36d82c0b9382	0	0	0	0	0	4	0	0	0	0	0	0	0	0	0	0	0	0	0	0	0	0	0	0	0	0	1	0	0	0	0	0	34	0	21	0	0	6	0	0	0	6	4	11	0	0	0	0	d__Bacteria; p__Acidobacteriota; c__Vicinamibacteria; o__Subgroup_17; f__Subgroup_17; g__Subgroup_17; s__
e6f306436fce9439849b33adff96715b	0	0	0	0	0	0	0	0	0	0	0	0	0	0	0	0	0	0	0	0	0	0	0	0	0	0	0	0	0	0	0	0	0	0	0	0	8	0	0	0	0	0	7	7	11	0	0	0	d__Bacteria
bd45a6bfc62a608285585c3d899c89a2	0	0	7	0	0	0	2	27	3	19	0	0	0	0	7	0	0	3	2	2	0	5	0	2	0	0	0	0	0	0	0	0	0	0	0	0	0	0	0	0	0	0	0	0	0	0	0	0	d__Bacteria; p__Planctomycetota; c__Phycisphaerae; o__Phycisphaerales; f__Phycisphaeraceae; g__uncultured; s__
037fe5f60b052d8ceef21bb12d76579e	0	0	0	0	0	0	0	0	0	0	0	0	0	0	0	0	0	0	0	0	0	0	0	0	0	0	0	0	0	0	0	0	0	0	2	0	0	0	0	0	0	0	9	20	19	0	0	0	d__Bacteria; p__Planctomycetota; c__Phycisphaerae; o__Phycisphaerales; f__Phycisphaeraceae; g__uncultured; s__
a9026e3190871e35aacb877ef67d3457	0	0	3	0	0	0	0	0	0	0	0	0	0	0	0	0	0	0	0	0	0	0	0	0	0	0	0	0	0	0	0	0	7	4	0	0	0	0	0	0	0	0	26	14	10	0	0	0	d__Bacteria; p__Planctomycetota; c__Phycisphaerae; o__Phycisphaerales; f__Phycisphaeraceae; g__uncultured; s__
df3c3b20a32cc4428cf67cd7173a326a	0	0	19	0	17	0	0	0	0	14	0	0	4	0	1	0	0	0	0	0	4	0	0	0	0	0	1	2	0	0	1	0	0	0	0	1	0	0	0	0	0	0	0	0	0	0	0	0	d__Bacteria; p__Planctomycetota; c__Phycisphaerae; o__Phycisphaerales; f__Phycisphaeraceae; g__uncultured; s__
51c0fdb8d2f2db7ac5a95cc31f9c12c1	0	7	0	0	0	13	0	9	0	0	0	5	0	1	0	8	0	0	0	0	0	0	0	0	0	0	0	0	0	0	0	0	0	0	0	0	0	3	0	0	0	0	0	0	0	0	0	5	d__Bacteria; p__Planctomycetota; c__Phycisphaerae; o__Phycisphaerales; f__Phycisphaeraceae; g__uncultured; s__
094979d0bc649a689320b3137143910c	0	0	0	8	0	14	0	0	0	3	0	0	0	0	0	0	0	0	0	0	0	0	0	0	0	0	0	0	0	0	0	0	0	0	0	0	0	0	0	2	0	9	8	21	15	0	0	4	d__Bacteria; p__Planctomycetota; c__Phycisphaerae; o__Phycisphaerales; f__Phycisphaeraceae; g__uncultured; s__
22ea202bbd06180c91ccebf4fbfaa140	0	0	0	0	0	0	0	0	0	0	0	0	0	0	0	0	0	0	0	0	0	0	0	0	0	0	0	0	0	0	0	0	0	0	0	0	0	0	0	0	0	0	20	14	24	0	0	0	d__Bacteria; p__Planctomycetota; c__Phycisphaerae; o__Phycisphaerales; f__Phycisphaeraceae; g__uncultured; s__
7d9d067f6394aa607f0df40d017855f0	0	0	0	0	0	0	0	0	0	0	0	0	0	0	0	0	0	0	0	0	7	0	0	0	0	0	0	0	0	0	0	0	18	0	3	0	0	0	0	0	0	0	0	0	0	0	6	0	d__Bacteria; p__Planctomycetota; c__Phycisphaerae; o__Phycisphaerales; f__Phycisphaeraceae; g__uncultured; s__
2c2cf159248ff3575c9775d06e0c293f	3	0	0	0	0	5	0	0	0	0	0	0	0	0	0	0	0	7	8	1	10	5	0	0	0	0	5	0	0	0	0	7	0	0	0	0	0	0	0	0	0	0	0	0	0	0	0	0	d__Bacteria; p__Planctomycetota; c__Phycisphaerae; o__Phycisphaerales; f__Phycisphaeraceae; g__uncultured; s__
699b48c94578e83d2afc40d11b306248	0	0	0	0	0	0	0	0	0	0	0	0	0	0	0	0	0	0	0	0	0	0	0	0	0	0	4	0	0	0	1	0	18	28	13	0	26	32	4	0	0	1	0	0	0	2	9	8	d__Bacteria; p__Acidobacteriota; c__Holophagae; o__Subgroup_7; f__Subgroup_7; g__Subgroup_7; s__
970c1af624f162291dad744d3062f0af	0	0	0	0	0	0	0	0	0	0	0	0	0	0	0	0	0	0	0	0	0	0	0	0	0	0	0	0	0	0	0	0	11	3	1	0	0	0	0	0	0	0	8	8	18	0	0	0	d__Bacteria; p__Proteobacteria; c__Gammaproteobacteria
c8c6539b5a3570fa752484cdf337560e	0	0	0	0	3	0	0	0	0	0	0	0	0	0	0	2	6	14	4	10	15	8	7	7	3	4	4	5	12	11	4	0	9	6	7	2	0	0	0	0	0	0	0	0	0	0	0	0	d__Bacteria; p__Myxococcota; c__Polyangia; o__Polyangiales; f__Sandaracinaceae; g__uncultured; s__
d83f29f1a140139899bdff5b62c9ba9b	188	382	465	177	187	61	115	327	259	476	261	394	309	298	257	354	213	205	219	221	331	186	143	147	116	125	221	222	139	211	281	135	67	49	49	159	225	150	383	153	0	255	0	0	0	304	224	247	d__Bacteria; p__Myxococcota; c__Polyangia; o__Polyangiales; f__Sandaracinaceae; g__uncultured; s__
34b93394ad2057aa52c4ca717f1bf4a1	0	51	87	54	83	0	20	75	25	77	40	50	49	66	0	59	98	126	83	106	201	98	169	58	42	73	126	121	68	91	161	57	0	35	0	29	147	149	205	87	0	162	0	0	0	227	130	202	d__Bacteria; p__Myxococcota; c__Polyangia; o__Polyangiales; f__Sandaracinaceae; g__uncultured; s__
3a2f6c397e3d0d1a5f9e9cde10e7b092	0	0	0	13	0	0	0	0	0	0	0	0	0	0	0	0	0	0	0	0	0	0	0	0	0	0	0	0	0	0	0	0	0	0	2	0	0	18	0	0	0	0	0	0	0	0	0	0	d__Bacteria; p__Planctomycetota; c__OM190; o__OM190; f__OM190; g__OM190; s__
636873f9a035d812cb57c45fa438835b	0	11	16	23	14	8	7	0	0	0	14	26	14	8	0	0	0	12	13	18	25	18	2	0	2	8	10	0	4	14	0	0	0	10	0	34	14	23	19	5	0	9	0	0	0	19	9	15	d__Bacteria; p__Planctomycetota; c__OM190; o__OM190; f__OM190; g__OM190; s__
7772fe5e142d4496688a4ea9892084c4	12	0	0	0	0	12	13	33	0	0	0	0	0	0	0	0	0	0	0	0	0	0	0	0	0	0	0	0	0	0	0	0	0	0	0	0	0	0	0	0	0	0	0	0	0	0	0	0	d__Bacteria; p__Planctomycetota; c__OM190; o__OM190; f__OM190; g__OM190; s__
66e27ffbbbe86a813bdb1db768a0de62	0	0	0	0	0	20	0	0	0	0	0	0	0	3	57	0	0	0	0	0	0	0	0	0	0	0	0	0	0	0	0	0	0	0	0	8	0	0	0	0	0	0	0	0	0	0	0	0	d__Bacteria; p__Planctomycetota; c__OM190; o__OM190; f__OM190; g__OM190; s__
414f1a24b5c7aef69033c441477e87f4	3	0	0	0	0	10	4	0	0	0	0	0	0	0	0	0	0	0	0	0	0	0	0	0	0	0	0	0	0	0	0	0	0	0	0	0	0	0	0	0	0	0	0	0	0	0	0	0	d__Bacteria; p__Planctomycetota; c__OM190; o__OM190; f__OM190; g__OM190; s__
bf49d5866f491dbed72f0577d107560f	8	0	20	0	0	15	2	0	10	22	15	10	14	4	0	0	0	0	0	0	0	0	0	0	0	0	0	0	0	0	0	0	0	0	0	6	0	0	0	0	0	0	0	0	0	0	0	0	d__Bacteria; p__Planctomycetota; c__OM190; o__OM190; f__OM190; g__OM190; s__
c5bbde698340094f3b82a018911f783f	0	0	0	0	0	2	0	14	0	0	0	0	0	0	0	0	0	0	0	1	0	0	0	0	0	0	0	0	0	0	0	0	0	0	0	10	0	0	0	0	0	0	0	0	0	0	0	0	d__Bacteria; p__Planctomycetota; c__OM190; o__OM190; f__OM190; g__OM190; s__
a9f8a8d0cc88906d6e570f2c98b941e1	7	14	0	0	0	14	6	0	0	0	0	9	13	0	0	0	0	0	0	0	0	0	0	0	0	0	0	0	0	0	0	0	0	0	0	11	0	0	0	0	0	0	0	0	0	0	0	0	d__Bacteria; p__Planctomycetota; c__OM190; o__OM190; f__OM190; g__OM190; s__
d24041d88defe3fe3ccb221d6cf13ad1	0	0	0	0	7	0	0	0	0	0	0	0	0	0	0	0	0	2	0	0	9	0	0	0	1	0	0	0	0	4	0	0	0	0	0	0	5	5	9	0	0	0	0	0	0	4	0	10	d__Bacteria; p__Planctomycetota; c__OM190; o__OM190; f__OM190; g__OM190; s__
1b52e1291a8d6c378cbd5d8e16a090ab	0	0	0	0	0	0	0	0	0	0	0	6	0	0	0	0	0	0	0	1	5	1	0	0	2	0	5	0	0	5	0	0	0	0	0	0	7	0	9	12	0	8	0	0	0	0	0	6	d__Bacteria; p__Planctomycetota
f54ebb27e1470679da5f72de077d53e1	0	0	15	0	0	0	0	3	0	5	0	0	0	2	0	0	2	1	0	0	11	0	0	0	0	1	0	0	0	0	3	0	0	4	5	8	0	5	0	0	0	0	0	0	0	0	1	0	d__Bacteria; p__Planctomycetota
21c9394f282f6a960f62d0b4fa2b3567	0	0	0	0	0	0	0	0	0	0	0	0	0	0	0	0	0	0	0	0	0	6	0	0	0	0	0	0	6	0	7	7	0	0	0	0	0	0	0	0	0	0	0	0	0	0	0	0	d__Bacteria; p__Planctomycetota; c__OM190; o__OM190; f__OM190; g__OM190; s__
7dd997370e987e00f8dc87f2c1ab42bd	0	0	0	0	0	1	0	0	0	0	0	0	0	0	0	0	0	0	0	0	0	0	0	0	0	0	0	0	0	0	0	0	0	0	0	0	4	0	6	0	0	0	0	0	0	8	0	0	d__Bacteria; p__Planctomycetota; c__OM190; o__OM190; f__OM190; g__OM190; s__
5e08011569ba75a2c7c9278acf694226	0	0	0	0	2	0	0	0	0	0	0	0	0	0	0	0	0	5	0	0	11	0	0	0	0	0	0	0	0	0	0	0	0	0	0	0	0	0	18	0	0	0	0	0	0	0	0	0	d__Bacteria; p__Planctomycetota; c__OM190; o__OM190; f__OM190; g__OM190; s__
42cc85d040d4d0ede4df07bde4006659	0	0	0	0	0	0	0	0	0	0	0	0	0	0	0	0	0	0	0	0	0	0	0	0	0	0	0	0	0	0	0	0	0	0	0	0	0	7	4	0	0	13	0	0	0	0	0	0	d__Bacteria; p__Planctomycetota; c__OM190; o__OM190; f__OM190; g__OM190; s__
d5d3352b152b6ee9e2881e9c7d2c4e42	0	0	0	0	0	0	0	0	0	0	0	0	0	0	0	0	0	0	0	0	0	0	0	0	0	0	0	0	0	0	0	0	0	0	0	0	0	10	0	18	0	34	0	0	0	9	6	0	d__Bacteria; p__Planctomycetota; c__OM190; o__OM190; f__OM190; g__OM190; s__
75d3ac059c1b1f6d6727a60b99f89496	4	0	5	0	8	5	3	13	4	4	5	0	6	0	0	3	2	2	5	0	15	0	0	0	0	1	0	0	0	4	0	0	0	0	0	11	0	3	0	0	0	0	0	0	0	2	0	1	d__Bacteria; p__Planctomycetota; c__OM190; o__OM190; f__OM190; g__OM190; s__
a8648e1951014152010c8ed8f7c315be	0	0	0	0	0	0	0	0	0	0	0	0	0	0	0	0	0	0	0	0	2	0	0	0	0	0	0	0	0	0	0	1	0	0	0	0	0	0	0	0	0	0	11	6	10	0	0	0	d__Bacteria; p__Proteobacteria; c__Gammaproteobacteria; o__Diplorickettsiales; f__Diplorickettsiaceae; g__Rickettsiella; s__
f0d33b0b8aaed69946091eb99a2e543b	0	0	0	0	0	0	0	0	0	0	0	0	0	0	0	0	0	0	0	0	0	0	0	0	0	0	0	0	0	0	0	0	0	3	0	0	0	0	0	0	0	0	7	0	17	0	0	0	d__Bacteria; p__Proteobacteria; c__Gammaproteobacteria; o__Coxiellales; f__Coxiellaceae; g__Coxiella; s__
9929b5ace31eb3ffd0458e52bb3f441d	0	0	0	0	0	0	0	0	0	0	0	0	0	0	0	0	0	0	0	0	0	0	0	0	0	0	0	0	0	0	0	0	11	3	9	0	0	0	0	4	0	3	7	9	5	1	0	0	d__Bacteria; p__Proteobacteria; c__Gammaproteobacteria
4cd0974ef18fb7ecba5ca9fbb54834e4	0	0	0	0	0	0	0	0	0	0	0	0	0	0	0	0	0	0	0	0	0	0	0	0	0	0	0	0	0	0	0	0	0	0	2	0	0	9	0	9	6	0	10	15	9	0	0	0	d__Bacteria; p__Proteobacteria; c__Gammaproteobacteria; o__Gammaproteobacteria_Incertae_Sedis; f__Unknown_Family; g__Unknown_Family; s__
062684a8fed653c27cd2c97c61d3abd0	0	0	0	0	0	0	0	0	0	0	0	0	0	0	0	0	0	0	0	0	0	0	0	0	0	0	0	0	0	0	0	0	0	0	0	0	0	0	0	0	0	0	8	8	12	0	0	4	d__Bacteria; p__Proteobacteria; c__Gammaproteobacteria; o__Gammaproteobacteria_Incertae_Sedis; f__Unknown_Family; g__Unknown_Family; s__
49a6c098758166e0326487f85246c57c	0	0	0	0	0	0	0	0	0	0	0	0	0	0	0	0	0	0	0	0	0	0	0	0	0	0	0	0	0	0	0	0	2	8	10	0	0	0	0	0	0	0	5	13	0	0	0	0	d__Bacteria; p__Proteobacteria; c__Gammaproteobacteria; o__Gammaproteobacteria_Incertae_Sedis; f__Unknown_Family; g__Unknown_Family; s__
cf2eea2a38138614b3121fc8cfae6b3a	37	7	0	2	0	0	2	19	135	5	75	138	121	27	181	9	6	1	0	1	0	0	0	46	40	0	4	0	5	0	11	2	0	0	0	4	0	0	0	0	0	0	0	0	0	0	0	0	d__Bacteria; p__Proteobacteria; c__Gammaproteobacteria; o__Pseudomonadales; f__Moraxellaceae; g__Psychrobacter; s__
8d4c07ee20834ad58ce711513e0d5d0a	0	0	0	0	3	0	0	0	0	0	0	0	0	2	0	0	11	14	20	7	3	2	0	11	0	16	20	4	15	15	7	0	12	2	8	0	0	9	1	0	0	0	0	0	0	2	0	0	d__Bacteria; p__Proteobacteria; c__Gammaproteobacteria; o__CH2b56; f__CH2b56; g__CH2b56; s__
2715d90982816f49d090c522ea51268a	0	0	0	0	0	0	0	0	0	0	0	0	0	0	0	0	0	0	0	0	0	0	0	0	0	0	0	0	0	0	0	0	0	0	0	0	0	0	0	0	0	0	16	30	12	0	0	0	d__Bacteria; p__Proteobacteria; c__Gammaproteobacteria
9b97b69f5eda90260c778d6242fee1c3	0	0	0	0	0	0	0	0	0	0	0	0	0	0	0	0	0	0	0	0	0	0	0	0	0	0	0	0	12	0	0	0	0	0	0	0	0	30	33	0	0	0	0	0	0	38	32	33	d__Bacteria; p__Proteobacteria; c__Gammaproteobacteria; o__B2M28; f__B2M28; g__B2M28; s__
b98aa773ac6c24289dcb899a335e85b5	0	0	0	0	0	0	0	0	0	0	0	0	0	0	0	0	14	20	13	8	0	0	16	13	0	11	20	14	11	12	8	10	0	0	0	0	0	0	0	0	0	0	0	0	0	0	0	0	d__Bacteria; p__Proteobacteria; c__Gammaproteobacteria; o__B2M28; f__B2M28; g__B2M28; s__
fd75e65cac72c3966628d55afb84e7ee	0	0	0	8	0	0	0	0	0	0	0	0	0	5	0	3	6	5	16	0	9	6	22	8	3	4	7	10	10	8	0	5	0	0	0	0	0	0	0	0	0	0	0	0	0	0	0	0	d__Bacteria; p__Proteobacteria; c__Gammaproteobacteria; o__B2M28; f__B2M28; g__B2M28; s__
40c83f3c69058bd9c01ad16bf9923d4b	0	0	0	0	0	0	0	0	0	0	0	0	0	0	0	0	0	0	0	0	0	0	0	0	0	0	0	0	0	0	0	0	0	0	0	0	16	0	0	0	0	0	0	0	0	8	0	11	d__Bacteria; p__Proteobacteria; c__Gammaproteobacteria; o__B2M28; f__B2M28; g__B2M28; s__
21d9e5a7223ce8e0a01cdce1ad755ae4	0	0	0	34	0	0	0	0	0	0	0	0	0	0	0	0	0	0	0	0	0	0	23	0	0	0	0	0	0	0	0	0	0	0	0	0	0	0	0	0	0	0	0	0	0	0	0	0	d__Bacteria; p__Proteobacteria; c__Gammaproteobacteria; o__B2M28; f__B2M28; g__B2M28; s__
d961a76a1175c13d8fedbf879b5741a7	62	64	96	3	35	8	26	82	65	92	46	54	42	51	0	45	44	59	74	20	65	52	64	45	25	56	69	86	68	55	81	44	8	27	9	23	210	153	234	35	0	67	0	0	0	218	209	213	d__Bacteria; p__Proteobacteria; c__Gammaproteobacteria; o__B2M28; f__B2M28; g__B2M28; s__
5295f710a2863493c3fa6f5d104b7f85	109	78	191	132	226	36	55	85	87	174	101	120	126	166	205	174	273	561	445	288	433	238	310	243	204	303	544	546	255	334	476	213	0	101	43	110	957	818	883	216	0	448	24	11	15	754	621	723	d__Bacteria; p__Proteobacteria; c__Gammaproteobacteria; o__B2M28; f__B2M28; g__B2M28; s__
68052e80105f1ae410e0bf9c880f0900	0	0	0	0	0	6	0	0	0	0	0	0	0	0	0	0	0	6	16	0	0	12	0	0	8	5	15	16	7	12	23	0	0	0	0	0	37	21	30	11	0	7	0	0	0	40	23	25	d__Bacteria; p__Proteobacteria; c__Gammaproteobacteria; o__B2M28; f__B2M28; g__B2M28; s__
20cfca717f9d37b97ae51d4839d69b20	0	0	0	0	0	0	0	0	0	0	0	0	0	0	0	0	7	0	0	0	0	0	0	0	0	0	0	0	5	0	0	0	0	0	0	0	0	0	0	0	0	0	0	0	0	0	0	0	d__Bacteria; p__Proteobacteria; c__Gammaproteobacteria; o__B2M28; f__B2M28; g__B2M28; s__
b5e1d8ed299b850ff141c59dbd332b55	0	0	0	0	0	0	0	0	0	0	0	0	0	0	0	0	0	0	0	0	0	0	0	0	0	0	0	7	0	0	7	0	0	0	0	0	0	7	0	0	0	0	0	0	0	0	0	0	d__Bacteria; p__Proteobacteria; c__Gammaproteobacteria; o__B2M28; f__B2M28; g__B2M28; s__
e75fe7e11215deae5226343f0a5c8890	0	0	0	0	0	0	0	0	0	0	0	0	0	0	0	0	14	14	4	11	0	7	0	17	2	11	13	0	12	11	0	7	0	4	0	0	0	0	0	0	0	0	0	0	0	0	0	0	d__Bacteria; p__Proteobacteria; c__Gammaproteobacteria; o__Thiotrichales; f__Thiotrichaceae; g__Cocleimonas; s__
1663af99579ec0c385b1b36b8646b2f0	3	0	14	0	8	0	0	4	4	5	0	2	0	6	0	0	10	19	19	9	9	12	21	9	6	9	20	13	10	9	17	11	0	0	0	0	0	3	0	0	0	12	0	0	0	0	0	2	d__Bacteria; p__Proteobacteria; c__Gammaproteobacteria; o__Thiotrichales; f__Thiotrichaceae; g__Cocleimonas; s__
76358959ff24c618509f390190b00744	1	0	0	0	6	0	5	0	0	2	0	2	0	4	0	0	4	6	14	12	17	10	0	7	4	7	15	10	7	6	8	2	0	0	0	0	23	14	13	13	0	34	0	0	0	18	15	15	d__Bacteria; p__Proteobacteria; c__Gammaproteobacteria; o__Thiomicrospirales; f__Thiomicrospiraceae; g__endosymbionts; s__
87ab34124974a7d387e5c44edf78d0e6	0	0	0	0	0	0	0	0	0	0	0	0	0	0	0	0	0	0	0	0	0	0	0	0	0	0	0	0	0	0	0	0	0	0	0	0	7	0	9	11	0	2	0	0	0	2	8	5	d__Bacteria; p__Proteobacteria; c__Gammaproteobacteria; o__Thiomicrospirales; f__Thiomicrospiraceae; g__endosymbionts; s__
5a071f1b39190a40831e38f86c9de400	0	0	0	0	0	0	0	0	0	0	0	0	0	0	0	0	0	0	5	0	0	0	0	0	0	0	4	7	0	0	5	0	0	0	0	0	0	4	7	0	0	0	0	0	0	0	4	0	d__Bacteria; p__Proteobacteria; c__Gammaproteobacteria; o__Ectothiorhodospirales; f__Thioalkalispiraceae; g__Thiohalophilus; s__
319a97d47d3624647541eb9b33553c12	0	0	0	0	0	0	0	0	0	0	0	0	0	0	0	0	0	0	0	0	0	0	0	0	0	0	0	0	0	0	0	0	0	0	0	0	0	0	0	0	0	0	0	0	0	0	13	5	d__Bacteria; p__Proteobacteria; c__Gammaproteobacteria; o__Ectothiorhodospirales; f__Thioalkalispiraceae; g__Thiohalophilus; s__
36c17039cdb0687991bac454c514f38e	0	0	0	0	0	0	0	0	0	0	0	0	0	0	0	0	0	0	0	0	0	0	0	0	0	0	0	0	0	0	0	0	1	0	16	0	10	0	0	0	0	0	0	0	0	0	5	0	d__Bacteria; p__Proteobacteria; c__Gammaproteobacteria; o__Gammaproteobacteria_Incertae_Sedis; f__Unknown_Family; g__Sulfuriflexus; s__
f4ecb01612983ef81ae0d2a7ef3947fd	0	0	0	0	0	0	0	0	0	0	0	0	0	0	0	0	0	0	0	0	0	0	0	0	0	0	0	0	0	0	0	0	0	16	0	0	0	8	0	0	0	0	0	0	0	0	0	0	d__Bacteria; p__Proteobacteria; c__Gammaproteobacteria
91228d426c302334340b1ba757ce5de6	7	2	0	17	4	0	0	0	0	0	0	0	0	3	0	5	0	7	0	4	0	0	2	3	2	5	3	4	4	0	0	0	0	0	1	0	0	3	11	0	0	0	0	0	0	2	8	8	d__Bacteria; p__Proteobacteria; c__Gammaproteobacteria
4f138e2c0a2bd4e764d6123b09fe4086	0	0	0	0	0	0	0	0	0	0	0	0	0	0	0	0	0	0	0	2	10	0	0	0	0	3	0	0	0	3	14	0	0	0	0	0	0	4	0	0	0	0	0	0	0	0	0	0	d__Bacteria; p__Proteobacteria; c__Gammaproteobacteria
c31a3c4e92814cfbef4a60657290115f	0	0	0	0	41	0	15	0	0	0	0	0	5	0	0	0	6	14	7	20	15	0	19	15	0	7	0	0	6	8	0	0	0	0	0	14	0	0	0	0	0	0	0	0	0	0	0	0	d__Bacteria; p__Proteobacteria; c__Gammaproteobacteria; o__Ectothiorhodospirales; f__Ectothiorhodospiraceae; g__Thiogranum; s__
f5435a9375649b7353fbcd38aff71ef0	0	0	0	48	19	0	8	0	0	0	6	9	0	10	0	11	20	26	19	18	46	22	23	15	7	11	22	0	18	24	15	9	5	0	8	13	0	0	11	0	0	0	0	0	0	5	0	14	d__Bacteria; p__Proteobacteria; c__Gammaproteobacteria; o__Ectothiorhodospirales; f__Ectothiorhodospiraceae; g__Thiogranum; s__
7e0de82e92d0f8df0ba2b514d0a3ffff	63	58	120	166	172	48	57	78	61	120	53	67	48	85	34	72	126	190	122	111	172	130	139	80	60	113	140	143	113	116	149	86	0	32	0	150	310	288	236	59	0	106	0	0	0	180	185	182	d__Bacteria; p__Proteobacteria; c__Gammaproteobacteria; o__Ectothiorhodospirales; f__Ectothiorhodospiraceae; g__Thiogranum; s__
8706c81e68aff48feb795c470647e26c	0	0	0	0	0	0	0	0	0	0	0	0	0	0	0	0	0	6	0	0	0	0	0	0	0	0	6	0	0	0	0	0	20	0	2	0	0	0	7	4	0	8	0	0	0	0	0	0	d__Bacteria; p__Proteobacteria; c__Gammaproteobacteria
9743ce1fe9424a0f7b36aafb04e4828c	0	0	0	33	0	0	0	0	0	0	23	0	0	20	31	18	19	26	19	0	0	0	23	13	0	13	18	0	24	18	0	0	0	0	0	0	0	0	0	0	0	0	13	0	0	0	0	0	d__Bacteria; p__Proteobacteria; c__Gammaproteobacteria; o__Ectothiorhodospirales; f__Ectothiorhodospiraceae; g__Thiogranum; s__
7f2729d8e901696144930379e6ed30dd	0	0	0	0	0	0	1	0	0	0	0	0	0	0	0	0	0	0	0	0	0	0	0	0	0	0	0	0	0	0	0	0	0	0	0	0	13	6	25	0	0	11	0	0	0	18	11	15	d__Bacteria; p__Proteobacteria; c__Gammaproteobacteria; o__Thiomicrospirales; f__Thiomicrospiraceae; g__endosymbionts; s__
659e5417f9f5a860a0f214ee1775e413	0	0	0	0	0	0	0	0	0	0	0	0	0	3	0	0	0	6	4	5	0	0	0	5	1	7	10	0	5	6	0	1	0	30	40	0	4	0	11	68	158	2	0	0	0	6	11	14	d__Bacteria; p__Proteobacteria; c__Gammaproteobacteria; o__Gammaproteobacteria; f__Thioprofundaceae; g__Thioprofundum; s__
56c5755f8ecc021db4d4259a0f70458b	0	0	0	0	0	0	0	0	0	0	0	0	0	0	0	0	0	0	0	0	0	0	0	0	0	0	0	0	0	0	0	0	0	0	0	0	7	0	0	0	0	0	0	0	0	0	8	4	d__Bacteria; p__Proteobacteria; c__Gammaproteobacteria
acff7ded9241b75bee5442f479982314	0	0	0	0	0	0	0	0	0	0	0	0	0	0	0	0	0	0	0	0	0	0	0	0	0	0	0	0	0	0	0	0	29	0	7	0	0	0	0	0	0	0	0	0	0	0	0	0	d__Bacteria; p__Proteobacteria; c__Gammaproteobacteria; o__Coxiellales; f__Coxiellaceae; g__Coxiella; s__
26a39e771abec623a5421ec79a36b93b	0	0	0	0	0	0	0	0	0	0	0	0	0	0	0	0	0	0	0	0	0	0	0	0	0	0	0	0	0	0	0	0	0	3	0	0	0	0	0	0	0	0	10	9	8	0	0	0	d__Bacteria; p__Proteobacteria; c__Gammaproteobacteria; o__Coxiellales; f__Coxiellaceae; g__Coxiella; s__
25746138785e7042ea6579e927c2dcb5	0	0	0	0	0	0	0	0	0	0	0	0	0	0	0	0	0	2	8	0	0	0	0	0	4	0	3	5	1	3	9	0	0	0	0	0	0	0	0	0	0	0	0	0	0	0	0	0	d__Bacteria; p__Proteobacteria; c__Gammaproteobacteria; o__Ectothiorhodospirales; f__Thioalkalispiraceae; g__Thiohalophilus; s__
00f434e9ff05622b21a6e5faad9a3658	3	0	0	0	3	5	0	0	0	3	0	0	0	0	0	0	0	0	0	0	0	0	0	0	3	0	0	0	0	0	0	0	0	0	0	0	12	0	0	25	0	34	0	0	0	0	10	12	d__Bacteria; p__Proteobacteria; c__Gammaproteobacteria; o__Thiomicrospirales; f__Thiomicrospiraceae; g__endosymbionts; s__
286ff54929e8b0b2c599fa022d8eed6e	0	0	0	0	6	0	2	0	0	0	5	0	0	3	0	0	2	10	5	5	0	2	0	5	4	5	9	9	4	3	5	4	33	0	9	0	0	0	0	0	0	0	0	0	0	0	0	0	d__Bacteria; p__Proteobacteria; c__Gammaproteobacteria
f775de7fe6e52c3d2d8e6c7a12ee313b	4	0	11	0	0	0	7	0	0	0	0	0	0	9	0	0	15	24	11	9	0	0	0	17	7	21	0	0	9	21	0	0	0	0	0	3	0	0	0	0	0	0	0	0	0	0	0	0	d__Bacteria; p__Proteobacteria; c__Gammaproteobacteria; o__Thiomicrospirales; f__Thiomicrospiraceae; g__endosymbionts; s__
49a2aa6923ebfc80db7bd3df81e28bce	0	0	0	0	0	0	0	0	0	0	0	0	0	0	0	0	0	0	0	0	0	0	0	0	0	0	0	0	0	0	0	0	28	0	16	0	0	0	0	0	0	0	0	0	0	0	0	0	d__Bacteria; p__Proteobacteria; c__Gammaproteobacteria; o__Thiomicrospirales; f__Thiomicrospiraceae; g__endosymbionts; s__
f4d079f6a3c99f5efacaebcfb0eb2ea5	0	1	0	34	5	0	0	0	0	0	0	6	8	3	3	9	8	38	15	4	20	21	18	6	12	16	27	34	14	14	16	15	0	8	0	0	52	54	44	13	0	28	0	0	0	45	44	42	d__Bacteria; p__Proteobacteria; c__Gammaproteobacteria; o__Thiomicrospirales; f__Thiomicrospiraceae; g__endosymbionts; s__
86ef25d804ba15d8439a773d51d3edda	0	0	0	0	0	0	0	0	0	0	0	0	0	0	0	0	0	0	0	0	0	0	0	0	0	0	0	0	0	0	0	0	0	4	9	0	0	0	4	4	0	8	0	0	0	2	8	8	d__Bacteria; p__Proteobacteria; c__Gammaproteobacteria; o__Pseudomonadales; f__Marinomonadaceae; g__Marinomonas; s__
c8bde35d87feb2a019fece72c5a8af27	9	0	0	0	0	6	3	5	0	9	0	0	0	4	0	0	0	0	0	0	0	0	22	0	0	0	0	0	0	0	0	8	0	0	0	6	0	0	0	0	0	0	0	0	0	11	0	0	d__Bacteria; p__Proteobacteria; c__Gammaproteobacteria; o__Pseudomonadales; f__Marinomonadaceae; g__Marinomonas; s__
55f551c495c9fbdf4e7605b2c22444bb	0	0	0	45	22	10	2	0	0	0	0	0	0	0	0	0	0	5	3	4	8	11	0	0	0	1	9	27	3	6	22	4	13	0	7	0	4	16	13	81	155	0	16	21	15	4	14	14	d__Bacteria; p__Proteobacteria; c__Gammaproteobacteria; o__Pseudomonadales; f__Marinomonadaceae; g__Marinomonas; s__
d7bcef80ac9a8b1c5e73a938a7f9f798	0	0	0	0	0	0	0	0	0	0	0	0	0	0	0	12	355	64	15	0	0	0	0	273	694	0	0	0	0	0	0	0	0	56	0	0	0	0	0	0	0	0	0	0	0	0	0	0	d__Bacteria; p__Proteobacteria; c__Gammaproteobacteria; o__Pseudomonadales; f__Marinomonadaceae; g__Marinomonas; s__
2412eebd6bfdfa9814e463b5c3043e8b	0	10	0	75	27	6	14	7	7	0	0	21	6	1	66	0	6	62	20	47	43	57	36	10	138	14	10	89	22	17	48	90	0	0	0	8	0	0	0	0	0	0	0	0	0	0	0	0	d__Bacteria; p__Proteobacteria; c__Gammaproteobacteria; o__Pseudomonadales; f__Marinomonadaceae; g__Marinomonas; s__
e9545cc5d58b98d95f826c8b3a897e78	4	6	0	0	0	0	0	9	0	13	1	6	0	5	4	0	0	0	0	0	0	0	0	0	0	0	0	0	0	0	0	0	0	0	0	4	0	0	0	0	0	0	0	0	0	0	0	0	d__Bacteria; p__Proteobacteria; c__Gammaproteobacteria; o__Pseudomonadales; f__Pseudomonadaceae; g__Pseudomonas; s__
38c27ceaed634984c1225a82648cf571	0	0	0	0	0	0	0	0	0	0	0	0	0	0	0	0	0	0	0	0	0	0	0	0	0	0	0	0	0	0	0	0	0	0	0	0	0	0	0	9	0	10	0	0	0	0	0	0	d__Bacteria; p__Proteobacteria; c__Gammaproteobacteria; o__Pseudomonadales; f__Pseudomonadaceae; g__Pseudomonas; s__
0b36c352632cb1346cdc7d73f9fb376c	0	0	0	0	0	0	0	0	0	0	0	0	0	0	0	0	0	0	0	0	0	0	0	0	0	0	0	0	0	0	0	0	0	0	0	0	0	0	0	0	0	0	7	5	8	0	0	0	d__Bacteria; p__Proteobacteria; c__Gammaproteobacteria; o__Pseudomonadales; f__Pseudomonadaceae; g__Pseudomonas; s__
5648dccee530d68ceb3e4d7d22cf8756	0	0	0	0	13	0	382	0	0	0	0	0	0	0	0	0	0	0	0	0	0	0	0	0	0	0	0	0	0	0	0	0	0	0	0	4	0	0	0	0	0	0	0	0	0	0	0	0	d__Bacteria; p__Proteobacteria; c__Gammaproteobacteria; o__Pseudomonadales; f__Pseudomonadaceae; g__Pseudomonas; s__
1888ef67c8aea9e36f300b550e8f07aa	0	0	0	28	5	0	0	0	0	0	0	0	0	0	0	0	0	6	2	0	10	0	0	0	0	2	13	17	0	6	9	0	88	63	97	0	72	49	41	50	92	14	17	24	16	19	32	28	d__Bacteria; p__Proteobacteria; c__Gammaproteobacteria; o__Ectothiorhodospirales
bbe26deb4fe3d1271f360a4c3b23fc24	0	0	0	0	0	0	0	0	0	0	0	0	0	0	0	0	0	0	0	0	0	0	0	0	0	0	0	0	0	0	0	0	106	139	136	0	13	50	15	28	54	26	65	77	87	8	20	7	d__Bacteria; p__Proteobacteria; c__Gammaproteobacteria; o__Ectothiorhodospirales
5dcb173e389689ee16d161d7963e0e03	0	0	0	0	0	0	0	0	0	0	0	0	0	0	0	0	0	0	0	0	0	0	0	0	0	0	0	0	0	0	0	0	0	0	0	0	7	5	0	3	0	0	13	21	15	0	0	0	d__Bacteria; p__Proteobacteria; c__Gammaproteobacteria; o__Coxiellales; f__Coxiellaceae; g__Coxiella; s__
4dcc939aac435c413e3bbea6ff1ae84b	0	0	0	0	0	0	0	0	0	0	0	0	0	0	0	0	0	0	0	0	0	0	0	0	0	0	0	0	0	0	0	0	0	0	0	0	0	0	0	0	0	0	20	6	9	0	0	0	d__Bacteria; p__Proteobacteria; c__Gammaproteobacteria; o__Coxiellales; f__Coxiellaceae; g__Coxiella; s__
7876a5906e5be58d068237cd0b6ebb3c	0	0	0	24	0	0	0	0	0	0	0	0	0	0	0	0	0	0	0	0	0	0	30	0	0	0	0	0	0	0	0	0	0	0	0	0	0	0	0	0	0	0	6	5	3	0	0	0	d__Bacteria; p__Proteobacteria; c__Gammaproteobacteria; o__Gammaproteobacteria_Incertae_Sedis; f__Unknown_Family; g__Acidibacter; s__
245e06fc5f47789d6bb2567f0d13e9e9	0	0	0	0	0	0	0	0	0	0	0	0	0	0	0	0	0	0	0	0	0	0	0	0	0	0	0	0	0	0	0	0	31	0	7	0	0	0	0	0	0	0	0	0	0	0	0	0	d__Bacteria; p__Proteobacteria; c__Gammaproteobacteria; o__Gammaproteobacteria_Incertae_Sedis; f__Unknown_Family; g__Unknown_Family; s__
6577a761bd3ab3de8e8591d8fa82b37e	0	0	0	0	0	0	0	0	0	0	0	0	0	0	0	0	0	0	0	0	0	0	0	0	0	0	0	0	0	0	0	0	14	29	13	0	0	11	0	0	0	0	67	41	51	0	0	0	d__Bacteria; p__Proteobacteria; c__Gammaproteobacteria; o__Gammaproteobacteria_Incertae_Sedis; f__Unknown_Family; g__Unknown_Family; s__
63d29f138db3c100c7d909b9d6690037	0	0	0	0	0	0	2	5	9	5	7	10	7	4	0	1	0	0	0	0	0	0	0	0	0	0	0	0	0	0	0	0	0	0	0	0	0	0	0	0	0	0	0	0	0	0	0	0	d__Bacteria; p__Proteobacteria; c__Gammaproteobacteria; o__Pseudomonadales; f__Moraxellaceae; g__Psychrobacter; s__
49613975be1d58a6c2c388fc7fdc23a9	0	0	0	0	0	0	0	0	0	0	0	0	0	0	0	0	0	0	0	0	0	0	0	0	0	0	0	0	0	0	0	0	0	0	0	0	0	0	0	0	0	0	6	7	12	0	0	0	d__Bacteria; p__Proteobacteria; c__Gammaproteobacteria; o__EC3; f__EC3; g__EC3; s__
7fb23012696f565ae0fa1a9e90a535ea	0	0	0	0	0	27	12	0	0	17	7	0	0	0	0	0	0	0	0	0	0	0	0	0	0	0	0	0	0	0	0	0	0	0	0	0	0	0	0	0	0	0	0	0	0	0	0	0	d__Bacteria; p__Proteobacteria; c__Gammaproteobacteria; o__Nitrosococcales; f__Nitrosococcaceae
b054ec91c842247950f05cfe59d4d0df	0	0	0	0	0	0	0	0	0	0	0	0	0	0	0	0	0	0	0	0	0	0	0	0	0	0	0	0	0	0	0	0	10	0	5	0	0	0	0	0	0	0	0	0	0	0	0	0	d__Bacteria; p__Proteobacteria; c__Gammaproteobacteria; o__Gammaproteobacteria_Incertae_Sedis; f__Unknown_Family; g__Unknown_Family; s__
a4b0da3fc460af2d15b18a7829b0cf8b	0	0	0	0	0	0	0	0	0	0	0	0	0	0	0	0	0	0	0	0	0	0	0	0	0	0	0	0	0	0	0	0	0	0	0	0	0	0	0	0	0	0	10	21	14	0	0	0	d__Bacteria; p__Proteobacteria; c__Gammaproteobacteria; o__Gammaproteobacteria_Incertae_Sedis; f__Unknown_Family; g__Unknown_Family; s__
0fbc22e0696762f1eca155269a6316c1	0	0	0	0	0	0	0	0	0	0	0	0	0	0	0	0	0	0	0	0	0	0	0	0	0	0	0	0	0	0	0	0	0	0	0	0	0	0	0	79	145	0	0	0	0	0	0	0	d__Bacteria; p__Proteobacteria; c__Gammaproteobacteria; o__Gammaproteobacteria_Incertae_Sedis; f__Unknown_Family; g__Unknown_Family; s__
2ff0e107547afe523a262d0f871e230d	0	0	0	0	0	0	0	0	0	0	0	0	0	0	0	0	0	0	0	0	0	0	0	0	0	0	0	0	0	0	0	0	10	0	7	0	0	0	0	0	0	0	0	0	0	0	0	0	d__Bacteria; p__Proteobacteria; c__Gammaproteobacteria; o__Gammaproteobacteria_Incertae_Sedis; f__Unknown_Family; g__Unknown_Family; s__
45cae3b5525b7b14c53d7e0832e421b3	0	0	0	0	0	0	0	0	0	0	0	0	0	0	0	0	0	0	0	0	0	0	0	0	0	0	0	0	0	0	0	0	0	0	0	0	0	0	0	14	0	33	0	0	0	0	0	0	d__Bacteria; p__Proteobacteria; c__Gammaproteobacteria
9529db062e2737165bf6bb8b099ce6b6	0	0	0	0	0	0	0	0	0	0	0	0	0	0	0	0	0	0	0	0	0	0	0	0	0	0	0	0	0	0	0	0	0	0	0	0	0	0	0	0	0	0	7	8	5	0	0	0	d__Bacteria; p__Proteobacteria; c__Gammaproteobacteria
acd66d6264cd01d8f6fd6e31cf28e896	0	0	0	0	0	0	0	0	0	0	0	0	0	0	0	0	0	0	0	0	0	0	0	0	0	0	0	0	0	0	0	0	16	0	11	0	0	0	0	0	0	0	0	0	0	0	0	0	d__Bacteria; p__Proteobacteria; c__Gammaproteobacteria; o__Coxiellales; f__Coxiellaceae; g__Coxiella; s__
07af736c1d2743842ec6e701631a2cc5	0	0	0	0	0	0	0	0	0	0	0	0	0	0	0	0	0	0	0	0	0	0	0	0	0	0	0	0	0	0	0	0	0	0	0	0	0	0	0	0	0	0	10	13	5	0	0	0	d__Bacteria; p__Proteobacteria; c__Gammaproteobacteria; o__Coxiellales; f__Coxiellaceae; g__Coxiella; s__
d0a6e9679deb4beee104d3811ce987ad	0	0	0	0	0	0	0	0	0	0	0	0	0	0	0	0	0	0	0	0	0	0	0	0	0	0	0	0	0	0	0	0	0	0	0	0	0	0	0	0	0	0	18	19	18	0	0	0	d__Bacteria; p__Proteobacteria; c__Gammaproteobacteria; o__Coxiellales; f__Coxiellaceae; g__Coxiella; s__
e716f929d5e9c9ef69eb8d8983f39b8b	0	0	0	0	0	0	0	0	0	0	0	0	0	0	0	0	0	0	0	0	0	0	0	0	0	0	0	0	0	0	0	0	0	0	0	0	0	0	0	0	0	0	7	5	13	0	0	0	d__Bacteria; p__Proteobacteria; c__Gammaproteobacteria; o__Coxiellales; f__Coxiellaceae; g__Coxiella; s__
da2d0041d07d549796996f8e3563ea3d	0	0	0	0	0	0	0	0	0	0	0	0	0	0	0	0	0	0	0	0	0	0	0	0	0	0	0	0	0	0	0	0	0	3	1	0	0	0	0	0	0	0	10	13	18	0	0	0	d__Bacteria; p__Proteobacteria; c__Gammaproteobacteria; o__Coxiellales; f__Coxiellaceae; g__Coxiella; s__
0a9f7d452e2081c6a5be9347704ae94c	0	0	0	0	0	0	0	0	0	0	0	0	0	0	0	0	0	0	0	0	0	0	0	0	0	0	0	0	0	0	0	0	10	0	10	0	0	0	0	0	0	0	0	0	0	0	0	0	d__Bacteria; p__Proteobacteria; c__Gammaproteobacteria; o__Coxiellales; f__Coxiellaceae; g__Coxiella; s__
9bf06928bcca0ab50521d3b6b980836b	0	0	0	0	0	0	0	0	0	0	0	0	0	0	0	0	0	0	0	0	0	0	0	0	0	0	0	0	0	0	0	0	0	0	3	0	0	0	0	0	0	0	21	7	7	0	0	0	d__Bacteria; p__Proteobacteria; c__Gammaproteobacteria; o__Coxiellales; f__Coxiellaceae; g__Coxiella; s__
e35a2cedd5f472338d61ba598b9733b9	0	0	0	0	0	0	0	0	0	0	0	0	0	0	0	0	0	0	0	0	0	0	0	0	0	0	0	0	0	0	0	0	0	0	0	0	0	0	0	35	67	0	0	0	0	0	0	0	d__Bacteria; p__Proteobacteria; c__Gammaproteobacteria; o__Coxiellales; f__Coxiellaceae; g__Coxiella; s__
1353950710c11d647ebb6bc76801c745	0	0	0	0	0	0	0	0	0	0	0	0	0	0	0	0	0	0	0	0	0	0	0	0	0	0	0	0	0	0	0	0	0	13	9	0	3	8	0	0	0	4	0	0	0	0	0	0	d__Bacteria; p__Proteobacteria; c__Gammaproteobacteria; o__Coxiellales; f__Coxiellaceae; g__Coxiella; s__
66d8cdad40795866558df3ca0de8f1d2	0	0	0	0	0	0	0	0	0	0	0	0	0	0	0	0	0	0	0	0	0	0	0	0	0	0	0	0	0	0	0	0	0	0	0	0	0	0	0	0	0	0	18	7	22	0	0	0	d__Bacteria; p__Proteobacteria; c__Gammaproteobacteria; o__Coxiellales; f__Coxiellaceae; g__Coxiella; s__
f753f08cd728fc7864ecb47476c12573	0	0	0	0	0	0	0	0	0	0	0	0	0	0	0	0	0	0	0	0	0	0	0	0	0	0	0	0	0	0	0	0	0	0	0	0	0	0	0	0	0	0	6	21	8	0	0	0	d__Bacteria; p__Proteobacteria; c__Gammaproteobacteria
616aadbc2fac5c839b16dca68aef79d5	0	0	0	0	0	0	0	0	0	0	0	0	0	0	0	0	0	0	0	0	0	0	0	0	0	0	0	0	0	0	0	0	14	0	9	0	0	0	0	0	0	0	0	0	0	0	0	0	d__Bacteria; p__Proteobacteria; c__Gammaproteobacteria; o__Diplorickettsiales; f__Diplorickettsiaceae; g__uncultured; s__
6057b7fd733ed0dd73e97e47d5cac1d1	0	0	0	0	0	0	0	0	0	0	0	0	0	0	0	0	0	0	0	0	0	0	0	0	0	0	0	0	0	0	0	0	13	0	7	0	0	0	0	0	0	0	0	0	0	0	0	0	d__Bacteria; p__Proteobacteria; c__Gammaproteobacteria
269665e4efabc65e1199687212275013	0	0	0	0	0	0	0	0	0	0	0	0	0	0	0	0	0	0	0	0	0	0	0	0	0	0	0	0	0	0	0	0	0	4	0	0	0	0	2	0	0	0	11	25	20	0	0	0	d__Bacteria; p__Proteobacteria; c__Gammaproteobacteria
82d7f460c3121de91c31c54b121a56ee	0	0	0	0	0	0	0	0	0	0	0	0	0	0	0	0	0	0	0	0	0	0	0	0	0	0	0	0	0	0	0	0	0	0	0	0	0	0	0	0	0	0	6	17	18	0	0	0	d__Bacteria; p__Proteobacteria; c__Gammaproteobacteria; o__Coxiellales; f__Coxiellaceae; g__Coxiella; s__
fe63629300e820ea167ee6c92e068537	0	0	0	0	0	0	0	0	0	0	0	0	0	0	0	0	0	0	0	0	0	0	0	0	0	0	0	0	0	0	0	0	21	0	15	0	0	0	0	0	0	0	11	9	13	0	0	0	d__Bacteria; p__Proteobacteria; c__Gammaproteobacteria; o__Coxiellales; f__Coxiellaceae; g__Coxiella; s__
71eb821531228f0196e358f204aadf3a	0	0	0	0	0	0	0	0	0	0	0	0	0	0	0	0	0	0	0	0	0	0	0	0	0	0	0	0	0	0	0	0	0	0	0	0	0	0	0	16	10	0	0	0	0	0	0	0	d__Bacteria; p__Proteobacteria; c__Gammaproteobacteria; o__Coxiellales; f__Coxiellaceae; g__Coxiella; s__
3725d9d636ff2f08d148e477bd964c42	0	0	0	0	0	0	0	0	0	0	0	0	0	0	0	0	0	0	0	0	0	0	0	0	0	0	0	0	0	0	0	0	0	0	0	0	0	0	0	52	91	0	0	0	0	0	0	0	d__Bacteria; p__Proteobacteria; c__Gammaproteobacteria; o__Coxiellales; f__Coxiellaceae; g__Coxiella; s__
b4da1c61a42ff48e1641dbe89874b5e2	0	0	0	0	0	0	0	0	0	0	0	0	0	0	0	0	0	0	0	0	0	0	0	0	0	0	0	0	0	0	0	0	0	0	0	0	0	0	0	0	0	0	7	7	19	0	0	0	d__Bacteria; p__Proteobacteria; c__Gammaproteobacteria; o__Coxiellales; f__Coxiellaceae; g__Coxiella; s__
5345d9343f5fcf69e1726709b8f76cd7	0	0	0	0	0	0	0	0	0	0	0	0	0	0	0	0	0	0	0	0	0	0	0	0	0	0	0	0	0	0	0	0	0	0	0	0	0	0	0	0	0	0	21	15	16	0	0	0	d__Bacteria
051e9743d6f6544a4b4b02b1f05b09be	0	0	0	0	0	0	0	0	0	0	0	0	0	0	0	0	0	0	0	0	0	0	0	0	0	0	0	0	0	0	0	0	0	0	0	0	0	0	0	28	41	0	0	0	0	0	0	0	d__Bacteria; p__Proteobacteria; c__Gammaproteobacteria; o__Thiomicrospirales; f__Thiomicrospiraceae; g__Thiomicrorhabdus; s__
a08fb5b3071fe1f89f474562c57c4d83	0	0	0	0	0	0	0	0	0	0	0	0	0	0	0	0	0	0	0	0	0	0	0	0	0	0	0	0	0	0	0	0	0	0	0	0	0	0	0	54	128	0	0	0	0	0	0	0	d__Bacteria
7dd119482cbf29cf2d4979601ebf6437	0	0	0	0	0	0	0	0	0	0	0	0	0	0	0	0	0	0	0	0	0	0	0	0	0	0	0	0	0	0	0	0	32	10	22	0	0	4	0	6	0	7	5	0	0	0	1	4	d__Bacteria; p__Myxococcota; c__Polyangia; o__Blfdi19; f__Blfdi19; g__Blfdi19; s__
640b7afd95926043b1c2fe7cd0ab1f2f	0	0	0	0	0	0	0	0	0	0	0	0	0	0	0	0	0	0	0	0	0	0	0	0	0	0	0	0	0	0	0	0	32	0	25	0	4	0	0	0	0	2	0	0	0	0	0	0	d__Bacteria
3a5b4e0bdf35ae52a0fecf0d097e29a3	0	0	0	10	7	0	0	0	0	0	0	0	0	0	0	0	0	0	0	0	0	0	0	0	0	0	5	5	0	0	7	0	0	0	0	0	5	0	11	0	0	0	0	0	0	0	0	0	d__Bacteria; p__NB1-j; c__NB1-j; o__NB1-j; f__NB1-j; g__NB1-j; s__
b614e00062fca5a42aee5c0ffad06177	20	41	56	94	123	24	9	42	38	62	17	57	41	57	59	48	42	92	89	61	176	56	30	30	34	37	92	85	31	69	139	46	0	0	0	34	222	192	275	75	0	96	0	0	0	235	187	208	d__Bacteria; p__Myxococcota; c__Polyangia; o__Polyangiales; f__Sandaracinaceae; g__uncultured; s__
a567d871c9a9435a151554f86aa1de97	0	0	0	0	0	0	0	0	0	0	0	0	0	0	0	0	2	8	5	0	0	2	0	2	0	1	2	6	1	7	3	1	0	2	0	0	2	0	0	0	0	0	0	0	0	1	0	0	d__Bacteria; p__Myxococcota; c__Polyangia; o__Polyangiales; f__Sandaracinaceae; g__uncultured; s__
f56fd6e7707df8ea9acfb94c34dafaaa	0	0	0	0	0	0	0	0	0	0	0	0	0	0	0	0	0	0	0	0	0	0	0	0	0	0	0	0	0	0	0	0	0	0	0	0	0	0	0	8	22	0	0	0	0	0	0	0	d__Bacteria; p__Proteobacteria; c__Gammaproteobacteria; o__uncultured; f__uncultured; g__uncultured; s__
ff0712b82a5d8f471ec514192788c9bc	0	0	0	0	0	0	0	0	0	0	0	0	0	0	0	0	0	0	0	0	0	0	0	0	0	0	0	0	0	0	0	0	0	0	0	0	0	0	0	51	139	0	0	0	0	0	0	0	d__Bacteria; p__Proteobacteria; c__Gammaproteobacteria
72aea4ae51b9eab2d29dc03aa66d6e6e	0	0	0	0	0	0	0	0	0	0	0	0	0	0	0	0	0	0	0	0	0	0	0	0	0	0	0	0	0	0	0	0	0	0	0	0	0	0	0	0	0	0	9	14	12	0	0	0	d__Bacteria; p__Proteobacteria; c__Gammaproteobacteria
d579a6ca3676bc55d993fb3c2c0616dc	0	0	0	5	0	0	0	0	0	0	0	0	0	0	0	0	0	0	0	0	16	0	0	0	0	0	0	0	0	0	16	0	0	0	0	0	0	0	0	0	0	0	0	0	0	0	0	0	d__Bacteria; p__Proteobacteria; c__Gammaproteobacteria; o__B2M28; f__B2M28; g__B2M28; s__
e5dec33d9df312062cdd968738d272e5	0	0	0	34	0	0	0	0	0	0	0	0	0	0	0	0	0	28	18	0	25	0	0	0	0	0	15	28	0	18	37	0	0	0	0	0	34	25	26	0	0	0	0	0	0	33	21	25	d__Bacteria; p__Proteobacteria; c__Gammaproteobacteria; o__B2M28; f__B2M28; g__B2M28; s__
86a0324c08f20639faa9d8827bcb7a95	0	0	0	0	0	0	0	0	0	0	0	0	0	0	0	0	0	0	0	0	0	0	0	0	0	0	0	0	0	0	0	0	0	0	0	0	16	21	12	2	0	0	0	0	0	9	4	12	d__Bacteria; p__Proteobacteria; c__Gammaproteobacteria; o__B2M28; f__B2M28; g__B2M28; s__
218e3ce596dd0e315947db0b7b15e64a	0	0	0	0	18	0	0	0	0	0	0	0	0	0	0	0	4	4	5	0	0	0	0	0	0	0	0	12	4	3	0	9	0	0	0	0	0	0	0	0	0	0	0	0	0	0	0	0	d__Bacteria; p__Proteobacteria; c__Gammaproteobacteria; o__B2M28; f__B2M28; g__B2M28; s__
c2e169a625714fe056705cad9dce4f62	10	12	19	0	0	0	0	10	0	0	5	3	0	5	0	10	0	0	0	0	0	0	0	1	0	0	0	0	0	0	0	0	0	0	0	6	0	0	0	0	0	0	0	0	0	0	0	0	d__Bacteria; p__Proteobacteria; c__Gammaproteobacteria
26c851dc585106d0c59d2149f53a50ef	21	31	46	64	76	6	15	21	27	45	23	24	24	42	12	47	123	143	137	77	108	78	95	70	51	80	94	108	77	45	102	75	0	28	0	25	0	8	15	0	0	0	0	0	0	16	16	12	d__Bacteria; p__Proteobacteria; c__Gammaproteobacteria; o__B2M28; f__B2M28; g__B2M28; s__
0eeca8e0ee49fd68a841480070dd1aa3	0	0	0	0	0	0	0	0	0	0	0	0	0	0	0	0	0	0	0	0	0	0	0	0	0	0	0	0	0	0	0	0	0	0	0	0	0	0	0	23	0	59	0	0	0	0	0	0	d__Bacteria; p__Proteobacteria; c__Gammaproteobacteria; o__B2M28; f__B2M28; g__B2M28; s__
780cb2eb23f3b3ff96fbc775a260a6fa	28	28	0	89	83	0	23	0	0	37	0	43	0	28	0	24	78	190	119	67	125	53	0	60	51	87	90	131	51	80	118	55	0	0	0	0	303	223	291	50	0	89	0	0	0	286	168	224	d__Bacteria; p__Proteobacteria; c__Gammaproteobacteria; o__B2M28; f__B2M28; g__B2M28; s__
59598754e33478e84637c1a2c35b47a3	0	0	0	0	0	0	0	0	0	0	0	0	0	0	0	0	0	0	6	0	8	0	0	0	0	0	6	0	4	0	0	0	0	0	0	0	0	0	0	0	0	0	0	0	0	0	0	0	d__Bacteria; p__Proteobacteria; c__Gammaproteobacteria; o__B2M28; f__B2M28; g__B2M28; s__
e669360f571ef3a01c3c7672e0c90e52	0	0	0	0	0	0	0	0	0	0	0	0	0	0	0	0	0	0	0	0	0	0	0	0	0	0	0	0	0	0	0	0	0	0	0	0	32	38	24	17	0	20	0	0	0	20	13	23	d__Bacteria; p__Proteobacteria; c__Gammaproteobacteria; o__Ectothiorhodospirales; f__Ectothiorhodospiraceae; g__Thiogranum; s__
7a5e91e2db28c7d878c2e78028a656d2	0	0	0	0	0	0	0	0	0	0	0	0	0	0	0	0	0	10	9	0	11	5	0	5	0	2	14	19	0	2	6	0	0	0	0	0	0	0	3	0	0	0	0	0	0	0	0	3	d__Bacteria; p__Proteobacteria; c__Gammaproteobacteria
43782547c0c529fda9e2b77e5b5a21fb	0	0	0	0	0	0	0	0	0	0	0	10	0	0	0	0	0	0	4	0	3	0	0	3	0	0	0	15	0	9	0	0	0	0	0	0	0	0	0	0	0	0	0	0	0	0	0	0	d__Bacteria; p__Proteobacteria; c__Gammaproteobacteria
509f129b9b6a2faf3274ef6759a2ac93	0	0	0	0	0	0	0	0	7	0	0	0	0	0	0	0	0	0	0	0	0	0	0	0	0	0	12	0	0	0	0	0	0	0	0	0	0	0	0	0	0	0	0	0	0	0	0	0	d__Bacteria; p__Proteobacteria; c__Gammaproteobacteria
c6dd0e0d7b729d2023e83c3b2f453f96	0	0	0	0	0	0	0	0	0	0	0	0	0	0	0	0	0	0	0	0	0	0	0	0	0	0	0	0	0	0	0	0	11	23	6	0	0	4	0	0	0	0	36	27	33	0	0	0	d__Bacteria; p__Proteobacteria; c__Gammaproteobacteria
47ad33db8a41bb79fd650eae982fb1d9	0	0	0	0	0	0	0	0	0	0	0	0	0	0	0	0	0	2	1	0	1	0	0	0	0	0	2	2	0	0	0	0	0	0	4	0	43	24	25	11	0	41	0	0	0	10	13	12	d__Bacteria; p__Proteobacteria; c__Gammaproteobacteria
b435f007c471d29cbd9b502fe0cdf285	0	0	0	0	0	0	0	0	0	0	0	0	0	0	0	0	0	5	0	0	0	0	0	5	0	0	8	0	0	0	0	0	0	0	0	0	0	0	0	0	0	0	0	0	0	0	0	0	d__Bacteria; p__Proteobacteria; c__Gammaproteobacteria; o__B2M28; f__B2M28; g__B2M28; s__
225b38f90661d5b56242bca6ca6c97c7	0	0	0	0	16	0	0	0	0	0	0	0	0	0	0	0	0	0	0	0	0	0	26	0	0	0	0	0	0	0	0	0	0	0	0	0	0	0	0	0	0	0	0	0	0	0	0	0	d__Bacteria; p__Proteobacteria; c__Gammaproteobacteria; o__B2M28; f__B2M28; g__B2M28; s__
0c75544477bc57cf75df44c7a9eb1bc7	22	22	46	59	104	9	28	0	23	39	24	44	28	63	34	59	55	81	51	93	83	93	137	45	27	40	59	44	66	26	41	38	0	0	0	61	424	334	353	83	0	137	0	0	0	264	271	262	d__Bacteria; p__Proteobacteria; c__Gammaproteobacteria; o__Ectothiorhodospirales; f__Ectothiorhodospiraceae; g__Thiogranum; s__
1cb8721ef29bd433b8ba42fba6b642b6	0	0	0	0	12	0	0	0	0	0	0	0	0	7	0	0	5	22	15	0	0	0	0	0	0	5	17	19	0	13	14	2	0	0	0	0	17	18	14	0	0	0	0	0	0	7	6	0	d__Bacteria; p__Proteobacteria; c__Gammaproteobacteria; o__Ectothiorhodospirales; f__Ectothiorhodospiraceae; g__Thiogranum; s__
1257a1358fc2803547a9a986ef2bc5cb	35	30	48	73	43	11	12	40	0	42	0	0	24	15	0	34	40	60	76	30	77	35	45	26	46	37	75	89	38	47	76	35	37	35	26	43	276	201	223	105	82	110	0	25	9	177	194	220	d__Bacteria; p__Proteobacteria; c__Gammaproteobacteria; o__Ectothiorhodospirales; f__Ectothiorhodospiraceae; g__Thiogranum; s__
e02ab7819247b6858ed67e52dbdedf1a	0	0	0	0	8	0	0	0	0	0	0	8	3	0	0	0	0	0	0	0	0	0	0	0	0	0	0	0	0	0	0	0	0	0	0	0	0	0	0	0	0	0	0	0	0	0	0	0	d__Bacteria; p__Proteobacteria; c__Gammaproteobacteria
454a8e7f6f0f47c49b7e56dbb714ce2b	0	0	0	0	0	0	0	0	0	0	0	0	0	0	0	0	0	0	0	0	0	0	0	0	0	0	0	0	0	0	0	0	0	0	0	0	0	5	5	5	0	24	0	0	0	6	8	6	d__Bacteria; p__Proteobacteria; c__Gammaproteobacteria; o__Ectothiorhodospirales
71c07c0d7143802c0b07fa23d231702e	0	0	0	34	0	0	0	0	0	0	0	0	0	0	0	0	0	0	3	0	13	0	0	0	0	3	1	0	0	0	0	0	0	0	0	0	0	0	0	0	0	0	0	0	0	0	0	0	d__Bacteria; p__Proteobacteria; c__Gammaproteobacteria; o__Nitrosococcales; f__Nitrosococcaceae; g__Cm1-21; s__
9f8e5d6005559b36286525e9063723a3	0	0	0	0	0	0	0	0	0	0	0	0	0	0	0	0	0	10	6	0	0	8	0	1	0	0	0	0	0	0	0	0	0	0	0	0	0	0	0	0	0	0	0	0	0	0	0	0	d__Bacteria; p__Proteobacteria; c__Gammaproteobacteria; o__Nitrosococcales; f__Nitrosococcaceae; g__MSB-1D1; s__
2691734103446bd67fe4cd3c996f204c	3	0	0	26	0	0	5	0	0	0	0	0	0	2	0	4	4	0	0	9	17	0	0	0	0	1	0	4	0	1	0	0	0	0	0	5	5	4	8	0	0	0	0	0	0	0	4	9	d__Bacteria; p__Proteobacteria; c__Gammaproteobacteria; o__Nitrosococcales; f__Nitrosococcaceae; g__MSB-1D1; s__
93c4b3b9afd1ddb8c1519a1e86de1a50	0	0	0	0	0	0	0	0	0	0	0	0	0	0	0	0	0	0	0	0	0	0	0	0	0	0	0	0	0	0	0	0	10	0	13	0	0	0	0	0	0	0	0	0	0	0	0	0	d__Bacteria; p__Proteobacteria; c__Gammaproteobacteria; o__EC3; f__EC3; g__EC3; s__
1c2a31a220ca127833fda11f713a6635	0	0	0	35	8	39	43	12	0	0	0	11	7	4	0	6	0	0	0	0	0	0	0	0	0	0	0	0	0	0	0	0	0	0	0	67	7	2	0	0	0	0	0	0	0	0	0	0	d__Bacteria; p__Proteobacteria; c__Gammaproteobacteria
2f41ddcd9ceabdabc46a5a9d9ae40dfb	9	6	17	0	0	20	34	0	15	0	0	0	0	0	0	0	0	0	0	0	0	0	10	0	3	0	0	0	0	0	0	0	0	0	0	20	0	0	0	0	0	0	0	0	0	0	0	0	d__Bacteria; p__Proteobacteria; c__Gammaproteobacteria
3b3ed47b4a9fa725946810b28852b29f	0	0	0	0	0	0	0	0	0	0	0	0	0	0	0	0	0	0	0	0	0	0	0	0	0	0	0	0	0	0	0	0	0	0	0	0	0	0	0	0	0	0	8	11	7	0	0	0	d__Bacteria; p__Proteobacteria; c__Gammaproteobacteria; o__Gammaproteobacteria_Incertae_Sedis; f__Unknown_Family
f2f385078d566c2bab6a5f62b5f16d43	0	0	0	0	0	0	0	0	0	0	0	0	0	0	0	0	0	0	0	0	0	0	0	0	0	0	0	0	0	0	0	0	0	0	0	0	0	0	0	9	21	0	0	0	0	0	0	0	d__Bacteria; p__Proteobacteria; c__Gammaproteobacteria; o__Diplorickettsiales; f__Diplorickettsiaceae; g__uncultured; s__
e8386d3a307c208c4b9f0a756259cd6b	0	0	0	18	0	0	0	0	0	0	0	0	0	0	21	0	0	0	0	0	0	0	38	0	0	0	0	0	0	0	0	0	0	0	4	0	0	0	0	0	0	0	0	0	0	0	0	0	d__Bacteria; p__Proteobacteria; c__Gammaproteobacteria; o__Pseudomonadales; f__Moraxellaceae; g__Acinetobacter; s__
3ebe761bfb1238c87195d431f41bf976	0	3	0	0	0	0	0	1	3	0	2	0	0	0	0	0	3	1	3	9	0	0	0	0	0	0	0	0	0	0	0	0	0	8	0	0	0	0	0	11	0	28	26	36	30	0	0	0	d__Bacteria; p__Proteobacteria; c__Gammaproteobacteria; o__Pseudomonadales; f__Moraxellaceae; g__Acinetobacter; s__
09daf732958e098199d240c95aadf64b	0	0	0	0	0	0	0	0	0	0	0	0	0	0	0	0	0	0	0	0	0	0	0	0	0	0	0	0	0	0	0	0	4	0	5	0	0	0	0	0	0	0	42	19	28	0	0	0	d__Bacteria; p__Proteobacteria; c__Gammaproteobacteria
3bd76b13c877a7f96d1f8fc58f523976	0	0	0	11	7	0	0	0	0	0	0	0	0	0	0	0	65	77	40	44	16	26	52	17	16	52	46	19	46	29	20	22	0	0	0	0	0	0	0	0	0	0	0	0	0	0	0	0	d__Bacteria; p__Proteobacteria; c__Gammaproteobacteria; o__B2M28; f__B2M28; g__B2M28; s__
9c44bcaeae4db92418780eecda16afe1	0	0	0	0	0	0	0	0	0	0	0	0	0	0	0	0	0	0	0	0	0	0	0	0	0	0	0	0	0	0	0	0	0	0	0	0	0	0	0	0	0	0	6	10	9	0	0	0	d__Bacteria; p__Proteobacteria; c__Gammaproteobacteria; o__Gammaproteobacteria_Incertae_Sedis; f__Unknown_Family; g__Unknown_Family; s__
ed2890f60f98986e6a388639b4fc17cc	0	0	0	0	0	1	0	4	0	0	0	0	0	3	0	0	0	0	0	0	0	0	0	0	0	0	0	0	0	0	0	0	0	0	0	7	0	0	0	0	0	0	0	0	0	0	0	0	d__Bacteria; p__Verrucomicrobiota; c__Verrucomicrobiae; o__Verrucomicrobiales; f__DEV007; g__DEV007; s__
3f3567df40eb9159bfbe32930d780f86	0	0	0	0	0	0	0	0	0	0	0	0	0	0	0	0	0	0	0	0	0	0	0	0	0	0	0	0	0	0	0	0	0	0	0	0	7	33	8	1	0	9	0	0	0	13	9	2	d__Bacteria; p__Verrucomicrobiota; c__Verrucomicrobiae; o__Pedosphaerales; f__Pedosphaeraceae; g__Pedosphaeraceae; s__
87a3b31c7189ae536479a546af8dabf7	0	0	0	0	0	0	0	0	0	0	0	0	0	0	0	0	0	0	0	0	0	0	0	0	0	0	0	0	0	2	0	0	0	0	0	0	8	6	0	0	0	7	0	0	0	0	0	0	d__Bacteria; p__Verrucomicrobiota; c__Verrucomicrobiae; o__Pedosphaerales; f__Pedosphaeraceae
f8098202ade5bbedb62488d486177ed4	0	0	0	0	8	0	0	0	0	0	0	0	0	0	0	0	0	0	0	0	0	0	0	0	0	0	2	0	1	0	4	0	0	0	17	0	6	6	2	0	0	0	0	0	0	8	2	0	d__Bacteria; p__Verrucomicrobiota; c__Verrucomicrobiae; o__Pedosphaerales; f__Pedosphaeraceae; g__DEV008; s__
7b14ade6458f87d5000a2725e9da2d1a	0	0	0	0	0	0	1	11	5	2	5	3	3	1	0	2	0	1	2	0	3	0	0	2	0	0	0	0	0	10	0	0	0	4	0	2	0	8	0	5	0	13	0	0	0	3	0	7	d__Bacteria; p__Verrucomicrobiota; c__Verrucomicrobiae; o__Verrucomicrobiales; f__DEV007; g__DEV007; s__
2e1b161a2a5d6649ae0ceacf2979d747	0	0	25	0	0	0	0	0	0	0	7	14	0	8	0	0	0	0	6	6	0	0	0	0	0	1	0	0	0	0	14	0	0	9	0	11	0	0	0	0	0	0	0	0	0	0	0	0	d__Bacteria; p__Verrucomicrobiota; c__Verrucomicrobiae; o__Verrucomicrobiales; f__DEV007; g__DEV007; s__
4231c0e22d02619ed9ba049d6dc49d00	0	0	0	22	0	6	2	41	12	0	0	0	0	0	0	7	6	0	0	0	21	17	0	1	0	0	13	13	7	18	0	0	0	0	7	9	12	0	0	0	0	0	0	0	0	7	0	0	d__Bacteria; p__Verrucomicrobiota; c__Verrucomicrobiae; o__Verrucomicrobiales; f__DEV007; g__DEV007; s__
5e3ea934f145aa7c2d4f0e45d3b593c1	0	0	0	0	0	12	7	8	0	0	0	0	0	0	0	0	0	0	0	0	0	0	0	0	0	0	0	0	0	0	0	0	0	0	0	11	0	0	0	0	0	0	0	0	0	0	0	0	d__Bacteria; p__Verrucomicrobiota; c__Verrucomicrobiae; o__Verrucomicrobiales; f__DEV007; g__DEV007; s__
de78b1c2a668f08bb8f761ce6bc51889	0	0	0	0	5	6	0	0	0	10	0	12	11	2	0	0	0	8	0	0	8	0	16	0	0	3	6	0	0	0	0	0	0	0	0	15	0	11	0	0	0	21	0	0	0	0	0	0	d__Bacteria; p__Verrucomicrobiota; c__Verrucomicrobiae; o__Verrucomicrobiales; f__DEV007; g__DEV007; s__
367dc19d41820be96c3139b17ad88393	0	0	0	0	0	0	0	0	0	0	0	0	0	0	0	0	0	0	0	0	0	0	0	0	0	0	0	0	0	0	0	0	0	0	0	0	0	0	0	0	0	0	0	0	0	0	9	13	d__Bacteria; p__Verrucomicrobiota; c__Verrucomicrobiae; o__Verrucomicrobiales; f__DEV007; g__DEV007; s__
9efd028c6bb278cdc89c4df07298ac09	0	0	0	0	0	0	0	0	0	0	0	0	0	0	0	0	0	0	0	0	0	0	0	0	0	0	0	0	0	0	0	0	0	0	0	0	0	0	0	7	0	9	0	0	0	0	0	0	d__Bacteria; p__Verrucomicrobiota; c__Verrucomicrobiae; o__Verrucomicrobiales
2779b9641db5a17e8fb5ce84f8bf2899	2	0	0	0	2	0	0	8	1	0	0	0	0	0	0	0	1	0	0	2	0	2	0	0	0	0	2	0	0	5	0	0	0	3	0	4	3	6	5	2	0	0	0	0	0	6	2	12	d__Bacteria; p__Verrucomicrobiota; c__Verrucomicrobiae; o__Verrucomicrobiales
b467d8a698c507c3b4f2fe242f3349eb	4	0	0	17	0	3	0	0	0	14	7	2	0	5	0	7	3	0	1	0	6	0	0	0	0	0	8	4	0	9	0	2	0	0	0	11	0	11	0	7	0	9	0	0	0	0	10	0	d__Bacteria; p__Verrucomicrobiota; c__Verrucomicrobiae; o__Verrucomicrobiales; f__DEV007; g__DEV007; s__
d8520d9a7e198c54928a2a9efb4f589a	0	0	9	0	0	0	0	13	0	0	0	0	5	0	0	0	0	0	0	0	0	0	0	0	0	0	0	0	0	0	0	0	0	0	0	0	0	0	0	0	0	0	0	0	0	0	0	0	d__Bacteria; p__Verrucomicrobiota; c__Verrucomicrobiae; o__Verrucomicrobiales; f__DEV007; g__DEV007; s__
e398e9670a61b2fb713de8d13ce9c140	0	0	0	0	10	0	0	7	0	0	0	0	0	0	0	0	0	0	0	0	0	0	0	0	0	0	0	0	2	0	0	0	0	0	0	0	0	0	0	0	0	0	0	0	0	0	0	0	d__Bacteria; p__Verrucomicrobiota; c__Verrucomicrobiae; o__Verrucomicrobiales; f__DEV007; g__DEV007; s__
3c235d1fd0919bd71ab7d8394ecad0e3	3	6	9	0	0	4	0	18	0	1	0	3	0	3	2	2	0	0	0	0	0	0	0	0	0	0	0	0	0	0	0	0	0	0	0	7	0	0	0	0	0	0	0	0	0	0	0	0	d__Bacteria; p__Verrucomicrobiota; c__Verrucomicrobiae; o__Verrucomicrobiales; f__DEV007; g__DEV007; s__
ffb7c336c39a823a30fa76fa3c0bec0f	0	0	0	0	0	0	0	0	0	0	0	0	0	0	0	0	0	0	0	0	0	0	0	0	0	0	0	0	0	0	0	0	0	0	0	0	0	0	0	0	0	0	18	7	12	0	0	0	d__Bacteria
aa735803d9006c5cf973dde6485a2f98	0	0	0	0	0	0	0	0	0	0	0	0	0	0	0	0	0	0	0	0	0	0	0	0	0	0	0	0	0	0	0	0	0	0	0	0	0	0	0	0	0	0	13	8	10	0	0	0	d__Bacteria; p__Planctomycetota
2e8e02599d040e7f8d080aff23f6f000	0	0	0	0	0	0	0	0	0	0	0	0	0	0	0	0	0	0	0	0	0	0	0	0	0	0	0	0	0	0	0	0	0	0	0	0	0	0	0	9	0	32	0	0	0	0	0	0	d__Bacteria; p__Verrucomicrobiota; c__Kiritimatiellae; o__Kiritimatiellales; f__Kiritimatiellaceae; g__R76-B128; s__
b18495de9e6c5fee1494266fc13f83e4	0	0	0	69	0	0	0	0	0	0	0	0	0	0	0	0	6	1	10	14	10	13	26	0	0	0	4	8	5	13	6	3	0	0	0	6	0	0	0	0	0	0	0	0	0	0	0	0	d__Bacteria; p__Planctomycetota; c__Pla4_lineage; o__Pla4_lineage; f__Pla4_lineage; g__Pla4_lineage; s__
e324e608ed558563b1f5d6dc7d913a00	0	0	0	0	6	0	0	0	0	0	0	4	0	0	0	0	0	0	0	0	5	0	0	0	2	0	0	0	0	0	0	0	0	0	0	0	2	0	7	0	0	0	0	0	0	3	6	5	d__Bacteria; p__Planctomycetota; c__Pla4_lineage; o__Pla4_lineage; f__Pla4_lineage; g__Pla4_lineage; s__
88c98ff5daa37f2e72ba18c0b872c09e	0	0	0	0	20	0	0	0	0	0	0	0	0	0	0	0	0	13	2	2	10	11	9	1	0	1	3	0	5	5	10	6	0	0	0	10	0	0	6	0	0	0	0	0	0	1	0	0	d__Bacteria; p__Planctomycetota; c__Pla4_lineage; o__Pla4_lineage; f__Pla4_lineage; g__Pla4_lineage; s__
b0db55b101dbbdc3926b385d1bb48109	0	0	0	0	0	0	0	3	0	0	0	0	0	0	0	0	0	0	0	0	0	0	0	0	0	0	0	0	0	0	0	0	0	0	0	0	0	0	0	14	0	7	0	0	0	0	0	0	d__Bacteria; p__Planctomycetota; c__Pla4_lineage; o__Pla4_lineage; f__Pla4_lineage; g__Pla4_lineage; s__
9d8c052fe1092ce5f97ec4795249b530	4	0	12	0	11	0	0	0	0	0	0	17	8	5	0	2	8	19	14	24	20	24	28	8	0	10	7	9	3	17	6	8	0	0	0	14	6	8	12	0	0	0	0	0	0	10	11	11	d__Bacteria; p__Planctomycetota; c__Pla4_lineage; o__Pla4_lineage; f__Pla4_lineage; g__Pla4_lineage; s__
b26547b9e8af679e85fd5ebe382bfd88	0	0	0	0	3	0	0	0	0	0	0	5	0	0	0	0	0	0	0	5	0	0	0	0	6	0	0	0	0	0	0	0	0	0	0	9	0	0	0	2	0	5	0	0	0	0	0	0	d__Bacteria; p__Planctomycetota; c__Pla4_lineage; o__Pla4_lineage; f__Pla4_lineage; g__Pla4_lineage; s__
284a914ad4605da3afda5297377a67f1	0	0	0	0	0	0	0	0	0	0	0	9	0	0	0	0	4	3	0	0	9	3	0	0	0	0	4	0	0	5	0	0	0	0	0	0	4	0	3	0	0	0	0	0	0	0	1	5	d__Bacteria; p__Planctomycetota; c__Pla4_lineage; o__Pla4_lineage; f__Pla4_lineage; g__Pla4_lineage; s__
303d69d8aea58c7f11077fc2af7d8062	0	0	0	0	0	0	0	0	0	0	0	0	0	0	0	0	0	0	0	0	0	0	0	0	0	0	0	0	0	0	0	0	0	0	0	0	8	7	0	0	0	0	0	0	0	0	5	1	d__Bacteria; p__Planctomycetota; c__Pla4_lineage; o__Pla4_lineage; f__Pla4_lineage; g__Pla4_lineage; s__
6c895728da4da24dec82508ee3693752	0	0	23	0	0	0	0	8	0	16	0	0	0	0	0	2	0	4	0	0	0	3	0	0	0	0	0	0	0	0	0	0	0	0	0	12	0	0	0	0	0	0	0	0	0	0	0	0	d__Bacteria; p__Planctomycetota; c__Pla4_lineage; o__Pla4_lineage; f__Pla4_lineage; g__Pla4_lineage; s__
7984c12fdef7cfc4ffeed7b27b7d46dc	0	0	0	0	0	0	0	0	0	0	0	0	0	0	0	0	0	0	0	0	0	7	0	0	0	0	4	0	0	0	0	0	0	0	0	0	0	9	0	0	0	0	0	0	0	0	7	0	d__Bacteria; p__Planctomycetota
fd5fbb6fbb617cb7b9a501e68b783f73	0	0	0	0	0	0	0	0	0	0	0	0	0	0	0	0	7	7	7	14	7	12	0	0	0	2	7	0	0	11	0	0	0	0	0	0	9	0	0	0	0	0	0	0	0	0	0	0	d__Bacteria; p__Planctomycetota
b3f2ae6d0dcffc99a847ab1e47e530d1	0	0	6	0	0	0	0	0	0	4	0	0	4	6	0	0	8	16	5	7	0	10	7	2	0	3	0	10	6	6	8	8	0	0	0	2	5	0	0	0	0	0	0	0	0	0	0	0	d__Bacteria; p__Planctomycetota
301eda1008deecd29dd531a0c4d22fc2	0	0	0	0	17	0	0	0	0	0	0	0	0	0	0	0	0	0	0	5	0	0	0	0	0	0	0	0	6	0	0	0	0	0	0	8	0	0	5	0	0	3	0	0	0	0	0	0	d__Bacteria; p__Planctomycetota; c__Pla4_lineage; o__Pla4_lineage; f__Pla4_lineage; g__Pla4_lineage; s__
cc33ae810610526757605896c69ae5d5	0	0	0	0	0	0	0	0	0	0	0	0	0	0	0	0	0	0	0	0	0	0	0	0	0	0	0	0	0	0	0	0	0	0	0	0	0	0	2	0	0	2	17	6	17	0	0	4	d__Bacteria; p__Acidobacteriota; c__Vicinamibacteria; o__Subgroup_17; f__Subgroup_17; g__Subgroup_17; s__
2db6715f2bc14c1a244fac560ec96d18	0	10	13	0	18	0	4	33	7	7	0	9	12	2	0	4	8	3	2	11	6	9	0	3	4	2	2	0	1	13	6	7	0	0	0	17	0	0	0	0	0	0	0	0	0	6	0	0	d__Bacteria; p__Acidobacteriota; c__Vicinamibacteria; o__Subgroup_17; f__Subgroup_17; g__Subgroup_17; s__
980252d74ea4c54762009ba1a421c2f3	0	0	0	0	0	0	0	0	0	0	0	0	0	0	0	0	0	0	0	0	3	0	0	0	0	0	7	0	1	0	0	0	0	0	0	0	0	0	0	7	0	17	0	0	0	0	3	0	d__Bacteria; p__Planctomycetota; c__Brocadiae; o__Brocadiales; f__Scalinduaceae; g__Candidatus_Scalindua; s__
66504c3c405ed609f5ee9f00398ab91a	0	0	0	0	0	0	0	2	0	0	0	0	0	0	0	1	0	4	0	0	0	0	0	3	0	0	0	8	0	3	2	0	0	2	0	0	10	19	0	0	0	0	0	0	0	0	0	0	d__Bacteria; p__Planctomycetota; c__Brocadiae; o__Brocadiales; f__Scalinduaceae; g__Candidatus_Scalindua; s__
b3cec691b2106d23bcec9b75159b8964	0	0	2	0	6	0	0	0	0	0	0	0	0	0	0	0	0	0	0	0	3	2	0	0	0	0	0	0	1	0	0	0	0	0	0	0	0	0	9	0	0	0	0	0	0	0	0	0	d__Bacteria; p__Verrucomicrobiota; c__Kiritimatiellae; o__WCHB1-41; f__WCHB1-41; g__WCHB1-41; s__
3834f8b8c97181614146589b259e3a6f	0	0	0	0	4	0	0	0	0	0	0	0	0	0	0	0	0	0	0	18	0	7	0	8	6	6	0	0	0	0	15	12	0	0	0	0	0	0	0	0	0	0	0	0	0	0	0	0	d__Bacteria; p__Verrucomicrobiota; c__Kiritimatiellae; o__WCHB1-41; f__WCHB1-41; g__WCHB1-41; s__
69e164c71bfb44faccc1e3f5748da17a	0	0	0	0	0	0	0	0	0	0	0	0	0	0	0	0	0	0	0	0	0	0	0	0	0	0	0	0	0	0	0	0	0	2	2	0	0	0	0	0	0	0	12	26	14	0	0	0	d__Bacteria; p__Verrucomicrobiota; c__Kiritimatiellae; o__WCHB1-41; f__WCHB1-41; g__WCHB1-41; s__
ed5ea17733f8a7f48d4df2bd8d08e3d0	0	0	0	0	2	0	0	0	0	0	0	0	0	0	0	0	0	0	0	0	0	0	0	0	0	0	0	0	0	0	0	0	24	36	34	0	9	8	0	5	0	6	18	18	18	0	12	4	d__Bacteria; p__Verrucomicrobiota; c__Kiritimatiellae; o__WCHB1-41; f__WCHB1-41; g__WCHB1-41; s__
831bc455ac30e6fd2baab61aa4f9e5ed	0	0	4	0	16	0	0	0	0	0	0	5	5	0	0	0	2	3	0	9	5	7	0	8	0	3	4	5	0	0	4	10	0	0	0	0	0	0	0	3	0	9	0	0	0	1	0	0	d__Bacteria; p__Verrucomicrobiota; c__Kiritimatiellae; o__WCHB1-41; f__WCHB1-41; g__WCHB1-41; s__
554024e01603a5080a1462284c67ee1d	0	0	0	0	0	0	0	0	0	0	0	0	0	0	0	0	0	0	0	0	0	0	0	0	0	0	0	0	0	0	0	0	24	3	13	0	0	0	0	0	0	0	0	0	0	0	0	0	d__Bacteria; p__Verrucomicrobiota; c__Kiritimatiellae; o__WCHB1-41; f__WCHB1-41; g__WCHB1-41; s__
9e5763ba7bfd3b674fee36d28cfe3ee3	0	0	0	0	0	0	0	0	0	0	0	0	0	0	0	0	0	0	0	0	0	0	0	0	0	0	0	0	0	0	0	0	0	16	4	0	0	0	0	0	0	0	0	0	0	2	0	0	d__Bacteria; p__Verrucomicrobiota; c__Kiritimatiellae; o__WCHB1-41; f__WCHB1-41; g__WCHB1-41; s__
70c46caddf677e1c0dc63a1f70fd8b40	0	0	0	0	0	0	0	0	0	0	0	0	0	0	0	0	0	0	0	0	0	0	0	0	0	0	0	0	0	0	0	0	0	8	2	0	0	0	0	0	0	1	0	8	5	0	0	0	d__Bacteria; p__Verrucomicrobiota; c__Kiritimatiellae; o__WCHB1-41; f__WCHB1-41; g__WCHB1-41; s__
3b8e835415c2823f6fa2564f7440626f	0	0	0	0	0	0	0	0	0	0	0	0	0	0	0	0	0	0	0	0	0	0	0	0	0	0	0	0	0	0	0	0	0	0	0	0	0	0	0	3	0	0	13	16	24	0	0	3	d__Bacteria; p__Verrucomicrobiota; c__Kiritimatiellae; o__WCHB1-41; f__WCHB1-41; g__WCHB1-41; s__
1430bc48b879b0855775006207f2d846	0	0	0	0	0	0	0	0	0	0	0	0	0	0	0	0	0	0	0	0	0	0	0	0	0	0	0	0	0	0	0	0	7	16	12	0	0	0	0	0	0	0	0	0	0	0	0	0	d__Bacteria; p__Nitrospirota; c__Thermodesulfovibrionia; o__uncultured; f__uncultured; g__uncultured; s__
c673e85a6b917d5164938ea0f7ff1bc3	0	4	0	24	0	0	0	0	0	0	0	0	0	0	0	0	0	5	0	0	6	0	0	0	0	0	3	2	3	0	5	1	0	0	0	0	0	5	0	0	0	0	0	0	0	0	0	0	d__Bacteria; p__Nitrospirota; c__Thermodesulfovibrionia; o__uncultured; f__uncultured; g__uncultured; s__
a45b7ae5130297d7f70f3c4323e80a6f	0	0	0	0	0	0	0	0	0	0	0	0	0	0	0	0	0	0	0	0	0	0	0	0	0	0	0	0	0	0	0	0	11	0	4	0	0	0	5	7	0	11	0	0	0	0	3	7	d__Bacteria; p__Nitrospirota; c__Thermodesulfovibrionia; o__uncultured; f__uncultured; g__uncultured; s__
ed7d3a5d65485b5a1896cb44c640d8ca	0	0	0	0	0	0	0	0	0	0	0	0	0	0	0	0	0	0	0	0	0	0	0	0	0	0	0	0	0	0	0	0	0	0	0	0	0	0	0	0	0	0	17	28	21	0	0	0	d__Bacteria; p__Nitrospirota; c__Thermodesulfovibrionia; o__uncultured; f__uncultured; g__uncultured; s__
511cd3c62c8f742f18ca7b2b1494e448	0	0	0	14	9	0	0	0	0	0	0	0	0	0	0	0	0	0	0	0	8	4	0	0	0	0	0	0	0	0	0	0	0	0	0	0	0	0	0	0	0	0	0	0	0	0	0	0	d__Bacteria; p__Nitrospirota; c__Thermodesulfovibrionia; o__uncultured; f__uncultured; g__uncultured; s__
34bd2eab4dacec2b11e27da45d7b1c8f	0	0	0	0	0	0	0	0	0	0	0	0	0	0	0	0	0	0	0	0	0	0	0	0	0	0	0	0	0	0	0	0	0	3	6	0	0	0	0	8	0	10	0	0	3	0	0	0	d__Bacteria; p__Verrucomicrobiota; c__Omnitrophia; o__Omnitrophales; f__Omnitrophaceae; g__Candidatus_Omnitrophus; s__
93cb7aff9480ae54f0c989c0a5fa7972	0	0	0	0	2	0	0	0	0	0	0	0	0	0	0	0	0	0	0	0	0	0	0	0	0	1	0	0	0	2	0	0	7	29	36	0	0	0	0	6	0	0	68	58	42	0	5	3	d__Bacteria; p__Verrucomicrobiota; c__Omnitrophia; o__Omnitrophales; f__Omnitrophaceae; g__Candidatus_Omnitrophus; s__
2c3dde38e23f29943709c324b62cc402	0	0	0	0	0	0	0	0	0	0	0	0	0	0	0	0	0	0	0	0	0	0	0	0	0	0	0	0	0	0	0	0	0	0	0	0	0	0	0	0	0	0	19	8	5	0	0	0	d__Bacteria; p__Verrucomicrobiota; c__Omnitrophia; o__Omnitrophales; f__Omnitrophaceae; g__Candidatus_Omnitrophus; s__
eba50477feeccfb044f0df86aca247c4	0	0	0	0	0	0	0	0	0	0	0	0	0	0	0	0	0	0	0	0	0	0	0	0	0	0	0	0	0	0	0	0	0	0	0	0	0	0	0	37	75	0	0	0	0	0	0	0	d__Bacteria; p__Verrucomicrobiota; c__Omnitrophia; o__Omnitrophales; f__Omnitrophaceae; g__Candidatus_Omnitrophus; s__
d586c8e20f564b5877654e94afc3449a	0	0	0	0	0	0	0	0	0	0	0	0	0	0	0	0	0	0	0	0	0	0	0	0	0	0	0	0	0	0	0	0	0	0	0	0	0	0	0	13	37	0	12	0	14	0	0	0	d__Bacteria; p__Verrucomicrobiota; c__Omnitrophia; o__Omnitrophales; f__Omnitrophaceae; g__Candidatus_Omnitrophus; s__
3fed288436d7ef6d9bb6e3d204f2fcca	0	0	0	0	0	0	0	0	0	0	0	0	0	0	0	0	0	0	0	0	0	0	0	0	0	0	0	0	0	0	0	0	22	2	8	0	0	0	0	0	0	0	0	0	0	0	0	0	d__Bacteria; p__Verrucomicrobiota; c__Omnitrophia; o__Omnitrophales; f__Omnitrophaceae; g__Candidatus_Omnitrophus; s__
ead191cf0ef5b6ad0545b6d94428aa9b	0	0	0	0	0	0	0	0	0	0	0	0	0	0	0	0	0	0	0	0	0	0	0	0	0	0	0	0	0	0	0	0	23	0	10	0	0	0	0	0	0	0	33	34	20	0	0	0	d__Bacteria; p__Verrucomicrobiota; c__Omnitrophia; o__Omnitrophales; f__Omnitrophaceae; g__Candidatus_Omnitrophus; s__
70d99cdf0363e7dee9308dc2b09691df	0	0	9	0	0	9	0	0	0	8	0	12	6	0	0	0	0	8	0	0	0	0	0	1	0	0	0	0	0	0	0	0	0	6	0	0	0	0	0	0	0	0	0	0	0	0	0	0	d__Bacteria; p__Planctomycetota
58d14eae84070e6e94c08053d8408f91	0	0	0	0	0	0	2	0	0	0	0	0	0	0	0	0	0	0	7	7	8	5	7	0	0	1	5	0	1	4	8	0	0	0	0	12	0	0	0	0	0	0	0	0	0	0	0	0	d__Bacteria; p__Planctomycetota
5ddd20524f017cb5c039adf70f824fff	0	0	0	0	0	0	0	0	0	0	0	0	0	0	0	0	0	0	0	0	0	4	0	0	0	0	10	0	0	0	16	0	0	0	0	0	2	0	8	0	0	0	0	0	0	0	0	0	d__Bacteria; p__Planctomycetota; c__Pla4_lineage; o__Pla4_lineage; f__Pla4_lineage; g__Pla4_lineage; s__
3ea933b2143b4e822c5c1a2fea224228	0	0	13	0	0	0	1	9	0	15	8	4	2	0	13	0	0	0	0	0	0	0	0	0	0	0	0	0	0	0	0	0	0	0	0	10	0	0	0	0	0	0	0	0	0	0	0	0	d__Bacteria; p__Planctomycetota; c__Pla4_lineage; o__Pla4_lineage; f__Pla4_lineage; g__Pla4_lineage; s__
[truncated: 5,814 more rows]

## Sheet: 2de3
	58061	58787	55970	53809	49992	57218	58529	57489	59071	55933	58130	57781	58552	57385	57562	58644	58575	57210	57915	58194	53752	58333	57120	58745	58972	57904	56951	58163	57561	56198	56657	58559	59098	53574	58566	42072	57956	56220	57806	59151	59847	55628	59592	59435	59299	58301	57785	58587
[truncated: 7,050 more rows]
