# Supplementary material for: Characterization of Bacterial Communities in Volcanic Soil from Northern Patagonian Area of Chile
Source: Microorganisms. 2025 Nov 1;13(11):2519. doi: 10.3390/microorganisms13112519 (PMC12654796; doi:10.3390/microorganisms13112519)
Supplement: Supplementary file 1 [file microorganisms-13-02519-s001.zip › Table S5.xlsx]

## Sheet: Hoja1
Phylum (*Class)	Family	Humanized									Non-intervened
		Site H1			Site H2			Site H3			Site NI1		Site NI2			Site NI3
		1	2	3	1	2	3	1	2	3	1	2	1	2	3	1	2	3
Acidobacteria	Bryobacteraceae	0.26	0.73	1.10	1.83	1.40	1.04	0.26	1.28	1.09	7.94	7.60	1.28	1.97	1.78	9.04	8.33	8.67
Acidobacteria	Pyrinomonadaceae	0.12	0.08	0.00	0.45	0.76	0.94	2.58	5.85	8.06	0.52	0.64	0.72	0.76	1.09	3.62	3.17	3.08
Acidobacteria	Subgroup_2	0.19	0.77	1.39	0.30	0.25	0.26	0.79	0.56	0.22	3.92	4.04	5.23	3.71	3.87	1.79	2.47	2.70
Actinobacteriota	IMCC26256	2.43	4.37	8.26	6.59	7.37	8.18	6.93	10.12	12.95	3.77	4.15	2.33	4.20	6.27	5.49	3.84	3.33
Actinobacteriota	0319-7L14	0.28	1.56	3.54	1.44	1.73	1.86	0.05	0.02	0.00	0.29	0.30	0.32	0.20	0.12	0.28	0.11	0.00
Actinobacteriota	Solirubrobacteraceae	2.07	1.90	1.57	1.60	2.00	2.50	1.66	1.69	1.88	1.15	1.11	0.71	0.92	0.74	0.83	0.97	0.90
Bacteroidetes	Chitinophagaceae	2.11	1.59	0.91	7.42	4.91	2.46	5.86	4.03	3.32	0.67	0.71	6.82	6.02	4.84	2.10	2.20	2.06
Cloroflexi	AD3	4.42	8.18	15.54	3.95	7.99	11.70	1.51	1.05	0.63	3.74	3.81	1.29	1.59	1.97	1.63	2.02	2.22
Cloroflexi	Ktedonobacteraceae	0.21	0.28	0.48	0.28	0.77	1.35	1.49	1.44	1.35	0.96	0.95	0.79	0.62	0.85	2.78	1.21	0.53
Cloroflexi	P2-11E	0.83	1.15	1.86	1.01	2.12	3.43	1.88	1.28	0.96	0.29	0.27	0.31	0.20	0.19	0.24	0.10	0.21
Gemmatimonadota	Gemmatimonadaceae	3.12	2.29	0.84	6.07	6.35	7.10	4.22	5.22	5.36	1.26	1.21	2.44	2.93	3.64	2.23	2.26	1.96
Proteobacteria (*Alphaproteobacteria)	Acetobacteraceae	0.64	1.12	1.17	3.73	2.80	2.19	6.31	6.36	5.86	3.37	3.14	2.69	3.25	3.16	3.13	3.03	3.29
Proteobacteria (*Alphaproteobacteria)	Beijerinckiaceae	1.53	1.34	1.10	1.35	1.06	0.68	10.96	7.94	6.57	0.95	0.90	2.01	2.17	2.26	0.77	1.26	1.46
Proteobacteria (*Betaproteobacteria)	Comamonadaceae	3.36	2.70	1.28	1.84	1.76	1.67	2.55	2.59	2.28	1.00	1.06	4.54	4.74	4.04	1.76	1.54	1.24
Proteobacteria (*Gammaproteobacteria)	Nitrosomonadaceae	0.62	0.95	1.26	0.63	0.93	1.14	0.23	0.12	0.04	2.61	2.55	1.48	1.27	1.03	1.57	1.39	1.16
Proteobacteria (*Betaproteobacteria)	Oxalobacteraceae	9.00	5.67	0.63	1.96	1.49	0.70	4.45	4.35	4.48	0.79	0.87	1.52	1.26	1.76	0.35	0.59	0.53
Proteobacteria (*Alphaproteobacteria)	Sphingomonadaceae	3.11	2.14	0.56	4.60	2.47	0.90	3.26	2.11	1.51	1.16	1.17	7.21	6.08	5.71	2.16	2.20	2.71
Proteobacteria (*Alphaproteobacteria)	Xanthobacteraceae	2.93	3.15	2.13	1.49	1.58	1.53	1.49	1.85	1.89	6.94	6.75	8.36	7.28	6.78	5.10	5.23	5.73
Verrucomicrobiota	Chthoniobacteraceae	0.62	0.46	0.39	13.67	6.64	0.87	12.59	7.85	5.53	1.61	1.62	0.89	2.06	2.00	5.28	3.63	1.96
WPS-2	WPS-2	1.44	2.86	5.31	3.68	3.56	3.74	2.84	3.33	3.91	10.24	9.27	0.85	1.56	1.72	7.79	7.46	8.11
	Not assigned	6.65	8.55	12.36	6.06	9.14	12.21	2.78	3.09	3.39	3.66	3.71	0.74	1.90	1.84	3.71	3.62	3.44
	Uncultured	2.93	3.48	4.47	1.95	2.55	3.13	2.89	3.12	3.15	5.14	5.55	7.26	6.35	5.88	2.83	3.71	3.32
