# Supplementary material for: Characterization of Bacterial Communities in Volcanic Soil from Northern Patagonian Area of Chile
Source: Microorganisms. 2025 Nov 1;13(11):2519. doi: 10.3390/microorganisms13112519 (PMC12654796; doi:10.3390/microorganisms13112519)
Supplement: Supplementary file 1 [file microorganisms-13-02519-s001.zip › Table S6.xlsx]

## Sheet: ko_L1_sorted
	6.58033e+07	6.2689e+07	4.55322e+07	5.38807e+07	5.70011e+07	5.45221e+07	5.8084e+07	6.3963e+07	6.18946e+07	4.49654e+07	4.30018e+07	4.27014e+07	5.01982e+07	4.02451e+07	3.91299e+07	4.62579e+07	4.33848e+07		100	100	100	100	100	100	100	100	100	100	100	100	100	100	100	100	100
	H1.1	H1.2	H1.3	H2.1	H2.2	H2.3	H3.1	H3.2	H3.3	NH1.1	NH1.2	NH2.1	NH2.2	NH2.3	NH3.1	NH3.2	NH3.3	count	H1.1	H1.2	H1.3	H2.1	H2.2	H2.3	H3.1	H3.2	H3.3	NH1.1	NH1.2	NH2.1	NH2.2	NH2.3	NH3.1	NH3.2	NH3.3	count
Cellular Processes	2.99068e+06	2.66579e+06	1.60791e+06	2.03234e+06	2.19537e+06	2.13475e+06	2.32585e+06	2.5992e+06	2.49351e+06	1.98019e+06	1.87545e+06	1.79006e+06	2.07617e+06	1.65533e+06	1.56342e+06	1.92322e+06	1.84865e+06		4.54487	4.2524	3.53136	3.77193	3.85145	3.91538	4.00428	4.0636	4.02864	4.40381	4.36134	4.19203	4.13593	4.11312	3.99545	4.15761	4.26104	0
Environmental Information Processing	8.87129e+06	8.14248e+06	5.42311e+06	6.20217e+06	6.65724e+06	6.43071e+06	7.29464e+06	8.09326e+06	7.77969e+06	5.6021e+06	5.32898e+06	5.61468e+06	6.56995e+06	5.27086e+06	4.75928e+06	5.70529e+06	5.42351e+06		13.4815	12.9887	11.9105	11.5109	11.6791	11.7947	12.5588	12.653	12.5693	12.4587	12.3924	13.1487	13.088	13.0969	12.1627	12.3337	12.5009	0
Genetic Information Processing	1.21202e+07	1.18365e+07	9.15768e+06	1.05186e+07	1.12583e+07	1.09224e+07	1.06513e+07	1.16979e+07	1.13149e+07	8.52285e+06	8.17237e+06	7.40054e+06	8.82466e+06	7.10013e+06	7.41929e+06	8.78683e+06	8.21436e+06		18.4188	18.8813	20.1125	19.5221	19.7509	20.033	18.3377	18.2886	18.2808	18.9542	19.0047	17.3309	17.5796	17.6422	18.9607	18.9953	18.9337	0
Human Diseases	853024	767043	467677	680444	661536	575198	850821	881394	821325	574656	546224	624304	719427	564783	496275	604149	577019		1.29632	1.22357	1.02713	1.26287	1.16057	1.05498	1.46481	1.37797	1.32697	1.278	1.27024	1.46202	1.43317	1.40336	1.26827	1.30605	1.33	0
Metabolism	3.20214e+07	3.10214e+07	2.33045e+07	2.72874e+07	2.8934e+07	2.77677e+07	2.906e+07	3.2127e+07	3.12659e+07	2.24143e+07	2.14571e+07	2.13927e+07	2.51558e+07	2.01989e+07	1.97314e+07	2.30935e+07	2.15672e+07		48.6623	49.4846	51.1824	50.6442	50.7603	50.9293	50.0309	50.2274	50.5148	49.8479	49.8982	50.0984	50.1129	50.1898	50.4252	49.9235	49.7113	0
None	143178	138818	105134	117775	127873	124972	126096	142522	140687	97867.6	93327.3	95307.8	110817	89398.2	87483.5	101836	94640.9		0.217584	0.221438	0.230901	0.218585	0.224334	0.229213	0.217092	0.222819	0.227302	0.217651	0.217031	0.223196	0.220758	0.222135	0.223572	0.220149	0.218143	0
Organismal Systems	548372	526916	389589	454725	486658	467824	491523	556277	551079	375803	359302	367172	431497	350441	323791	377671	351940		0.83335	0.840523	0.855633	0.843948	0.853769	0.858044	0.846229	0.869685	0.89035	0.83576	0.83555	0.85986	0.859587	0.870767	0.827476	0.816446	0.811206	0
Unclassified	8.25517e+06	7.59007e+06	5.07664e+06	6.58718e+06	6.68022e+06	6.09851e+06	7.28381e+06	7.86548e+06	7.52753e+06	5.3976e+06	5.16905e+06	5.41664e+06	6.30994e+06	5.01521e+06	4.74904e+06	5.66534e+06	5.30753e+06		12.5452	12.1075	11.1496	12.2255	11.7195	11.1854	12.5401	12.2969	12.1619	12.0039	12.0205	12.6849	12.57	12.4617	12.1366	12.2473	12.2336	0

## Sheet: ko_L2_sorted
	6.56602e+07	6.25502e+07	4.54271e+07	5.37629e+07	5.68732e+07	5.43971e+07	5.79579e+07	6.38205e+07	6.17539e+07	4.48675e+07	4.29085e+07	4.26061e+07	5.00874e+07	4.01557e+07	3.90425e+07	4.6156e+07	4.32902e+07		100	100	100	100	100	100	100	100	100	100	100	100	100	100	100	100	100
	H1.1	H1.2	H1.3	H2.1	H2.2	H2.3	H3.1	H3.2	H3.3	NH1.1	NH1.2	NH2.1	NH2.2	NH2.3	NH3.1	NH3.2	NH3.3	count	H1.1	H1.2	H1.3	H2.1	H2.2	H2.3	H3.1	H3.2	H3.3	NH1.1	NH1.2	NH2.1	NH2.2	NH2.3	NH3.1	NH3.2	NH3.3	count
Amino Acid Metabolism	6.83644e+06	6.61692e+06	4.97163e+06	5.82604e+06	6.23046e+06	6.03155e+06	6.13908e+06	6829619	6.6674e+06	4.71565e+06	4.5145e+06	4.5117e+06	5.32257e+06	4.28767e+06	4.17414e+06	4.87698e+06	4.55658e+06	17	10.4119	10.5786	10.9442	10.8365	10.955	11.088	10.5923	10.7013	10.7967	10.5102	10.5212	10.5893	10.6266	10.6776	10.6913	10.5663	10.5257	0
Biosynthesis of Other Secondary Metabolites	595759	575114	431712	535124	555361	523573	536142	590493	577784	404904	389765	406292	474375	379671	370271	422482	388164	17	0.907337	0.919444	0.950341	0.99534	0.976488	0.962501	0.925054	0.92524	0.935623	0.902444	0.908363	0.9536	0.947093	0.945499	0.948381	0.915335	0.896656	0
Cancers	141165	127160	73992.2	123713	113126	90914.1	164738	165477	151949	102766	97841.7	116808	134654	104272	89327.2	108613	103968	17	0.214994	0.203292	0.162881	0.230108	0.198908	0.16713	0.284238	0.259285	0.246055	0.229044	0.228024	0.274158	0.268839	0.259669	0.228795	0.235317	0.240165	0
Carbohydrate Metabolism	6.29564e+06	6.08302e+06	4.55476e+06	5.35911e+06	5.64927e+06	5.3849e+06	5.68624e+06	6.26362e+06	6.10951e+06	4.36286e+06	4.19094e+06	4.21811e+06	4.96394e+06	3.98757e+06	3.87725e+06	4.50574e+06	4.19418e+06	17	9.58823	9.72502	10.0265	9.96805	9.93309	9.89923	9.81098	9.81443	9.89331	9.72388	9.76715	9.90024	9.91055	9.93027	9.93086	9.76198	9.68853	0
Cardiovascular Diseases	23975.7	21033.1	10222	20715.5	17595.6	12390.5	31551	30858.2	27815.8	18920.8	17727.1	24088.4	27161.2	20709.9	16368.6	20261	20150.2	17	0.0365149	0.033626	0.022502	0.0385312	0.0309383	0.0227779	0.0544378	0.0483515	0.045043	0.0421705	0.0413138	0.0565375	0.0542277	0.0515741	0.0419251	0.0438968	0.0465469	0
Cell Growth and Death	445062	427776	306422	378310	389364	361945	439803	464882	438294	340240	321032	329344	380056	298885	289835	349832	336103	17	0.677827	0.683893	0.674536	0.703664	0.684617	0.665375	0.758831	0.728422	0.709742	0.758321	0.748177	0.772998	0.758786	0.744317	0.742357	0.757933	0.776396	0
Cell Motility	2.33182e+06	2.04104e+06	1.17112e+06	1.47953e+06	1.62806e+06	1.61016e+06	1.69631e+06	1.92117e+06	1.84441e+06	1.5073e+06	1.42742e+06	1.30881e+06	1.51893e+06	1.21504e+06	1.15648e+06	1.43553e+06	1.38394e+06	17	3.55135	3.26304	2.57801	2.75196	2.86261	2.96001	2.92679	3.01026	2.98671	3.35944	3.32667	3.07188	3.03255	3.02583	2.96212	3.11016	3.19689	0
Cellular Processes and Signaling	2.17139e+06	1.92494e+06	1.17314e+06	1.69169e+06	1.64724e+06	1.43795e+06	1.9143e+06	2.01854e+06	1.89807e+06	1.39253e+06	1.33526e+06	1.42738e+06	1.65118e+06	1.29669e+06	1.21304e+06	1.46842e+06	1.3778e+06	17	3.30702	3.07743	2.58248	3.14658	2.89634	2.64343	3.30292	3.16284	3.0736	3.10366	3.11188	3.35018	3.2966	3.22917	3.10699	3.18142	3.1827	0
Circulatory System	28660.9	22857.8	9319.5	16736.7	17116.5	15839	25588.5	25517	22564.5	17127.1	16187.6	18507.5	20949.9	16243.3	12511.3	16470	16040.9	17	0.0436503	0.0365431	0.0205153	0.0311305	0.0300958	0.0291173	0.0441502	0.0399824	0.0365394	0.0381727	0.0377259	0.0434386	0.0418266	0.0404509	0.0320454	0.0356833	0.0370543	0
Digestive System	23384.3	18831.1	8929.02	16960.1	14750.6	10670.4	17651	19337.6	18986.5	9352.58	9102.24	15379.8	17269.2	13647.9	10487	12527.8	11540.9	17	0.0356142	0.0301056	0.0196557	0.0315462	0.0259359	0.0196158	0.0304548	0.0303	0.0307455	0.0208449	0.0212131	0.0360977	0.0344782	0.0339876	0.0268604	0.0271423	0.0266593	0
Endocrine System	286447	285983	226635	248795	276199	273439	259152	309156	316175	204688	195022	199897	234680	191978	178123	203021	188727	17	0.436257	0.457205	0.498899	0.462763	0.48564	0.502671	0.447139	0.484415	0.511992	0.456205	0.454508	0.469175	0.468542	0.478084	0.456229	0.439858	0.435958	0
Energy Metabolism	3.81267e+06	3.75801e+06	2.92106e+06	3.28728e+06	3.49905e+06	3.37964e+06	3.58635e+06	3.89178e+06	3.72803e+06	2.77504e+06	2.65563e+06	2.52364e+06	2.97666e+06	2.38012e+06	2.4238e+06	2.84522e+06	2.65878e+06	17	5.80668	6.008	6.43023	6.1144	6.15236	6.21289	6.18786	6.09801	6.03691	6.18497	6.18906	5.92319	5.94293	5.92723	6.20813	6.16436	6.14176	0
Environmental Adaptation	99714	92069.7	62823	77869.4	81913.8	78115.2	83885.1	91875	88271.2	67341.2	64629.4	60232.5	71247.1	57155.5	56179.8	67923.6	63741.6	17	0.151864	0.147193	0.138294	0.144838	0.144029	0.143602	0.144735	0.143958	0.14294	0.150089	0.150621	0.141371	0.142245	0.142335	0.143894	0.147161	0.147243	0
Enzyme Families	1.42196e+06	1.32476e+06	919137	1.16597e+06	1.22168e+06	1.15985e+06	1.20671e+06	1.37296e+06	1.35253e+06	934786	896708	907044	1.05504e+06	841073	841233	996399	929843	17	2.16563	2.11791	2.02332	2.16873	2.14808	2.13219	2.08205	2.15128	2.19019	2.08344	2.08981	2.1289	2.10639	2.09453	2.15466	2.15876	2.14793	0
Excretory System	28209.7	27230.7	21162.2	27773	26198.6	21816.5	29827	30888.5	29310.5	20608.8	19876.1	16659	20201.5	16391.8	19797.3	21403	19484.7	17	0.0429632	0.0435341	0.0465849	0.0516582	0.0460649	0.040106	0.0514633	0.0483991	0.0474634	0.0459326	0.046322	0.0391001	0.0403324	0.0408208	0.0507071	0.046371	0.0450095	0
Folding, Sorting and Degradation	1.81841e+06	1.7668e+06	1.34759e+06	1596154	1.68791e+06	1.61958e+06	1.6399e+06	1.80472e+06	1.74593e+06	1.29909e+06	1.24733e+06	1.1303e+06	1.34198e+06	1.07444e+06	1.12877e+06	1.33271e+06	1244416	17	2.76943	2.82462	2.96648	2.96888	2.96785	2.97732	2.82946	2.82781	2.82723	2.89539	2.90696	2.6529	2.67927	2.6757	2.89115	2.8874	2.87459	0
Genetic Information Processing	1.55577e+06	1.4984e+06	1117711	1.31667e+06	1.39491e+06	1.33868e+06	1.41842e+06	1.54588e+06	1.48128e+06	1.10787e+06	1.05991e+06	989176	1.16998e+06	937628	973101	1.15252e+06	1.08496e+06	17	2.36943	2.39552	2.46045	2.44902	2.45267	2.46095	2.44734	2.42223	2.39869	2.46921	2.47016	2.32168	2.33588	2.33498	2.49242	2.497	2.50626	0
Glycan Biosynthesis and Metabolism	1.43516e+06	1.3776e+06	1.02545e+06	1.35097e+06	1.37212e+06	1.26682e+06	1.30524e+06	1.44553e+06	1.40513e+06	1.05059e+06	1.00629e+06	900097	1.06795e+06	837870	932666	1.09285e+06	1.01177e+06	17	2.18574	2.20238	2.25736	2.51284	2.4126	2.32883	2.25206	2.26499	2.27537	2.34155	2.34519	2.1126	2.13217	2.08655	2.38885	2.36774	2.33718	0
Immune System	24657.9	21780.5	12962.8	22898.2	20038.8	15320.4	27541.7	25440.8	22115.4	16890.9	16299.6	16445.3	19735.3	15735.4	13324.3	16971.3	15784.7	17	0.0375538	0.0348209	0.0285355	0.0425912	0.0352342	0.028164	0.0475201	0.0398631	0.0358122	0.0376462	0.037987	0.0385985	0.0394017	0.0391861	0.0341277	0.0367694	0.0364625	0
Immune System Diseases	30949.6	25151.4	13042.6	14063.9	14669	13499.2	14756.7	16133	15723.9	12840.1	12578.9	17958.8	19616.6	15827	9397.48	12358.4	12133.1	17	0.047136	0.04021	0.0287111	0.026159	0.0257925	0.024816	0.0254611	0.0252787	0.0254622	0.0286179	0.0293156	0.0421508	0.0391647	0.039414	0.0240699	0.0267752	0.0280275	0
Infectious Diseases	317854	292364	192853	258642	260544	237156	298622	318588	301843	217261	206775	219183	253970	200826	193544	231189	218659	17	0.48409	0.467407	0.424533	0.481078	0.458114	0.435972	0.515239	0.499194	0.488783	0.484227	0.481898	0.514439	0.507054	0.500119	0.495726	0.500886	0.5051	0
Lipid Metabolism	2.48592e+06	2.38887e+06	1.74918e+06	2.08084e+06	2.21114e+06	2.12337e+06	2.24834e+06	2.50854e+06	2.46213e+06	1.75018e+06	1.67649e+06	1.73421e+06	2.02116e+06	1623864	1.51254e+06	1.77273e+06	1.6561e+06	17	3.78603	3.81913	3.85051	3.87041	3.88784	3.90345	3.87927	3.93062	3.987	3.90077	3.90714	4.07034	4.03526	4.04392	3.8741	3.84074	3.82558	0
Membrane Transport	7.21877e+06	6.66094e+06	4.49147e+06	5.01154e+06	5.40777e+06	5.24623e+06	5.94064e+06	6.5938e+06	6.33436e+06	4.57952e+06	4.35213e+06	4.59749e+06	5.38762e+06	4.32553e+06	3.88374e+06	4.66635e+06	4.44827e+06	17	10.9941	10.649	9.88721	9.32157	9.50847	9.64432	10.2499	10.3318	10.2574	10.2068	10.1428	10.7907	10.7564	10.7719	9.94747	10.11	10.2755	0
Metabolic Diseases	66782.6	67457.9	56205	57442.5	63637.6	63525.5	58656.7	65512.1	64310	47022.4	44792.7	39418.4	47236.9	38731.4	40648.7	47713.4	44901.6	17	0.101709	0.107846	0.123726	0.106844	0.111894	0.116781	0.101206	0.102651	0.104139	0.104803	0.104391	0.0925181	0.094309	0.0964532	0.104114	0.103374	0.103722	0
Metabolism	1.29464e+06	1.1852e+06	775001	998242	1.02079e+06	936708	1.12009e+06	1.22999e+06	1.19001e+06	834269	794168	854896	991098	793572	726710	864627	811044	17	1.97174	1.89479	1.70603	1.85675	1.79484	1.72198	1.9326	1.92726	1.92702	1.85941	1.85084	2.00651	1.97874	1.97624	1.86133	1.87327	1.87351	0
Metabolism of Cofactors and Vitamins	2.70912e+06	2.67066e+06	2.08158e+06	2.39935e+06	2.53321e+06	2.42868e+06	2.55821e+06	2.7776e+06	2.66744e+06	1.94144e+06	1.85868e+06	1.75471e+06	2.08613e+06	1.67949e+06	1.69061e+06	1.98438e+06	1.85244e+06	17	4.12597	4.26962	4.58225	4.46284	4.45413	4.46473	4.41391	4.35221	4.31946	4.32706	4.33174	4.11846	4.16497	4.18245	4.33018	4.29929	4.27912	0
Metabolism of Other Amino Acids	1.2315e+06	1.15368e+06	797484	988870	1.03315e+06	974190	1.12033e+06	1.23426e+06	1.1963e+06	836175	796258	867080	1.00016e+06	796254	727642	867337	818109	17	1.87557	1.84441	1.75553	1.83932	1.81658	1.79088	1.93301	1.93395	1.93721	1.86365	1.85571	2.03511	1.99683	1.98292	1.86372	1.87914	1.88983	0
Metabolism of Terpenoids and Polyketides	1.13506e+06	1133000	906199	1.01083e+06	1.0938e+06	1.07232e+06	1.0677e+06	1.18904e+06	1.16663e+06	801800	766136	766432	904373	733965	711489	825882	768411	17	1.7287	1.81134	1.99484	1.88016	1.92322	1.97128	1.8422	1.8631	1.88916	1.78704	1.78551	1.79888	1.80559	1.8278	1.82235	1.78933	1.77502	0
Nervous System	57259.5	58136.1	47618.9	43650.5	50404.2	52623.2	47877.7	54062.3	53655.1	39563.1	38007.4	39418.1	46816.9	38764	33320.1	39323.7	36581.7	17	0.0872059	0.0929431	0.104825	0.0811908	0.0886255	0.0967388	0.0826078	0.0847099	0.0868854	0.0881775	0.0885778	0.0925175	0.0934705	0.0965344	0.0853432	0.0851974	0.0845035	0
Neurodegenerative Diseases	272296	233877	121362	205868	191964	157712	282496	284826	259683	175845	166509	206848	236788	184417	146989	184014	177207	17	0.414705	0.373903	0.267158	0.382918	0.337529	0.289927	0.487417	0.446292	0.420513	0.391921	0.388055	0.485488	0.472749	0.459256	0.376486	0.398678	0.409348	0
Nucleotide Metabolism	2.42429e+06	2.38119e+06	1.86433e+06	2.09432e+06	2.24149e+06	2.17079e+06	2.12953e+06	2.36575e+06	2.30705e+06	1.70768e+06	1.63878e+06	1.48843e+06	1.78354e+06	1.44155e+06	1.50026e+06	1.77179e+06	1.65567e+06	17	3.69218	3.80685	4.104	3.89547	3.94121	3.99064	3.67427	3.70689	3.73588	3.80605	3.81923	3.49347	3.56085	3.58991	3.84264	3.83869	3.82458	0
Poorly Characterized	3.23336e+06	2.98153e+06	2.01079e+06	2.58058e+06	2.61728e+06	2.38517e+06	2.83099e+06	3.07107e+06	2.95816e+06	2.06293e+06	1.97972e+06	2.14519e+06	2.49767e+06	1.98732e+06	1.83618e+06	2.17978e+06	2.03373e+06	17	4.92439	4.76662	4.42641	4.79992	4.60196	4.38473	4.88457	4.81205	4.79024	4.59782	4.61381	5.03492	4.98663	4.94905	4.70304	4.72262	4.6979	0
Replication and Repair	5.35e+06	5.19942e+06	3.98524e+06	4.67667e+06	4.96132e+06	4.77132e+06	4.75304e+06	5.17678e+06	4.9862e+06	3.72782e+06	3.5714e+06	3.2973e+06	3.91759e+06	3.14239e+06	3.22102e+06	3.84011e+06	3.60176e+06	17	8.14802	8.3124	8.77283	8.69869	8.72347	8.77128	8.20084	8.11146	8.0743	8.3085	8.32328	7.73903	7.8215	7.82551	8.25005	8.31985	8.32004	0
Sensory System	39	27	138	42	36	0	0	0	0	231	177	633	597	525	48	30	39	13	5.93967e-05	4.31653e-05	0.000303784	7.81208e-05	6.32987e-05	0	0	0	0	0.000514849	0.000412506	0.0014857	0.00119192	0.00130741	0.000122943	6.49969e-05	9.00897e-05	0
Signal Transduction	1.52557e+06	1.36407e+06	853769	1.07843e+06	1.13844e+06	1.08547e+06	1.23646e+06	1.37071e+06	1.32021e+06	937201	894702	921869	1.0735e+06	859829	798339	947062	890246	17	2.32343	2.18075	1.87943	2.0059	2.00172	1.99545	2.13338	2.14775	2.13786	2.08882	2.08514	2.1637	2.14325	2.14124	2.0448	2.05187	2.05646	0
Signaling Molecules and Interaction	126961	117473	77869.7	112193	111026	99013.2	117535	128745	125121	85379.2	82147.2	95313.9	108829	85501	77202.2	91871.9	84986.7	17	0.193361	0.187806	0.171417	0.208681	0.195217	0.182019	0.202795	0.20173	0.202612	0.190292	0.191447	0.22371	0.217279	0.212924	0.197739	0.199046	0.196319	0
Transcription	1.5276e+06	1.43454e+06	1.02072e+06	1.18743e+06	1.25889e+06	1.20267e+06	1.23974e+06	1.37398e+06	1.33876e+06	994652	956994	954984	1.12163e+06	903772	881164	1.03566e+06	964891	17	2.32652	2.29342	2.24693	2.20864	2.21351	2.2109	2.13904	2.15288	2.16789	2.21686	2.23031	2.24142	2.23934	2.25067	2.25694	2.24382	2.22889	0
Translation	3.42418e+06	3.43574e+06	2.80413e+06	3.05836e+06	3.35014e+06	3.32885e+06	3.01861e+06	3.34244e+06	3.24398e+06	2.50129e+06	2.39664e+06	2.01796e+06	2.44347e+06	1.97953e+06	2.18833e+06	2.57835e+06	2.4033e+06	17	5.215	5.49277	6.17283	5.68862	5.89053	6.11953	5.20828	5.23725	5.25307	5.57483	5.58548	4.73631	4.87841	4.92964	5.605	5.58615	5.5516	0
Transport and Catabolism	213798	196974	130370	174498	177945	162641	189738	213154	210804	132655	127000	151906	177183	141399	117100	137862	128605	17	0.325612	0.314905	0.286988	0.32457	0.312881	0.298988	0.327373	0.333989	0.341362	0.29566	0.295979	0.356536	0.353747	0.352127	0.299929	0.298687	0.297077	0
Xenobiotics Biodegradation and Metabolism	1.63791e+06	1.55859e+06	1.08193e+06	1.18871e+06	1.29323e+06	1.25206e+06	1.47607e+06	1.65779e+06	1.626e+06	1.1332e+06	1.06694e+06	1.31497e+06	1.4999e+06	1.20981e+06	969458	1.13174e+06	1.07712e+06	17	2.49452	2.49174	2.38169	2.21102	2.27387	2.3017	2.54681	2.59758	2.63304	2.52565	2.48654	3.08634	2.99456	3.0128	2.48309	2.45198	2.48815	0

## Sheet: ko_L3_sorted
	6.56602e+07	6.25502e+07	4.54271e+07	5.37629e+07	5.68732e+07	5.43971e+07	5.79579e+07	6.38205e+07	6.17539e+07	4.48675e+07	4.29085e+07	4.26061e+07	5.00874e+07	4.01557e+07	3.90425e+07	4.6156e+07	4.32902e+07		100	100	100	100	100	100	100	100	100	100	100	100	100	100	100	100	100
	H1.1	H1.2	H1.3	H2.1	H2.2	H2.3	H3.1	H3.2	H3.3	NH1.1	NH1.2	NH2.1	NH2.2	NH2.3	NH3.1	NH3.2	NH3.3	count	H1.1	H1.2	H1.3	H2.1	H2.2	H2.3	H3.1	H3.2	H3.3	NH1.1	NH1.2	NH2.1	NH2.2	NH2.3	NH3.1	NH3.2	NH3.3	count
ABC transporters	1.87681e+06	1.77055e+06	1.23316e+06	1.28706e+06	1.40419e+06	1.37199e+06	1.64644e+06	1.84897e+06	1.78477e+06	1.23088e+06	1.16371e+06	1.3066e+06	1.52908e+06	1.22751e+06	1.03774e+06	1.2533e+06	1.20284e+06	17	2.85837	2.83061	2.71458	2.39396	2.46898	2.52218	2.84076	2.89714	2.89013	2.74337	2.71207	3.0667	3.05282	3.05688	2.65798	2.71536	2.77855	0
Adipocytokine signaling pathway	74109.8	74756.2	60756.8	60311.4	71428.9	74432.4	62080.7	79179.5	83418.2	53758.9	51117.1	50410.1	59115.8	48702.2	47413.5	53828.9	50665.9	17	0.112869	0.119514	0.133746	0.11218	0.125593	0.136832	0.107113	0.124066	0.135082	0.119817	0.119131	0.118317	0.118025	0.121283	0.121441	0.116624	0.117038	0
African trypanosomiasis	11297.1	9812.44	5560.27	7200.04	6561.19	5223.85	10308.6	10532.8	9904.11	6961.03	6807.07	9045.84	9547.43	7207.03	6204.11	7423.92	7034.29	17	0.0172054	0.0156873	0.01224	0.0133922	0.0115365	0.00960317	0.0177863	0.0165038	0.016038	0.0155146	0.0158642	0.0212313	0.0190615	0.0179477	0.0158907	0.0160844	0.0162492	0
Alanine, aspartate and glutamate metabolism	573950	561258	432479	500430	530638	510012	514102	574118	561538	405460	389398	367633	437509	352675	361322	424941	396104	17	0.874123	0.897292	0.95203	0.930809	0.933019	0.937571	0.887027	0.899582	0.909315	0.903684	0.907507	0.862864	0.873491	0.878269	0.925459	0.920661	0.914996	0
Aldosterone-regulated sodium reabsorption	79	63.67	21.67	18	27	6	11	14	14	6	31	10	23	37	0	6	7	16	0.000120316	0.00010179	4.77028e-05	3.34803e-05	4.7474e-05	1.103e-05	1.89793e-05	2.19365e-05	2.26706e-05	1.33727e-05	7.22468e-05	2.34708e-05	4.59197e-05	9.21414e-05	0	1.29994e-05	1.61699e-05	0
alpha-Linolenic acid metabolism	28902.7	27524.7	20561.8	21811.2	25434.7	26494.2	21056.6	26521.1	28140.2	14619.3	14630.2	16773.4	20207.3	16668	14091.2	15610.1	13839.7	17	0.0440186	0.0440042	0.0452632	0.0405693	0.0447217	0.0487051	0.0363309	0.0415558	0.0455684	0.0325832	0.0340964	0.0393684	0.0403442	0.0415084	0.036092	0.0338204	0.0319696	0
Alzheimer's disease	83149	74300	44482.2	66107.6	65137	57416.4	83604.7	85407.8	78495.8	55585.9	52787.6	59333	69098.7	54155.4	46395.5	57554.2	55315.8	17	0.126635	0.118785	0.0979201	0.122961	0.11453	0.10555	0.144251	0.133825	0.127111	0.123889	0.123024	0.139259	0.137956	0.134864	0.118833	0.124695	0.127779	0
Amino acid metabolism	69346.4	66741	49256.2	56798.7	61393.2	59251.7	61890.7	72784.2	73411.4	48704.5	46800.5	48955.4	57362.6	44706.5	45237.7	53182	49304.2	17	0.105614	0.1067	0.108429	0.105647	0.107947	0.108924	0.106786	0.114045	0.118877	0.108552	0.10907	0.114902	0.114525	0.111333	0.115868	0.115222	0.113892	0
Amino acid related enzymes	929779	910921	708164	839261	894899	868650	840205	921482	888762	665455	637889	564331	678035	546305	584910	687985	638886	17	1.41605	1.4563	1.5589	1.56104	1.5735	1.59687	1.44968	1.44386	1.4392	1.48316	1.48663	1.32453	1.3537	1.36047	1.49814	1.49056	1.47582	0
Amino sugar and nucleotide sugar metabolism	640595	619234	467112	574047	595378	562581	559576	628593	620780	454579	439198	428336	499563	395890	412867	483779	447675	17	0.975621	0.989978	1.02827	1.06774	1.04685	1.03421	0.965487	0.984938	1.00525	1.01316	1.02357	1.00534	0.997382	0.985888	1.05748	1.04814	1.03413	0
Aminoacyl-tRNA biosynthesis	711836	717984	587352	649540	711001	706932	643259	713958	692802	536631	513651	433006	523134	423197	472141	554333	515954	17	1.08412	1.14785	1.29296	1.20816	1.25015	1.29958	1.10987	1.1187	1.12187	1.19604	1.19709	1.0163	1.04444	1.05389	1.2093	1.201	1.19185	0
Aminobenzoate degradation	187595	177620	123062	132210	147966	147889	162818	182377	179150	122303	114122	151280	169350	138403	105955	120587	113793	17	0.285705	0.283964	0.2709	0.245914	0.260167	0.27187	0.280925	0.285766	0.290103	0.272588	0.265967	0.355065	0.338108	0.344667	0.271383	0.261258	0.262862	0
Amoebiasis	8364.65	7034.68	3372.14	7939.88	8907.46	9245.15	7982.28	10671.3	11305.8	5664.43	5483.96	6817.94	7626.01	5971.45	6557.31	7263.95	6679.87	17	0.0127393	0.0112465	0.00742319	0.0147683	0.015662	0.0169957	0.0137726	0.0167208	0.0183078	0.0126248	0.0127806	0.0160023	0.0152254	0.0148708	0.0167953	0.0157378	0.0154304	0
Amyotrophic lateral sclerosis (ALS)	46174.1	39837.2	20523	31617.3	27312.1	19323.1	49486	49365.8	45488	28571.5	27036.2	38724.8	43807.6	34276.1	23567.8	29832.5	29094.2	17	0.0703228	0.0636883	0.045178	0.0588087	0.0480228	0.0355222	0.0853827	0.077351	0.0736602	0.0636798	0.0630089	0.0908903	0.0874622	0.0853581	0.0603644	0.064634	0.0672074	0
Antigen processing and presentation	11677.3	10188	5809.12	11146.6	9733.28	7440.84	13470.8	12331	10582.6	8247.37	7917.46	7587.66	9017.69	7073.75	6478.18	8204.39	7631.05	17	0.0177844	0.0162877	0.0127878	0.0207329	0.017114	0.0136787	0.0232424	0.0193213	0.0171367	0.0183816	0.018452	0.0178089	0.0180039	0.0176158	0.0165927	0.0177753	0.0176277	0
Apoptosis	26811.2	23071.3	11250.5	20664.5	17103	11316.7	33054.1	32463.2	29522.9	18105.5	17019.5	23504.6	26821.5	20571.3	15416.6	19448.6	19301.1	17	0.0408332	0.0368845	0.0247661	0.0384364	0.0300721	0.0208038	0.0570312	0.0508664	0.0478074	0.0403533	0.0396647	0.0551672	0.0535493	0.051229	0.0394868	0.0421367	0.0445854	0
Arachidonic acid metabolism	57064.8	50553.8	28796.1	46499.5	47363.9	43234	55296.5	61834	59992.6	39061.3	36954.5	45636.9	51800.4	40218.5	34266.6	41914.1	39719.8	17	0.0869093	0.0808212	0.0633897	0.08649	0.0832798	0.0794785	0.0954082	0.0968873	0.0971479	0.0870592	0.086124	0.107114	0.10342	0.100156	0.0877676	0.0908096	0.0917526	0
Arginine and proline metabolism	735476	698101	501563	615637	650229	624198	658564	730058	708131	499673	477459	496781	582384	464793	446968	523108	489167	17	1.12013	1.11607	1.10411	1.1451	1.1433	1.14748	1.13628	1.14392	1.1467	1.11366	1.11274	1.16599	1.16273	1.15748	1.14482	1.13335	1.12997	0
Ascorbate and aldarate metabolism	109587	99794.1	64265.5	79636.9	84293.4	78379.8	84618.4	96687.3	95589.3	71080.7	67614.3	76863	89072.5	71235.2	65844.9	74345.1	69293.7	17	0.166901	0.159542	0.14147	0.148126	0.148213	0.144088	0.146	0.151499	0.154791	0.158423	0.157578	0.180404	0.177834	0.177398	0.16865	0.161073	0.160068	0
Atrazine degradation	24668.3	22231	13243.6	12387.7	12375.9	10413.6	23316.8	26380.8	25521.4	15477.8	14536.4	19027.5	22266.6	18113.5	13051.1	14949.6	14493.8	17	0.0375697	0.035541	0.0291536	0.0230414	0.0217604	0.0191437	0.0402305	0.041336	0.0413276	0.0344967	0.0338776	0.0446592	0.0444555	0.0451083	0.033428	0.0323893	0.0334805	0
Bacterial chemotaxis	418901	367692	212321	267710	294657	292914	317721	358630	343058	257077	242734	241087	280458	223982	201121	250597	242986	17	0.637983	0.587835	0.467389	0.497945	0.518094	0.538473	0.548193	0.561935	0.555523	0.572969	0.565702	0.565851	0.559937	0.557784	0.515134	0.542935	0.561295	0
Bacterial invasion of epithelial cells	2941	2133.57	552.76	4308.57	4708.32	5119.34	2625.33	3723.08	3698.36	601.02	543.23	809	1334.16	1378.01	826.73	1120.24	890.42	17	0.00447912	0.00341097	0.00121681	0.00801402	0.00827862	0.00941105	0.00452972	0.00583367	0.00598887	0.00133954	0.00126602	0.00189879	0.00266366	0.00343167	0.00211752	0.00242707	0.00205686	0
Bacterial motility proteins	1.22251e+06	1.06298e+06	601915	763452	839896	829278	865054	986977	952804	773882	733445	658605	766138	614626	594624	733166	704076	17	1.86187	1.6994	1.32501	1.42004	1.47679	1.52449	1.49256	1.54649	1.5429	1.72482	1.70932	1.5458	1.5296	1.53061	1.52302	1.58845	1.62641	0
Bacterial secretion system	604612	549346	363810	451629	472149	448181	492065	518035	481546	382557	365241	340936	401231	319069	322979	383767	361546	17	0.92082	0.878247	0.800866	0.840039	0.830177	0.823905	0.849004	0.811706	0.779782	0.852638	0.85121	0.800204	0.801061	0.794581	0.827251	0.831456	0.835168	0
Bacterial toxins	56560.1	54169.1	39556.1	49700.3	50357.7	46560.6	48406.2	51952.4	50076.6	37595.8	36370.6	37582.3	43544	35183.6	32230.2	38229.3	34911.5	17	0.0861407	0.0866009	0.0870761	0.0924435	0.0885437	0.0855939	0.0835197	0.0814039	0.0810906	0.0837929	0.0847632	0.0882088	0.086936	0.0876181	0.0825518	0.0828263	0.0806452	0
Basal transcription factors	2502.5	2376.58	1501.78	1168.17	1523.85	1429.83	860.71	1143.09	1416.27	884.64	971.77	1722.91	2466.26	2536.98	1823.61	1359.54	822.46	17	0.00381129	0.00379948	0.00330591	0.00217282	0.00267938	0.0026285	0.00148506	0.0017911	0.00229341	0.00197167	0.00226475	0.00404381	0.00492391	0.00631786	0.00467084	0.00294553	0.00189988	0
Base excision repair	318314	304096	223507	277038	289646	274417	283610	303630	290898	212203	203727	205201	239816	192502	182751	214871	200285	17	0.484791	0.486163	0.492013	0.515296	0.509283	0.50447	0.489338	0.475755	0.47106	0.472954	0.474794	0.481624	0.478795	0.479389	0.468082	0.465532	0.462657	0
Benzoate degradation	284615	274043	200658	201913	228097	226975	242107	281494	283200	171000	161906	215120	248163	202811	150935	173644	164592	17	0.433467	0.438117	0.441715	0.375561	0.401063	0.417256	0.41773	0.441071	0.458595	0.381123	0.377328	0.504905	0.495459	0.505063	0.386592	0.376212	0.380207	0
beta-Alanine metabolism	223077	215193	158505	172145	193122	193044	191758	220308	221162	148790	140918	154962	179673	146437	125361	146467	137695	17	0.339745	0.344032	0.348923	0.320193	0.339565	0.354879	0.330858	0.345199	0.358134	0.33162	0.328415	0.363708	0.358719	0.364672	0.321089	0.31733	0.318075	0
beta-Lactam resistance	3213.5	2202.63	659	849.65	803.03	637.52	947.17	814.33	760.67	933.83	835.65	1137.5	1176.84	858.29	895.8	1097.64	1047.05	17	0.00489414	0.00352138	0.00145068	0.00158037	0.00141196	0.00117197	0.00163424	0.00127597	0.00123178	0.00208131	0.00194752	0.0026698	0.00234957	0.00213741	0.00229443	0.00237811	0.00241868	0
Betalain biosynthesis	3442.16	3211.34	1871.99	3688.15	3853.48	3829	3084.58	4879.67	5598.94	3153.18	3171.33	3551.46	3696.16	3036.9	4546.17	4605.64	3846.68	17	0.00524239	0.00513402	0.00412087	0.00686003	0.00677556	0.00703897	0.00532211	0.00764593	0.00906653	0.00702776	0.00739091	0.00833556	0.00737942	0.00756282	0.0116442	0.00997841	0.0088858	0
Bile secretion	525.66	445	142.34	360.99	278.02	104.67	646.82	545.53	486.66	220.5	238	504.67	569.34	477.99	197	207.83	211.33	17	0.000800577	0.000711428	0.000313337	0.000671448	0.000488841	0.000192418	0.00111602	0.000854788	0.000788063	0.000491447	0.000554669	0.0011845	0.00113669	0.00119034	0.000504579	0.000450277	0.000488171	0
Biosynthesis and biodegradation of secondary metabolites	54454.7	44911.7	23884.4	30709.1	29872.2	25682.5	39085.8	40767.7	38244.3	22777.2	21407.1	34514.8	38375.5	31909.4	20038.2	23456.5	22338.2	17	0.0829342	0.071801	0.0525775	0.0571195	0.0525242	0.047213	0.0674382	0.0638787	0.0619302	0.0507656	0.0498901	0.081009	0.076617	0.0794644	0.0513242	0.05082	0.0516011	0
Biosynthesis of ansamycins	48252	49199.4	40759.7	42113.8	46700.9	45987.1	37576.3	40343.4	38710.3	35202.6	33436	31003.6	38136.6	30986.9	31069.7	36325.8	33700.1	17	0.0734875	0.0786559	0.0897256	0.0783325	0.082114	0.0845395	0.0648338	0.0632138	0.0626848	0.078459	0.0779239	0.0727681	0.0761402	0.077167	0.0795793	0.0787022	0.0778469	0
Biosynthesis of siderophore group nonribosomal peptides	16649	14032.3	8148.28	13015.9	14185.4	14837.7	9482.38	12385.3	12805.5	5027.44	5160.42	8202.92	10520.9	9519.33	4487.02	5345.97	4438.56	17	0.0253563	0.0224337	0.0179371	0.0242098	0.0249421	0.0272767	0.0163608	0.0194064	0.0207364	0.0112051	0.0120266	0.0192529	0.021005	0.0237061	0.0114927	0.0115824	0.010253	0
Biosynthesis of type II polyketide backbone	1900	1240.15	87.6	372.85	311	82.9	20.7	29.45	32.65	441.3	462.15	1174.05	972.35	988.65	124.7	119.35	105.8	17	0.00289369	0.00198265	0.000192837	0.000693508	0.00054683	0.000152398	3.57156e-05	4.6145e-05	5.28711e-05	0.000983563	0.00107706	0.00275559	0.00194131	0.00246204	0.000319396	0.000258579	0.000244397	0
Biosynthesis of type II polyketide products	390	334	209.33	233.17	128	38.08	123.14	217	268.86	67.42	66.67	538.1	620.42	547.9	219	164	139	17	0.000593967	0.000533971	0.000460805	0.000433701	0.000225062	7.00037e-05	0.000212465	0.000340016	0.000435373	0.000150265	0.000155377	0.00126296	0.00123867	0.00136444	0.000560928	0.000355316	0.000321089	0
Biosynthesis of unsaturated fatty acids	181060	176012	129755	162730	169102	159045	175862	196723	192865	135433	130044	133405	155464	124128	118672	137144	127568	17	0.275753	0.281393	0.285634	0.302681	0.297331	0.292378	0.30343	0.308244	0.312312	0.301851	0.303073	0.313113	0.310385	0.309117	0.303956	0.297132	0.294681	0
Biosynthesis of vancomycin group antibiotics	33259	34711.7	30349	37155	37720.8	34913.6	35017	39015.8	38455.1	25813.1	25011	22182.8	26786.5	21213.6	24880	27864.1	25144.1	17	0.0506533	0.0554942	0.0668081	0.069109	0.0663244	0.0641828	0.060418	0.0611336	0.0622714	0.0575319	0.0582891	0.0520649	0.0534794	0.0528284	0.0637255	0.0603693	0.0580827	0
Biotin metabolism	93430.4	86847.8	59871.6	86154.2	86632.5	79166.8	85994	87778.5	80539.1	63783.4	60746.2	54626.3	66138.1	52965.6	50013.1	61640.3	58273.1	17	0.142294	0.138845	0.131797	0.160248	0.152326	0.145535	0.148373	0.13754	0.130419	0.14216	0.141571	0.128212	0.132045	0.131901	0.128099	0.133548	0.13461	0
Bisphenol degradation	35312.4	35713	26391.1	24323.9	28490.7	28774.3	29436.9	34534.8	35533.1	31502	28932.7	39945.1	42167.7	34779.7	25807.3	28532.9	27736.7	17	0.0537805	0.057095	0.0580955	0.0452429	0.0500951	0.0528967	0.0507902	0.0541123	0.0575399	0.0702111	0.0674289	0.0937545	0.0841882	0.0866122	0.0661006	0.0618184	0.0640715	0
Bladder cancer	5734.95	5230.42	3012.95	3157.65	3023.45	2642.19	3822.39	4739.17	4768.11	5203.39	5065.45	4723.07	5749.08	4464.57	4075.6	5160.17	5138.51	17	0.00873429	0.00836195	0.0066325	0.00587329	0.00531612	0.00485722	0.00659512	0.00742578	0.00772114	0.0115972	0.0118052	0.0110854	0.0114781	0.0111182	0.0104389	0.0111798	0.0118699	0
Butanoate metabolism	595432	576629	428194	471278	515813	506270	551404	609187	596057	397794	379850	418049	490942	398613	345368	402105	378664	17	0.906838	0.921865	0.942596	0.876586	0.906952	0.930693	0.951387	0.954532	0.965213	0.886597	0.885256	0.981196	0.98017	0.992669	0.884596	0.871187	0.87471	0
Butirosin and neomycin biosynthesis	40320	38693.3	29057.8	38367.3	38619.3	35310.4	36197.6	39151.9	38260	26858.4	26073.6	25453.5	29621.4	23568.7	24855.6	28296.8	25165.3	17	0.0614071	0.0618596	0.0639658	0.0713638	0.0679041	0.0649123	0.062455	0.061347	0.0619556	0.0598616	0.0607656	0.0597414	0.0591394	0.0586934	0.0636629	0.0613069	0.0581317	0
C5-Branched dibasic acid metabolism	190473	193049	157344	168450	183942	182155	178895	195675	188717	146054	139429	122856	148076	119747	126684	146676	137078	17	0.290089	0.308631	0.346365	0.313319	0.323424	0.33486	0.308663	0.306601	0.305596	0.325523	0.324945	0.288353	0.295635	0.298208	0.324479	0.317784	0.316649	0
Caffeine metabolism	1130	1262.51	988.62	542.42	466.25	253.33	1519.39	1800.05	1952.95	1064.48	1104.45	1678.57	1819.08	1723.21	625.64	647.67	608.56	17	0.00172098	0.00201839	0.00217628	0.00100891	0.000819806	0.000465705	0.00262154	0.00282049	0.00316247	0.0023725	0.00257397	0.00393974	0.00363181	0.00429133	0.00160246	0.00140322	0.00140577	0
Calcium signaling pathway	13	20	84	21	33	5	0	0	0	80	62	211	199	175	16	15	18	14	1.97989e-05	3.19743e-05	0.000184912	3.90604e-05	5.80238e-05	9.19166e-06	0	0	0	0.000178303	0.000144494	0.000495234	0.000397305	0.000435804	4.0981e-05	3.24985e-05	4.15799e-05	0
Caprolactam degradation	68897.2	66229.7	47654.9	47802.2	53761.2	53053.7	60957.6	67399.7	66924.8	46517.3	43558.6	59074.3	65929.1	53612.6	36776.5	43221.3	41622.3	17	0.10493	0.105883	0.104904	0.088913	0.0945281	0.0975303	0.105176	0.105608	0.108373	0.103677	0.101515	0.138652	0.131628	0.133512	0.0941963	0.0936418	0.0961472	0
Carbohydrate digestion and absorption	7310.78	5016.48	1319.8	2544.68	2075.94	1400.46	1877.3	1629.61	1443.37	730.19	695.98	2138.15	2286.27	1867.24	890.17	1177.51	1135.45	17	0.0111343	0.00801992	0.00290532	0.00473315	0.00365012	0.00257451	0.00323908	0.00255343	0.00233729	0.00162744	0.00162201	0.00501841	0.00456456	0.00465001	0.00228001	0.00255115	0.00262288	0
Carbohydrate metabolism	49454.7	43699.9	25799.8	28124.9	27554.4	22269.8	35920.9	39641.9	39148.6	27663.7	26471.1	38300.6	42210.8	32724	20420.6	25766.2	25340.7	17	0.0753192	0.0698638	0.056794	0.0523129	0.0484489	0.0409392	0.0619776	0.0621146	0.0633945	0.0616565	0.061692	0.0898945	0.0842743	0.0814928	0.0523035	0.0558242	0.0585368	0
Carbon fixation in photosynthetic organisms	348692	349212	278769	316438	334483	319908	331331	355244	338850	260240	247601	229122	274260	219300	227646	268950	251457	17	0.531055	0.558291	0.613664	0.588581	0.58812	0.588098	0.571675	0.55663	0.54871	0.58002	0.577045	0.537768	0.547563	0.546124	0.583073	0.582698	0.580865	0
Carbon fixation pathways in prokaryotes	761136	748994	582790	665309	724836	716510	688402	760745	738814	545641	522713	491561	582767	467157	488385	568521	530984	17	1.15921	1.19743	1.28291	1.23749	1.27448	1.31718	1.18776	1.19201	1.19638	1.21612	1.2182	1.15373	1.1635	1.16337	1.25091	1.23174	1.22657	0
Cardiac muscle contraction	28647.9	22848.8	9273.5	16722.7	17104.5	15839	25588.5	25517	22564.5	17050.1	16128.6	18296.5	20750.9	16068.3	12495.3	16460	16027.9	17	0.0436305	0.0365287	0.020414	0.0311045	0.0300747	0.0291173	0.0441502	0.0399824	0.0365394	0.0380011	0.0375884	0.0429434	0.0414293	0.0400151	0.0320044	0.0356616	0.0370242	0
Carotenoid biosynthesis	31510.4	33597.4	27778	37016.3	33618.6	28312.3	54219.2	54274.2	49515.8	24471.6	22835	30999.9	34832	28149.1	22583.2	25800.3	24405.7	17	0.0479902	0.0537127	0.0611485	0.068851	0.0591114	0.0520474	0.0935493	0.0850419	0.0801824	0.0545419	0.0532178	0.0727593	0.0695425	0.0700999	0.0578426	0.0558979	0.056377	0
Cell cycle	30	59.5	43.5	106	148	136	10	16	23	12	20	0	169	270	424.5	228	62	16	4.56898e-05	9.51236e-05	9.57579e-05	0.000197162	0.000260228	0.000250013	1.72539e-05	2.50703e-05	3.72446e-05	2.67454e-05	4.66108e-05	0	0.00033741	0.000672384	0.00108728	0.000493977	0.00014322	0
Cell cycle - Caulobacter	369246	360900	271504	320774	337511	322876	351551	376172	356446	281493	265986	261180	303268	239216	240099	289055	277015	17	0.562359	0.576976	0.597671	0.596646	0.593444	0.593553	0.606563	0.589422	0.577204	0.627388	0.619891	0.613012	0.605477	0.595722	0.61497	0.626256	0.639901	0
Cell division	48797.8	44609.6	29004.9	37224.5	38069.4	34874.7	44916	48270.6	45763.2	34534.1	32954.8	33990.9	38799.9	29795.2	28930	35949.2	34514.7	17	0.0743187	0.0713181	0.0638493	0.0692383	0.0669372	0.0641113	0.0774977	0.0756349	0.0741058	0.0769691	0.0768026	0.0797794	0.0774643	0.0741993	0.0740987	0.0778861	0.0797286	0
Cell motility and secretion	174134	154483	91904.6	170505	156770	130982	178641	182465	165760	143477	137532	121227	140616	108316	124984	147923	136394	17	0.265205	0.246975	0.202312	0.317143	0.275648	0.240788	0.308226	0.285903	0.26842	0.319779	0.320525	0.284529	0.280741	0.26974	0.320124	0.320484	0.31507	0
Cellular antigens	53993.1	47039.1	25801.8	44397.1	43320.5	37282.6	50632	57000.3	55793.7	35960.5	34138.2	44406.3	49618.5	37841.3	33890.5	40922.5	38978.9	17	0.0822312	0.0752021	0.0567983	0.0825794	0.0761703	0.0685378	0.0873599	0.0893135	0.0903485	0.0801481	0.0795605	0.104225	0.0990639	0.0942366	0.0868041	0.0886612	0.090041	0
Chagas disease (American trypanosomiasis)	9188.27	8316.71	4920.1	6836.46	6019.04	4433.07	9139.71	9620.61	9437.76	7393.53	7143.57	9480.01	9806.1	7365.19	6679.11	8075.09	7875.2	17	0.0139937	0.0132961	0.0108308	0.0127159	0.0105833	0.00814945	0.0157696	0.0150745	0.0152829	0.0164786	0.0166484	0.0222504	0.019578	0.0183416	0.0171073	0.0174952	0.0181917	0
Chaperones and folding catalysts	744258	699461	498863	622220	650929	615951	653254	719946	696558	510841	489648	454006	534894	422789	444830	529576	496221	17	1.1335	1.11824	1.09816	1.15734	1.14453	1.13232	1.12712	1.12808	1.12796	1.13856	1.14114	1.06559	1.06792	1.05287	1.13935	1.14736	1.14627	0
Chloroalkane and chloroalkene degradation	126637	117976	75858.2	92212	98277	92997.1	121562	132622	128041	92369	86868.7	104112	119724	95528.3	79109.6	93255.1	88401.6	17	0.192868	0.18861	0.166989	0.171516	0.1728	0.170959	0.209741	0.207804	0.20734	0.205871	0.202451	0.244359	0.239031	0.237895	0.202625	0.202043	0.204207	0
Chlorocyclohexane and chlorobenzene degradation	52872.4	51605.2	36743.1	44656.5	47179.3	43855.2	57774	68001.9	68075.1	41876.4	38964.3	48832.1	56112.9	46097.4	38689.6	43763	41171.9	17	0.0805243	0.0825021	0.0808838	0.0830619	0.0829551	0.0806204	0.0996827	0.106552	0.110236	0.0933336	0.0908078	0.114613	0.11203	0.114797	0.0990963	0.0948153	0.0951069	0
Chromosome	933496	887883	650807	772087	815470	778806	810584	884402	848679	641136	612889	567731	670543	534372	549820	662469	623688	17	1.42171	1.41947	1.43264	1.4361	1.43384	1.4317	1.39858	1.38576	1.37429	1.42895	1.42836	1.33251	1.33875	1.33075	1.40826	1.43528	1.44071	0
Chronic myeloid leukemia	149	105.32	15.66	27	26.35	17	39.32	73	88.99	342.33	338.67	24.67	35	29.67	69.67	67.67	77.33	17	0.000226926	0.000168377	3.44728e-05	5.02205e-05	4.63311e-05	3.12516e-05	6.78424e-05	0.000114383	0.000144104	0.00076298	0.000789284	5.79025e-05	6.98778e-05	7.38875e-05	0.000178447	0.000146611	0.000178632	0
Citrate cycle (TCA cycle)	564714	552606	427837	512191	543673	523905	530079	582314	566031	392507	378492	358311	430632	350202	354123	405841	375418	17	0.860056	0.88346	0.941811	0.952685	0.955938	0.963111	0.914593	0.912424	0.91659	0.874814	0.882091	0.840986	0.859761	0.872111	0.907019	0.87928	0.867212	0
Colorectal cancer	22544.6	19657.8	9320.03	18896.2	15782.5	10729.9	29797.5	29119.5	26173.2	17287.7	16188.6	22396.1	25424.4	19396.7	14965.9	18562.3	18347	17	0.0343352	0.0314272	0.0205165	0.0351472	0.0277503	0.0197251	0.0514124	0.0456272	0.042383	0.0385304	0.0377283	0.0525654	0.0507601	0.0483039	0.0383324	0.0402165	0.0423815	0
Cyanoamino acid metabolism	170025	157036	104447	135873	138964	127963	149843	166799	162827	106040	101276	123664	143732	114635	95969.6	110703	102794	17	0.258946	0.251056	0.229921	0.252726	0.244341	0.235238	0.258537	0.261356	0.263671	0.236341	0.236029	0.29025	0.286962	0.285476	0.245808	0.239846	0.237453	0
Cysteine and methionine metabolism	507885	489670	364113	432288	458196	441769	448615	497375	481422	355472	340540	341055	396559	315096	314209	374385	352165	17	0.773506	0.782843	0.801533	0.804064	0.805643	0.812118	0.774037	0.779333	0.779582	0.79227	0.793643	0.800483	0.791734	0.784688	0.804789	0.811129	0.813498	0
Cytochrome P450	292.5	226.25	71.25	135	93	58	124	134	171.5	161.25	190.25	256.75	329.25	286	69.75	102.5	65	17	0.000445476	0.000361709	0.000156845	0.000251103	0.000163522	0.000106623	0.000213948	0.000209964	0.000277715	0.000359392	0.000443385	0.000602613	0.000657351	0.000712228	0.000178652	0.000222073	0.00015015	0
Cytoskeleton proteins	154305	150889	115795	134587	144805	140746	144758	159898	154998	113202	107969	100074	119043	95371.9	99238.4	119745	113475	17	0.235005	0.241228	0.254903	0.250335	0.25461	0.258738	0.249765	0.250543	0.250992	0.252303	0.251625	0.234881	0.237671	0.237506	0.254181	0.259435	0.262125	0
Cytosolic DNA-sensing pathway	0	3.5	4.5	49	67	77	10	16	23	12	20	0	0	0	6.5	19	22	13	0	5.5955e-06	9.90599e-06	9.11409e-05	0.000117806	0.000141552	1.72539e-05	2.50703e-05	3.72446e-05	2.67454e-05	4.66108e-05	0	0	0	1.66485e-05	4.11647e-05	5.08198e-05	0
D-Alanine metabolism	69194.8	68257.5	54205.1	59811.8	65547.4	64954.4	61551.5	67793.2	65277.7	50770.6	48353.5	42400.6	50589.1	40258.7	42389.2	51370.9	48752	17	0.105383	0.109124	0.119323	0.111251	0.115252	0.119408	0.1062	0.106225	0.105706	0.113157	0.11269	0.0995177	0.101002	0.100257	0.108572	0.111298	0.112617	0
D-Arginine and D-ornithine metabolism	5982.33	5360.5	2903.25	6503.25	6093.75	5003.42	9642.64	9542.56	8429.58	4801.27	4493.01	6142.57	7074.73	5517.39	3945.72	5021.45	4679.63	17	0.00911105	0.00856991	0.00639101	0.0120962	0.0107146	0.00919795	0.0166373	0.0149522	0.0136503	0.010701	0.0104711	0.0144171	0.0141248	0.01374	0.0101062	0.0108793	0.0108099	0
D-Glutamine and D-glutamate metabolism	99620.7	100402	83385.9	88924.1	95321.6	92718.6	90601	98767	95603.6	71176.3	67900.3	59939.7	71197	57059.3	64032.4	75386.9	70925.5	17	0.151722	0.160514	0.18356	0.1654	0.167604	0.170447	0.156322	0.154758	0.154814	0.158637	0.158244	0.140683	0.142145	0.142095	0.164007	0.163331	0.163837	0
Dioxin degradation	22886.6	19194.5	8667.23	8967.92	8223.45	6075.94	15118.1	15704.9	15110.8	13672.8	12898.7	20091.3	21339	16844.6	10429.3	12603	12271.4	17	0.0348562	0.0306866	0.0190794	0.0166805	0.0144593	0.0111696	0.0260847	0.0246079	0.0244693	0.0304738	0.0300609	0.0471558	0.0426035	0.0419482	0.0267128	0.0273053	0.0283467	0
DNA repair and recombination proteins	1.77127e+06	1.72537e+06	1.32858e+06	1.54624e+06	1.64452e+06	1.58559e+06	1.57179e+06	1.71759e+06	1.65875e+06	1.23224e+06	1.18102e+06	1.09627e+06	1.30203e+06	1.04604e+06	1.06233e+06	1.2653e+06	1.18662e+06	17	2.69764	2.75838	2.92465	2.87603	2.89155	2.91485	2.71196	2.69128	2.68606	2.7464	2.75241	2.57304	2.59952	2.60496	2.72096	2.74135	2.74108	0
DNA replication	407490	400636	316024	367079	389854	376542	363547	396697	383315	282880	271524	244049	293803	236870	245389	291191	272744	17	0.620605	0.640503	0.695674	0.682774	0.685478	0.692208	0.627261	0.621583	0.620713	0.630478	0.632797	0.572803	0.58658	0.589879	0.628519	0.630884	0.630036	0
DNA replication proteins	640033	621999	477564	566857	595049	566487	577226	627234	602866	448212	430046	390996	468614	376431	395091	469472	438548	17	0.974766	0.9944	1.05128	1.05436	1.04627	1.04139	0.995941	0.982809	0.97624	0.998968	1.00224	0.9177	0.935592	0.937431	1.01195	1.01714	1.01304	0
Drug metabolism - cytochrome P450	112194	99689.7	57244.4	72802.4	73778.1	67239.1	107318	109081	99562.1	75901.6	70636.8	92103.8	103060	80482.6	58906.4	74384.8	73307.5	17	0.17087	0.159375	0.126014	0.135414	0.129724	0.123608	0.185165	0.170918	0.161224	0.169168	0.164622	0.216175	0.20576	0.200427	0.150878	0.161159	0.16934	0
Drug metabolism - other enzymes	140501	133616	98864.3	117396	123102	116704	113333	128292	126304	95447.4	92385.1	86706.9	102958	82033	85682.4	102185	95941	17	0.213982	0.213615	0.217633	0.21836	0.216451	0.21454	0.195543	0.201021	0.204528	0.212732	0.215307	0.203508	0.205557	0.204287	0.21946	0.22139	0.221623	0
Electron transfer carriers	14926.5	18121.7	19394.2	13096.4	18278.7	21727.4	12053.7	14432.5	14486.8	11998.7	11459.5	9108.24	11207.9	9212.55	8928.79	11011.5	10652.5	17	0.0227329	0.0289714	0.0426931	0.0243596	0.0321393	0.0399422	0.0207974	0.0226142	0.0234588	0.0267425	0.0267068	0.0213778	0.0223766	0.0229421	0.0228694	0.023857	0.0246073	0
Endocrine and other factor-regulated calcium reabsorption	79	75.67	53.67	18	27	6	11	14	14	6	31	10	23	37	0	6	7	16	0.000120316	0.000120975	0.000118145	3.34803e-05	4.7474e-05	1.103e-05	1.89793e-05	2.19365e-05	2.26706e-05	1.33727e-05	7.22468e-05	2.34708e-05	4.59197e-05	9.21414e-05	0	1.29994e-05	1.61699e-05	0
Endocytosis	34.5	60.5	41.5	24	29	16	8	0	18	34	33	176	246.5	213	21	22	21	16	5.25433e-05	9.67223e-05	9.13552e-05	4.46405e-05	5.09906e-05	2.94133e-05	1.38031e-05	0	2.91479e-05	7.57787e-05	7.69079e-05	0.000413086	0.00049214	0.000530436	5.37876e-05	4.76644e-05	4.85098e-05	0
Energy metabolism	481373	450622	308107	386785	406485	383058	434441	478210	461342	328589	311527	318712	374847	304639	281975	337337	318043	17	0.733128	0.720416	0.678245	0.719428	0.71472	0.704187	0.749581	0.749305	0.747065	0.732353	0.726027	0.748042	0.748385	0.758644	0.722226	0.730862	0.734677	0
Epithelial cell signaling in Helicobacter pylori infection	18511	16384.2	9887.64	13495.2	13060	11461.8	16290.6	18004.6	17015.8	11022.2	10641.6	9887.63	12371.1	10178.5	9659.02	12199.2	11544.9	17	0.0281921	0.0261937	0.021766	0.0251014	0.0229634	0.0210706	0.0281077	0.0282113	0.0275542	0.0245661	0.0248006	0.0232071	0.024699	0.0253475	0.0247398	0.0264303	0.0266687	0
Ether lipid metabolism	15612	13806.6	7358.75	8846.57	9666.22	9301.38	7066.58	7433.57	7481.02	11655.2	11384	11280.9	12144.3	9830.9	7550.2	9078.94	7841.84	17	0.023777	0.0220728	0.016199	0.0164548	0.0169961	0.017099	0.0121926	0.0116476	0.0121142	0.0259769	0.026531	0.0264773	0.0242462	0.024482	0.0193384	0.0196701	0.0181146	0
Ethylbenzene degradation	41812.5	41294.3	31561.1	33298.3	37280.7	37811.8	40275.6	46605.4	46540.8	26356.6	25230.4	29812.5	35778.1	29352.6	23419.9	26837.5	24956.5	17	0.0636801	0.0660179	0.0694765	0.0619355	0.0655505	0.0695107	0.0694912	0.0730257	0.0753649	0.0587431	0.0588005	0.0699724	0.0714313	0.073097	0.0599858	0.0581452	0.0576494	0
Fatty acid biosynthesis	400737	388318	290314	350149	372057	359174	366258	404233	390581	301494	288153	268047	313128	248306	259793	307776	289225	17	0.610321	0.62081	0.639078	0.651284	0.654187	0.66028	0.631939	0.633391	0.63248	0.671964	0.671551	0.629127	0.625164	0.618359	0.665413	0.666815	0.668109	0
Fatty acid elongation in mitochondria	594.83	665.67	684.16	393.48	777.99	1073.84	281	352.67	362.68	723.86	640.32	338.67	339.33	260.84	289.66	559.83	689.84	17	0.000905922	0.00106422	0.00150606	0.00073188	0.00136794	0.00197407	0.000484835	0.000552597	0.000587299	0.00161333	0.00149229	0.000794886	0.000677476	0.000649572	0.00074191	0.00121291	0.00159353	0
Fatty acid metabolism	409085	396945	293709	307925	351872	356498	351366	417958	427398	271464	258387	304208	350822	287185	234482	271562	255702	17	0.623034	0.634602	0.64655	0.572746	0.618695	0.655362	0.606244	0.654896	0.692098	0.605036	0.602182	0.714001	0.700421	0.71518	0.600581	0.588356	0.590669	0
Fc gamma R-mediated phagocytosis	34.5	60.5	41.5	24	29	16	8	0	18	34	33	176	246.5	213	21	22	21	16	5.25433e-05	9.67223e-05	9.13552e-05	4.46405e-05	5.09906e-05	2.94133e-05	1.38031e-05	0	2.91479e-05	7.57787e-05	7.69079e-05	0.000413086	0.00049214	0.000530436	5.37876e-05	4.76644e-05	4.85098e-05	0
Flagellar assembly	536107	459479	241085	313784	348701	347224	368773	415661	393553	363136	343276	309042	353287	281061	261500	332020	323402	17	0.816488	0.734576	0.530707	0.583644	0.613119	0.638314	0.636277	0.651297	0.637293	0.809351	0.800018	0.725346	0.705341	0.699929	0.669784	0.719343	0.747055	0
Flavone and flavonol biosynthesis	1949	1890.5	1247.5	1385	1695	1730.5	839	1032	1121	1398.18	1361.01	1452.5	1605.67	1209.17	918.58	1003.95	811.64	17	0.00296831	0.00302237	0.00274616	0.00257613	0.00298031	0.00318123	0.0014476	0.00161703	0.00181527	0.00311624	0.00317189	0.00340914	0.00320574	0.00301121	0.00235277	0.00217512	0.00187488	0
Flavonoid biosynthesis	5268.17	6055.79	5477.48	4572.3	5285.47	5584.25	7469.95	8339.92	8264.93	6233.71	5985.13	6722.43	6939.01	5479.33	4959.45	6178.29	6109.58	17	0.00802339	0.00968149	0.0120577	0.00850457	0.00929342	0.0102657	0.0128886	0.0130678	0.0133837	0.0138936	0.0139486	0.0157781	0.0138538	0.0136452	0.0127027	0.0133857	0.0141131	0
Fluorobenzoate degradation	35542.1	35524.1	25558.7	32356.7	32589.2	29144.3	40740.7	49383.2	50026.6	29280.9	27511.2	35675	40531.6	32786.9	28025	31444.9	29504.3	17	0.0541304	0.056793	0.0562632	0.0601841	0.0573015	0.053577	0.0702937	0.0773782	0.0810096	0.0652608	0.064116	0.0837322	0.0809217	0.0816496	0.0717807	0.0681274	0.0681548	0
Folate biosynthesis	304252	295055	226414	267746	283461	272937	274007	297462	287256	208728	200612	186713	222330	179815	181025	210120	195093	17	0.463374	0.471708	0.498411	0.498013	0.498408	0.501749	0.47277	0.466091	0.465162	0.46521	0.467534	0.43823	0.443883	0.447794	0.463663	0.455239	0.450664	0
Fructose and mannose metabolism	268300	249981	173512	236044	236728	215585	236626	261511	255141	185665	178948	181739	213036	167739	172264	202001	187106	17	0.408619	0.399648	0.381957	0.439047	0.416237	0.396317	0.408273	0.409761	0.413158	0.413806	0.417045	0.426556	0.425329	0.417723	0.441223	0.437647	0.432213	0
Function unknown	1.0145e+06	915390	582852	751032	743465	655212	861267	913527	864171	641719	615657	668907	773824	614292	555496	662752	621749	17	1.54507	1.46345	1.28305	1.39693	1.30723	1.2045	1.48602	1.4314	1.39938	1.43025	1.43481	1.56998	1.54495	1.52978	1.4228	1.43589	1.43623	0
G protein-coupled receptors	21.33	9	0	93.66	42.68	2.67	259.99	267	268.99	0	0	9.34	24.34	24	0	2	6	13	3.24855e-05	1.43884e-05	0	0.000174209	7.50441e-05	4.90835e-06	0.000448584	0.000418361	0.000435584	0	0	2.19217e-05	4.8595e-05	5.97674e-05	0	4.33313e-06	1.386e-05	0
Galactose metabolism	258416	249926	189537	220400	229919	216749	203237	232432	233561	182960	178093	174131	201389	160187	163332	188372	173555	17	0.393566	0.399561	0.417233	0.409949	0.404265	0.398456	0.350664	0.364196	0.378212	0.407777	0.415054	0.4087	0.402075	0.398914	0.418344	0.40812	0.400911	0
Gastric acid secretion	92	72.67	67.67	32	39	6	11	14	14	83	90	221	222	212	16	16	20	17	0.000140115	0.000116179	0.000148964	5.95206e-05	6.85735e-05	1.103e-05	1.89793e-05	2.19365e-05	2.26706e-05	0.000184989	0.000209749	0.000518705	0.000443225	0.000527946	4.0981e-05	3.4665e-05	4.61999e-05	0
General function prediction only	2.21886e+06	2.06614e+06	1.42794e+06	1.82955e+06	1.87382e+06	1.72995e+06	1.96972e+06	2.15755e+06	2.09399e+06	1.42121e+06	1.36406e+06	1.47628e+06	1.72385e+06	1.37303e+06	1.28069e+06	1.51702e+06	1.41198e+06	17	3.37932	3.30317	3.14336	3.40299	3.29473	3.18023	3.39854	3.38065	3.39087	3.16756	3.179	3.46495	3.44168	3.41927	3.28024	3.28673	3.26167	0
Geraniol degradation	141122	137469	102745	102901	121210	125031	120833	142419	146158	93060.4	88562.8	107067	123907	101939	78428.8	90915.4	84623.3	17	0.214928	0.219773	0.226176	0.191398	0.213123	0.229849	0.208485	0.223155	0.236678	0.207412	0.206399	0.251294	0.247381	0.25386	0.200881	0.196974	0.195479	0
Germination	3280	2235	860	325.38	767.5	442.64	193.5	275	276.5	532.5	571.5	1702.5	1442.5	1248	206.5	1268.5	1569.53	17	0.00499542	0.00357313	0.00189314	0.000605213	0.00134949	0.000813719	0.000333863	0.000430896	0.000447745	0.00118683	0.0013319	0.00399591	0.00287997	0.00310791	0.000528911	0.00274829	0.0036256	0
Glioma	13	9	46	14	12	0	0	0	0	77	59	211	199	175	16	10	13	13	1.97989e-05	1.43884e-05	0.000101261	2.60403e-05	2.10996e-05	0	0	0	0	0.000171616	0.000137502	0.000495234	0.000397305	0.000435804	4.0981e-05	2.16656e-05	3.00299e-05	0
Glutamatergic synapse	57233.5	58118.1	47526.9	43622.5	50380.2	52623.2	47877.7	54062.3	53655.1	39409.1	37889.4	38996.1	46418.9	38414	33288.1	39303.7	36555.7	17	0.0871663	0.0929143	0.104623	0.0811387	0.0885833	0.0967388	0.0826078	0.0847099	0.0868854	0.0878343	0.0883028	0.0915271	0.0926759	0.0956627	0.0852612	0.0851541	0.0844434	0
Glutathione metabolism	295582	265354	160527	219520	220398	200062	284495	301930	284038	202824	191677	221380	250646	197257	167549	207280	200373	17	0.450169	0.424226	0.353374	0.408312	0.387525	0.36778	0.490865	0.473092	0.459952	0.45205	0.446712	0.519597	0.500417	0.491232	0.429146	0.449085	0.46286	0
Glycan biosynthesis and metabolism	41073.3	36140.5	20449.2	30455	29625.8	25317.7	37276.5	41676.3	39666.6	30867.4	29464.7	27697	31239.9	23849.6	26406.5	32476.8	30741	17	0.0625544	0.0577783	0.0450154	0.0566469	0.0520909	0.0465423	0.0643165	0.0653024	0.0642333	0.0687967	0.0686687	0.0650072	0.0623707	0.0593929	0.0676354	0.0703631	0.0710114	0
Glycerolipid metabolism	206324	194517	141727	179667	182351	168698	178525	195677	191516	132116	127780	132155	156798	125723	120657	139096	127657	17	0.31423	0.310977	0.311987	0.334184	0.320627	0.310123	0.308026	0.306605	0.310128	0.294459	0.297797	0.31018	0.313049	0.313089	0.309041	0.30136	0.294888	0
Glycerophospholipid metabolism	346038	332918	246773	293811	312929	303047	310244	339550	327446	247064	236765	219255	259851	207392	211507	252088	235242	17	0.527013	0.532241	0.543229	0.546495	0.550222	0.557101	0.535291	0.53204	0.530243	0.550651	0.55179	0.51461	0.518794	0.51647	0.541736	0.546164	0.543408	0
Glycine, serine and threonine metabolism	620374	603880	459921	534225	570566	552258	560111	622921	607695	435206	416626	406862	481783	389044	382335	448324	419517	17	0.944825	0.965433	1.01244	0.993669	1.00322	1.01523	0.96641	0.976051	0.984059	0.96998	0.970963	0.954938	0.961884	0.968839	0.979281	0.971323	0.969081	0
Glycolysis / Gluconeogenesis	643677	624959	479614	550958	581512	554641	575548	629770	613688	430016	413998	403128	480981	388982	382135	446366	413865	17	0.980317	0.999132	1.05579	1.02479	1.02247	1.01961	0.993045	0.986783	0.993763	0.958414	0.96484	0.946174	0.960282	0.968685	0.978767	0.967081	0.956025	0
Glycosaminoglycan degradation	12223.3	10272	4479.56	11817.5	9572.99	6406.44	7995.53	7916.66	7585.98	5415.32	5437.72	10908.7	12544.5	8953.61	4575.62	5425.3	4615.72	17	0.018616	0.016422	0.00986099	0.0219808	0.0168322	0.0117772	0.0137954	0.0124046	0.0122842	0.0120696	0.0126728	0.0256036	0.0250451	0.0222973	0.0117196	0.0117543	0.0106623	0
Glycosphingolipid biosynthesis - ganglio series	9413.82	7668.49	3058.87	9813.01	7522.49	4606.94	6987.25	6623.77	6195.59	3666.83	3668.68	8923.69	10177.4	7246.74	3405.15	4063.04	3490.95	17	0.0143372	0.0122597	0.00673358	0.0182524	0.0132268	0.00846908	0.0120557	0.0103787	0.0100327	0.00817257	0.00855001	0.0209446	0.0203192	0.0180466	0.00872166	0.00880284	0.00806407	0
Glycosphingolipid biosynthesis - globo series	19036.3	15156.6	6464.03	21330.5	15362.4	8128.22	15151.5	13262.7	11612.4	8986.72	9096.97	17250.6	19872.8	14478.8	8297.39	9383.02	7860.34	17	0.0289922	0.024231	0.0142295	0.0396752	0.0270117	0.0149424	0.0261422	0.0207812	0.0188043	0.0200295	0.0212009	0.0404885	0.0396762	0.0360566	0.0212522	0.0203289	0.0181573	0
Glycosyltransferases	255294	249022	191657	236406	243742	228790	241040	270600	267239	183564	176244	161300	191141	153438	165753	190670	176291	17	0.38881	0.398116	0.4219	0.439719	0.42857	0.420591	0.415888	0.424002	0.432747	0.409125	0.410744	0.378584	0.381615	0.382109	0.424545	0.413099	0.40723	0
Glyoxylate and dicarboxylate metabolism	513825	485252	338864	387203	411304	392104	495705	537639	515978	344210	328708	356872	418917	337771	305531	355740	334229	17	0.782552	0.775779	0.745953	0.720205	0.723194	0.720818	0.855285	0.842424	0.835539	0.767171	0.766068	0.837607	0.836373	0.841153	0.782562	0.770734	0.772067	0
GnRH signaling pathway	47.5	69.5	87.5	38	41	16	8	0	18	111	92	387	445.5	388	37	32	34	16	7.23422e-05	0.000111111	0.000192616	7.06807e-05	7.20901e-05	2.94133e-05	1.38031e-05	0	2.91479e-05	0.000247395	0.00021441	0.00090832	0.000889445	0.00096624	9.47686e-05	6.933e-05	7.85397e-05	0
Hematopoietic cell lineage	25	46	38	67	51	28	73	84	113	45	51	172	217	189	15	22	13	17	3.80748e-05	7.35409e-05	8.36506e-05	0.000124621	8.96731e-05	5.14733e-05	0.000125954	0.000131619	0.000182984	0.000100295	0.000118858	0.000403698	0.000433243	0.000470668	3.84197e-05	4.76644e-05	3.00299e-05	0
Hepatitis C	30	59.5	43.5	106	148	136	10	16	23	12	20	0	169	270	424.5	228	62	16	4.56898e-05	9.51236e-05	9.57579e-05	0.000197162	0.000260228	0.000250013	1.72539e-05	2.50703e-05	3.72446e-05	2.67454e-05	4.66108e-05	0	0.00033741	0.000672384	0.00108728	0.000493977	0.00014322	0
Histidine metabolism	375618	359519	267176	316744	339810	330311	324278	361999	355032	252821	243130	237258	279704	223578	230048	263556	244518	17	0.572063	0.574768	0.588142	0.589151	0.597487	0.607221	0.559506	0.567215	0.574915	0.563483	0.566623	0.556863	0.558432	0.556777	0.589227	0.57101	0.564834	0
Homologous recombination	534576	530140	426100	480612	520302	512441	475298	522598	506743	374157	358726	313755	378383	304779	321318	384383	360980	17	0.814157	0.847544	0.937986	0.893948	0.914845	0.942037	0.820075	0.818856	0.820584	0.833915	0.836025	0.736408	0.755446	0.758994	0.822998	0.83279	0.833861	0
Huntington's disease	84457	71174.9	34554.1	67771.1	61925.1	50152.2	88482.6	89079	80741.9	54549.1	51703.8	63460.1	72555.8	56171.3	47149.7	58330.6	55431.6	17	0.128627	0.113788	0.0760651	0.126055	0.108883	0.0921964	0.152667	0.139577	0.130748	0.121578	0.120498	0.148946	0.144858	0.139884	0.120765	0.126377	0.128046	0
Hypertrophic cardiomyopathy (HCM)	1431.16	1375.32	901.99	1819.31	1813.07	1660.63	1753.47	1738.66	1642.67	1633.19	1538.49	1692.34	1736.84	1313.17	1402.66	1698.67	1803.17	17	0.00217965	0.00219875	0.00198558	0.00338395	0.00318791	0.00305279	0.00302542	0.0027243	0.00266003	0.00364003	0.00358551	0.00397206	0.00346762	0.0032702	0.00359265	0.00368028	0.00416531	0
Indole alkaloid biosynthesis	2704.16	2609.34	1569.49	3598.15	3791.48	3767	3042.16	4840.67	5546.86	2869.68	2874.83	3126.67	3242.16	2505.19	4355.17	4407.64	3731.93	17	0.00411842	0.00417159	0.00345497	0.00669263	0.00666654	0.006925	0.00524892	0.00758482	0.0089822	0.0063959	0.00669991	0.00733855	0.006473	0.0062387	0.011155	0.00954943	0.00862073	0
Influenza A	22577.6	19732.5	9385.28	19002.2	15930.5	10865.9	29807.5	29143.5	26212.2	17310.9	16222.9	22420.8	25648.7	19709.7	15398.7	18798.3	18409	17	0.0343855	0.0315467	0.0206601	0.0353444	0.0280106	0.0199751	0.0514296	0.0456648	0.0424462	0.0385823	0.0378081	0.0526235	0.0512078	0.0490833	0.0394408	0.0407278	0.0425248	0
Inorganic ion transport and metabolism	182358	163676	98626.3	148534	142470	122708	181844	186728	172114	131482	125295	138633	159515	124338	110476	133518	125805	17	0.27773	0.261672	0.217109	0.276275	0.250504	0.225578	0.313753	0.292584	0.278709	0.293044	0.292006	0.325383	0.318473	0.309641	0.282965	0.289275	0.290609	0
Inositol phosphate metabolism	124314	121015	91534.7	98589.2	107594	105879	103394	116513	115359	84659.3	82283.6	86018.3	99238.2	81023.8	73349.6	83197.2	77061.6	17	0.189329	0.193468	0.201498	0.183378	0.189182	0.19464	0.178395	0.182563	0.186804	0.188687	0.191765	0.201892	0.19813	0.201774	0.187871	0.180252	0.178012	0
Insulin signaling pathway	43423	42845.8	34158	41326.6	42840	40311.8	41265.1	45266	43834.6	31356.3	30018.6	25725.1	31394.8	25871.6	26572.1	30273.4	27573	17	0.066133	0.0684983	0.0751931	0.0768682	0.0753254	0.0741065	0.0711983	0.0709271	0.0709827	0.0698863	0.0699596	0.0603789	0.06268	0.0644283	0.0680596	0.0655892	0.0636933	0
Ion channels	16383.3	16240.7	12490.1	18002	17305.2	15167.3	18237.2	19517.7	18965.8	11811.7	11624.1	13291.2	15587.1	12409	11073.2	12710.1	11090.3	17	0.0249516	0.0259643	0.0274948	0.033484	0.0304276	0.0278825	0.0314663	0.0305822	0.0307118	0.0263257	0.0270906	0.0311955	0.0311199	0.0309023	0.028362	0.0275373	0.0256186	0
Isoflavonoid biosynthesis	2801.33	2143.11	787.44	4332	4773.17	5189.84	2720	3765.22	3693.17	431.89	376.95	982.89	1487.5	1540.89	773.06	903.17	641.23	17	0.00426641	0.00342622	0.00173342	0.0080576	0.00839265	0.00954065	0.00469306	0.0058997	0.00598046	0.00096259	0.000878497	0.00230692	0.00296981	0.00383729	0.00198005	0.00195678	0.00148124	0
Isoquinoline alkaloid biosynthesis	43397.5	39856.2	26121.1	40648.3	40133.6	35999.9	42514.9	45197.1	43325.6	28824.9	27351.7	32401.5	37564.1	29514.3	28834.8	33098	30552.4	17	0.0660941	0.0637187	0.0575012	0.0756067	0.0705667	0.0661798	0.0733549	0.0708191	0.0701584	0.0642444	0.0637442	0.0760489	0.074997	0.0734998	0.073855	0.0717089	0.0705758	0
Leishmaniasis	0	0	0	0	9	8	107	43	0	0	0	131	91	75	0	0	0	7	0	0	0	0	1.58247e-05	1.47067e-05	0.000184617	6.73764e-05	0	0	0	0.000307468	0.000181682	0.000186773	0	0	0	0
Limonene and pinene degradation	110638	106998	78347.1	79634.5	91134.6	92637.1	94928	109652	111297	73727.9	69449	88309.8	100664	82954.4	61880.5	70515	66545.6	17	0.168502	0.171059	0.172468	0.148122	0.160242	0.170298	0.163788	0.171813	0.180227	0.164324	0.161854	0.20727	0.200976	0.206582	0.158495	0.152775	0.15372	0
Linoleic acid metabolism	17850.9	16660.5	9871.12	13273.2	12287.1	9260.93	16256.3	16161.8	15082.1	14615.4	13556.3	19472.6	20560.1	16089.8	11111.9	13759.8	13577.2	17	0.0271867	0.0266355	0.0217296	0.0246884	0.0216044	0.0170247	0.0280485	0.0253238	0.024423	0.0325745	0.0315936	0.0457038	0.0410484	0.0400686	0.028461	0.0298115	0.0313631	0
Lipid biosynthesis proteins	608338	589148	438302	513559	551676	535563	554802	628860	620619	443215	423851	422066	492587	396694	380477	446805	420088	17	0.926494	0.941881	0.964848	0.95523	0.970009	0.984542	0.957251	0.985357	1.00499	0.987831	0.987803	0.990622	0.983455	0.98789	0.974521	0.968031	0.970401	0
Lipid metabolism	104017	92276.9	57315.2	63454.9	69969.2	69479.7	73117.5	80085.1	77679.5	57718.1	54520.1	52724	60887.3	49114	46684.6	57046.7	53116.9	17	0.158418	0.147524	0.12617	0.118027	0.123027	0.127727	0.126156	0.125485	0.125789	0.128641	0.127061	0.123748	0.121562	0.122309	0.119574	0.123595	0.1227	0
Lipoic acid metabolism	56064.7	56800.7	47486.2	54851.1	57303.7	54825	52913.7	56276.3	53302.6	41563.2	39802.7	32950.7	40199.5	32116.6	36496.2	42545	39573.6	17	0.0853862	0.0908081	0.104533	0.102024	0.100757	0.100786	0.0912968	0.088179	0.0863145	0.0926354	0.0927618	0.077338	0.0802588	0.0799802	0.0934782	0.0921764	0.0914147	0
Lipopolysaccharide biosynthesis	260045	247887	180269	261774	258426	231149	254096	281018	270312	218284	208376	162544	193667	149737	194667	227121	209096	17	0.396047	0.396301	0.396831	0.486904	0.454389	0.424928	0.438416	0.440325	0.437725	0.486508	0.48563	0.381505	0.386659	0.372891	0.498604	0.492072	0.48301	0
Lipopolysaccharide biosynthesis proteins	334324	315485	226718	312493	316560	291239	301293	339020	329457	257610	245770	198001	235565	182975	228160	268230	247949	17	0.509173	0.50437	0.499081	0.581243	0.556605	0.535394	0.519848	0.531208	0.533499	0.574156	0.572778	0.464723	0.470308	0.455665	0.58439	0.581136	0.572761	0
Long-term potentiation	13	9	46	14	12	0	0	0	0	77	59	211	199	175	16	10	13	13	1.97989e-05	1.43884e-05	0.000101261	2.60403e-05	2.10996e-05	0	0	0	0	0.000171616	0.000137502	0.000495234	0.000397305	0.000435804	4.0981e-05	2.16656e-05	3.00299e-05	0
Lysine biosynthesis	408401	408387	329665	364261	394432	387649	365648	404958	393909	296222	283852	251715	301417	243704	258134	303503	283477	17	0.621992	0.652894	0.725701	0.677532	0.693528	0.712627	0.630886	0.634527	0.637869	0.660214	0.661528	0.590795	0.601782	0.606898	0.661163	0.657559	0.65483	0
Lysine degradation	251893	238219	169940	201533	217226	210039	228494	256269	253955	159052	152106	180412	210289	171011	142701	163273	152760	17	0.383631	0.380845	0.374094	0.374855	0.381947	0.386122	0.394241	0.401546	0.411237	0.354494	0.354488	0.423441	0.419844	0.42587	0.365502	0.353742	0.352874	0
Lysosome	21623.6	17893	8182.76	25791.7	19938.1	12408.4	20271.8	18414	16560.1	9941.56	9965.65	18720.8	22263.3	15863.1	9131.35	10164.1	8474.52	17	0.0329326	0.0286059	0.018013	0.047973	0.0350571	0.0228107	0.0349768	0.0288528	0.0268163	0.0221576	0.0232254	0.0439391	0.0444488	0.039504	0.0233883	0.0220212	0.0195761	0
MAPK signaling pathway - yeast	19423	17570.1	11130.6	15802.3	15966.6	14663.2	19245.7	18582.2	16286	12867.5	12196.1	12810.6	15236.6	11206.3	10690.2	12967.2	12214.8	17	0.029581	0.0280895	0.0245021	0.0293925	0.0280741	0.0269558	0.0332063	0.0291163	0.0263724	0.0286789	0.0284235	0.0300675	0.0304201	0.0279072	0.0273809	0.0280942	0.028216	0
Measles	30	59.5	43.5	106	148	136	10	16	23	12	20	0	169	270	424.5	228	62	16	4.56898e-05	9.51236e-05	9.57579e-05	0.000197162	0.000260228	0.000250013	1.72539e-05	2.50703e-05	3.72446e-05	2.67454e-05	4.66108e-05	0	0.00033741	0.000672384	0.00108728	0.000493977	0.00014322	0
Meiosis - yeast	26417.6	24079.1	14257.3	17855.2	18807.7	16886.6	25389.8	27111.5	26128.7	23264.2	21758.5	22052.1	24174.7	19256.2	18912.4	22527.9	21365.4	17	0.0402339	0.0384956	0.031385	0.0332109	0.0330695	0.0310432	0.0438073	0.0424808	0.042311	0.0518508	0.0507091	0.0517581	0.048265	0.0479538	0.0484405	0.0488082	0.049354	0
Melanogenesis	461.5	390	282	39	32	28	30.42	35	27.58	210.5	179.5	469.79	447	468.71	170.5	151.5	101.75	17	0.000702862	0.000623499	0.000620775	7.25407e-05	5.62655e-05	5.14733e-05	5.24864e-05	5.48413e-05	4.46611e-05	0.000469159	0.000418332	0.00110264	0.00089244	0.00116723	0.000436704	0.000328234	0.000235042	0
Membrane and intracellular structural molecules	453615	388572	209704	348192	328039	276773	412941	421829	385230	300213	286331	296912	343863	268826	255334	308463	289284	17	0.690853	0.621216	0.461628	0.647644	0.576789	0.5088	0.712484	0.660961	0.623814	0.66911	0.667306	0.696877	0.686525	0.669459	0.65399	0.668306	0.668244	0
Metabolism of cofactors and vitamins	131890	128617	96041.9	112784	117942	112316	127598	137937	132224	97523.6	93477.7	87700.2	103823	83578.4	83038.2	97603.3	90747.8	17	0.200868	0.205622	0.21142	0.209781	0.207377	0.206475	0.220157	0.216132	0.214115	0.217359	0.217854	0.20584	0.207284	0.208136	0.212687	0.211464	0.209627	0
Metabolism of xenobiotics by cytochrome P450	103733	92368.4	53024.9	66099.9	66975.8	61116.2	98410.3	101335	92845.6	70538	65568.9	84457.6	94838.6	74108.6	54673	69513.3	68615.7	17	0.157985	0.147671	0.116725	0.122947	0.117763	0.112352	0.169796	0.158781	0.150348	0.157214	0.152811	0.198229	0.189346	0.184553	0.140035	0.150605	0.158502	0
Methane metabolism	564876	555935	426655	455550	492790	479912	547064	585338	558174	389845	371979	372564	445124	361691	337433	397500	371169	17	0.860303	0.888782	0.939209	0.847331	0.86647	0.882238	0.9439	0.917163	0.903868	0.86888	0.866912	0.874438	0.888694	0.900722	0.864271	0.86121	0.857398	0
Mineral absorption	7277.78	6723.01	4396.41	5501.63	5184.86	4225.26	8093.72	9572.2	9374.47	3871.08	3636.8	4629.18	5940.42	4964.56	3839.09	4608.69	4106.77	17	0.011084	0.0107482	0.00967795	0.0102331	0.00911652	0.00776743	0.0139648	0.0149986	0.0151804	0.0086278	0.00847571	0.0108651	0.0118601	0.0123633	0.00983312	0.00998502	0.00948661	0
Mismatch repair	457215	448621	349491	410241	435201	418823	411018	445648	427259	329038	314587	284535	337489	269240	284015	341006	321141	17	0.696336	0.717218	0.769346	0.763056	0.765212	0.769936	0.709167	0.698283	0.691874	0.733355	0.733158	0.667827	0.6738	0.67049	0.727451	0.73881	0.741832	0
mRNA surveillance pathway	60	143.5	130	216.5	298.5	272	23.5	38.5	52	26.5	40	0	338	540	853.5	459	129.5	16	9.13796e-05	0.000229416	0.000286173	0.000402694	0.000524851	0.000500026	4.05467e-05	6.03254e-05	8.42052e-05	5.90628e-05	9.32216e-05	0	0.00067482	0.00134477	0.00218608	0.000994453	0.000299144	0
mTOR signaling pathway	30	59.5	43.5	106	148	136	10	16	23	12	20	0	169	270	424.5	228	62	16	4.56898e-05	9.51236e-05	9.57579e-05	0.000197162	0.000260228	0.000250013	1.72539e-05	2.50703e-05	3.72446e-05	2.67454e-05	4.66108e-05	0	0.00033741	0.000672384	0.00108728	0.000493977	0.00014322	0
N-Glycan biosynthesis	26180.6	27137.1	23312.7	31604	32295	30426	25325.9	28993	28406.7	21126.4	20124.8	17273.5	21265.6	17040.8	19533	21712.3	20232.9	17	0.0398729	0.0433845	0.051319	0.058784	0.0567842	0.0559331	0.0436971	0.0454289	0.0459998	0.0470862	0.0469017	0.0405424	0.0424569	0.0424369	0.0500303	0.0470412	0.0467378	0
Naphthalene degradation	97951.6	92738.5	62165.4	64471.9	70451.1	67801.1	84711	96097.4	94124.5	72462.7	68452.4	81966.9	93742.6	76057.4	59942.1	71172.5	67432.6	17	0.14918	0.148262	0.136847	0.119919	0.123874	0.124641	0.14616	0.150574	0.152419	0.161504	0.159531	0.192383	0.187158	0.189407	0.153531	0.1542	0.155769	0
Neuroactive ligand-receptor interaction	3	15.25	21.75	0	0	0	0	8	16	11.25	14.25	24.75	55.25	43	8.25	8	0	12	4.56898e-06	2.43804e-05	4.78789e-05	0	0	0	0	1.25352e-05	2.59093e-05	2.50738e-05	3.32102e-05	5.80903e-05	0.000110307	0.000107083	2.11308e-05	1.73325e-05	0	0
Neurotrophin signaling pathway	13	9	46	14	12	0	0	0	0	77	59	211	199	175	16	10	13	13	1.97989e-05	1.43884e-05	0.000101261	2.60403e-05	2.10996e-05	0	0	0	0	0.000171616	0.000137502	0.000495234	0.000397305	0.000435804	4.0981e-05	2.16656e-05	3.00299e-05	0
Nicotinate and nicotinamide metabolism	300183	297773	236579	252443	274831	270557	262874	292259	284247	216224	207354	190954	226301	181170	187460	222850	210596	17	0.457177	0.476054	0.520789	0.469548	0.483234	0.497374	0.45356	0.457939	0.46029	0.481918	0.483247	0.448185	0.451812	0.451169	0.480144	0.482818	0.486476	0
Nitrogen metabolism	417716	379814	246246	308545	312996	285386	376268	402797	383606	266141	255401	288174	330510	260786	239442	284606	267276	17	0.636179	0.607215	0.542069	0.573899	0.55034	0.524635	0.649209	0.63114	0.621185	0.59317	0.595222	0.676367	0.659866	0.649437	0.613286	0.616617	0.617404	0
Nitrotoluene degradation	62658.3	69369.9	60312.2	50776.7	64296.7	71158.7	57440.7	64615.6	61643.1	60630.8	56535.9	53360.3	61394.2	48919.1	48832.7	55505.4	52302.7	17	0.0954282	0.110903	0.132767	0.0944457	0.113053	0.130813	0.0991077	0.101246	0.0998206	0.135133	0.131759	0.125241	0.122574	0.121824	0.125076	0.120256	0.120819	0
NOD-like receptor signaling pathway	11697.3	10204	5817.12	11149.6	9736.78	7445.34	13473.5	12338.3	10595.3	8302.37	7969.96	7592.66	9036.19	7094.75	6488.68	8245.89	7660.05	17	0.0178149	0.0163133	0.0128054	0.0207385	0.0171201	0.013687	0.023247	0.0193328	0.0171572	0.0185042	0.0185743	0.0178206	0.0180408	0.0176681	0.0166195	0.0178652	0.0176947	0
Non-homologous end-joining	27454.2	25161	14237	18968.5	19437.1	16450.1	23734.7	21826.3	19058.4	22043.6	20745.9	29350.6	30948.6	24156	17612.9	20651.3	19781.2	17	0.0418126	0.0402253	0.0313404	0.0352817	0.0341762	0.0302407	0.0409516	0.0341995	0.0308618	0.0491305	0.0483491	0.0688883	0.0617892	0.0601559	0.0451121	0.0447423	0.0456945	0
Notch signaling pathway	149	105.32	15.66	27	26.35	17	39.32	73	88.99	342.33	338.67	24.67	35	29.67	69.67	67.67	77.33	17	0.000226926	0.000168377	3.44728e-05	5.02205e-05	4.63311e-05	3.12516e-05	6.78424e-05	0.000114383	0.000144104	0.00076298	0.000789284	5.79025e-05	6.98778e-05	7.38875e-05	0.000178447	0.000146611	0.000178632	0
Novobiocin biosynthesis	96908.4	93657.1	70362.2	84610.3	89217.1	85410.3	83776.2	91306.7	87530.1	68116.5	65343.2	59795.8	71650.2	57399.4	58524.3	68824.8	64212.3	17	0.147591	0.149731	0.15489	0.157377	0.15687	0.157012	0.144547	0.143068	0.14174	0.151817	0.152285	0.140345	0.14305	0.142942	0.149899	0.149113	0.14833	0
Nucleotide excision repair	260149	255509	198929	237548	251842	241762	236222	257151	248635	185910	178133	165410	195960	157999	162697	190770	177974	17	0.396206	0.408486	0.437909	0.441844	0.442814	0.444439	0.407576	0.402929	0.402623	0.414354	0.415146	0.388231	0.391236	0.393466	0.416718	0.413316	0.411119	0
Nucleotide metabolism	33606.6	32041.7	23646.1	29685.2	31181.8	29896.6	25685	32774.4	34594.4	20636.3	20017.6	18628.6	22543.8	18184.8	20254.8	23728.8	21443.6	17	0.0511826	0.0512256	0.0520528	0.055215	0.0548269	0.0549599	0.0443166	0.051354	0.0560197	0.0459938	0.0466519	0.0437228	0.045009	0.0452858	0.0518788	0.05141	0.0495346	0
Olfactory transduction	13	9	46	14	12	0	0	0	0	77	59	211	199	175	16	10	13	13	1.97989e-05	1.43884e-05	0.000101261	2.60403e-05	2.10996e-05	0	0	0	0	0.000171616	0.000137502	0.000495234	0.000397305	0.000435804	4.0981e-05	2.16656e-05	3.00299e-05	0
One carbon pool by folate	305483	306196	249566	285135	299100	285393	282870	304880	292594	220149	210933	190860	229072	184854	189150	223246	208305	17	0.465248	0.48952	0.549377	0.530357	0.525906	0.524647	0.488061	0.477714	0.473806	0.490666	0.491587	0.447964	0.457344	0.460343	0.484472	0.483677	0.481183	0
Oocyte meiosis	13	9	46	14	12	0	0	0	0	77	59	211	199	175	16	10	13	13	1.97989e-05	1.43884e-05	0.000101261	2.60403e-05	2.10996e-05	0	0	0	0	0.000171616	0.000137502	0.000495234	0.000397305	0.000435804	4.0981e-05	2.16656e-05	3.00299e-05	0
Other glycan degradation	49125.9	40239.2	18623	52943.9	40492.1	24267.8	40603.9	37945.2	34878.5	22018	22064.1	42114.1	47707.1	34103.1	21371.9	24380.9	21171.9	17	0.0748185	0.064331	0.0409953	0.0984767	0.071197	0.0446124	0.0700576	0.0594561	0.0564798	0.0490733	0.0514212	0.0988452	0.0952478	0.0849273	0.0547401	0.0528227	0.048907	0
Other ion-coupled transporters	535732	484688	317473	397773	397148	352864	444550	481009	462922	307347	296001	354534	409657	323095	279194	339108	319411	17	0.815917	0.774878	0.698863	0.739865	0.698303	0.648681	0.767023	0.75369	0.749623	0.68501	0.689842	0.832119	0.817884	0.804607	0.715104	0.734698	0.737837	0
Other transporters	142899	131646	87318.6	118103	117701	106154	127939	132202	122076	98408.5	93588.8	100620	114807	89848.9	82778.2	100914	95090.1	17	0.217634	0.210464	0.192217	0.219674	0.206954	0.195146	0.220745	0.207146	0.197681	0.219331	0.218113	0.236162	0.229213	0.223751	0.212021	0.218636	0.219657	0
Others	390217	348568	213809	317859	305237	263287	344594	369669	353942	240051	229334	269314	309367	244654	220060	259223	242438	17	0.594298	0.557261	0.470665	0.591223	0.536697	0.484008	0.59456	0.579233	0.573149	0.535021	0.534473	0.632102	0.617654	0.609263	0.563643	0.561622	0.56003	0
Oxidative phosphorylation	1.03269e+06	1.00812e+06	768049	924437	982406	950146	962012	1.05871e+06	1.01831e+06	779949	749425	680684	803092	640699	674132	787581	733401	17	1.57279	1.6117	1.69073	1.71947	1.72736	1.74668	1.65985	1.65889	1.64898	1.73834	1.74657	1.59762	1.60338	1.59554	1.72666	1.70634	1.69415	0
p53 signaling pathway	22544.6	19657.8	9320.03	18896.2	15782.5	10729.9	29797.5	29119.5	26173.2	17287.7	16188.6	22396.1	25424.4	19396.7	14965.9	18562.3	18347	17	0.0343352	0.0314272	0.0205165	0.0351472	0.0277503	0.0197251	0.0514124	0.0456272	0.042383	0.0385304	0.0377283	0.0525654	0.0507601	0.0483039	0.0383324	0.0402165	0.0423815	0
Pancreatic cancer	0	0	0	22	17	0	0	0	0	12	20	0	0	0	0	14	22	6	0	0	0	4.09204e-05	2.9891e-05	0	0	0	0	2.67454e-05	4.66108e-05	0	0	0	0	3.03319e-05	5.08198e-05	0
Pancreatic secretion	82	78.92	43.42	18	27	6	11	22	30	17.25	45.25	34.75	78.25	80	8.25	14	7	17	0.000124885	0.000126171	9.55818e-05	3.34803e-05	4.7474e-05	1.103e-05	1.89793e-05	3.44717e-05	4.85799e-05	3.84465e-05	0.000105457	8.15611e-05	0.000156227	0.000199225	2.11308e-05	3.03319e-05	1.61699e-05	0
Pantothenate and CoA biosynthesis	420086	422905	343506	377004	409547	401925	391630	428488	412735	319286	304506	263479	316506	256150	274049	319982	299741	17	0.639788	0.676105	0.75617	0.701235	0.720105	0.738871	0.675715	0.671396	0.668355	0.71162	0.709663	0.618407	0.631908	0.637893	0.701924	0.693262	0.6924	0
Parkinson's disease	52119.4	43170.9	18765.9	37104.8	34578	28459.9	56268	55941.5	50009.7	34497.8	32477.2	41103.6	46713.3	35961.1	27777.2	35453.3	34666.9	17	0.0793775	0.069018	0.0413099	0.0690157	0.0607984	0.0523187	0.0970843	0.0876544	0.0809822	0.0768881	0.0756896	0.0964734	0.0932635	0.0895541	0.0711462	0.0768119	0.0800803	0
Pathogenic Escherichia coli infection	0	0	0	0	0	0	0	0	0	0	0	0	0	0	0	11.67	13.67	2	0	0	0	0	0	0	0	0	0	0	0	0	0	0	0	2.52838e-05	3.15776e-05	0
Pathways in cancer	56436.4	51131.2	30806.6	50822.5	47153.8	38771	65559.1	65809.1	60503.8	40099.2	38264.3	44738.9	51640.9	40117.7	35134.8	42440.3	40234.8	17	0.0859523	0.0817442	0.0678155	0.0945308	0.0829104	0.071274	0.113115	0.103116	0.0979756	0.0893725	0.0891765	0.105006	0.103102	0.0999054	0.0899913	0.0919497	0.092942	0
Penicillin and cephalosporin biosynthesis	15582.5	12450.9	5477.11	12441	11925.6	10220.6	11727	13962.8	14117.7	8280.97	8006.29	10338.9	11556.4	9033	9440.26	10403.8	9470.62	17	0.023732	0.0199055	0.0120569	0.0231406	0.0209688	0.0187889	0.0202336	0.0218782	0.0228613	0.0184565	0.018659	0.0242663	0.0230724	0.022495	0.0241795	0.0225405	0.0218771	0
Pentose and glucuronate interconversions	216934	201416	137992	195972	191026	165478	192799	208899	203709	148927	143913	164515	191013	149631	135953	154969	142965	17	0.330389	0.322007	0.303765	0.364511	0.335881	0.304204	0.332654	0.327323	0.329873	0.331927	0.335396	0.38613	0.38136	0.372628	0.34822	0.33575	0.330248	0
Pentose phosphate pathway	433331	424518	325124	402920	414235	385126	412791	448858	433958	323919	311134	297660	351719	280537	287175	334959	310437	17	0.65996	0.678683	0.715704	0.749438	0.728347	0.707989	0.712226	0.703313	0.702721	0.721945	0.72511	0.698631	0.702211	0.698624	0.735544	0.72571	0.717106	0
Peptidases	1.13349e+06	1.0633e+06	748042	971685	1.00768e+06	947688	986923	1.1175e+06	1.09896e+06	765651	733773	738121	857416	680136	691977	821702	767561	17	1.7263	1.69991	1.64669	1.80735	1.77181	1.74216	1.70283	1.751	1.77958	1.70647	1.71009	1.73243	1.71184	1.69375	1.77237	1.78027	1.77306	0
Peptidoglycan biosynthesis	469491	464569	370600	412502	447894	441643	412650	460070	449399	329904	315474	281671	335763	269550	286475	341628	320986	17	0.715031	0.742714	0.815814	0.767261	0.78753	0.811886	0.711983	0.720881	0.727726	0.735285	0.735225	0.661104	0.670354	0.671262	0.733754	0.740158	0.741475	0
Peroxisome	192109	178957	122098	148528	157763	150004	169438	194708	194180	122656	116961	133009	154504	125053	107516	127429	120026	17	0.292581	0.286101	0.268778	0.276264	0.277395	0.275756	0.292348	0.305086	0.314442	0.273373	0.272583	0.312183	0.308469	0.31142	0.275383	0.276083	0.277258	0
Pertussis	24325.2	20304.3	10318.5	18434.2	17061	13711.3	22653.8	22065.3	19192.4	13348.2	12408.1	18355.4	20232.2	16034.3	11884.8	14531.3	13807.9	17	0.0370472	0.0324609	0.0227144	0.034288	0.0299982	0.0252059	0.0390867	0.0345739	0.0310789	0.0297504	0.0289176	0.0430815	0.0403938	0.0399303	0.0304407	0.031483	0.0318962	0
Phagosome	30	63	48	155	215	213	20	32	46	24	40	0	169	270	431	247	84	16	4.56898e-05	0.000100719	0.000105664	0.000288303	0.000378034	0.000391565	3.45078e-05	5.01406e-05	7.44892e-05	5.34908e-05	9.32216e-05	0	0.00033741	0.000672384	0.00110393	0.000535141	0.000194039	0
Phenylalanine metabolism	247422	226688	146889	188591	195048	179619	221529	244744	237279	152328	144978	182280	210768	168985	136084	157581	148307	17	0.376822	0.36241	0.323351	0.350782	0.342953	0.3302	0.382224	0.383488	0.384233	0.339507	0.337877	0.427826	0.420801	0.420824	0.348555	0.341408	0.342587	0
Phenylalanine, tyrosine and tryptophan biosynthesis	535866	537585	437547	488497	526297	515868	484538	534131	518870	387364	371011	322708	388771	314885	337210	394704	367622	17	0.81612	0.859445	0.963185	0.908613	0.925385	0.948336	0.836018	0.836926	0.840222	0.863352	0.864656	0.757422	0.776185	0.784161	0.863701	0.855152	0.849203	0
Phenylpropanoid biosynthesis	56574.2	52143.3	36729.1	50038.2	45984.3	38006.8	45270.8	45706.7	43695.7	28563.3	27982.5	42782.1	49343.7	39516.2	25627.5	26881.9	23330.5	17	0.0861621	0.0833623	0.0808529	0.093072	0.0808541	0.0698692	0.0781099	0.0716175	0.0707577	0.0636614	0.0652144	0.100413	0.0985152	0.0984074	0.0656401	0.0582413	0.0538933	0
Phosphatidylinositol signaling system	77107.8	76744.1	61190.2	69895.4	73473.2	70294.1	74401.5	79951.6	76495.5	55351.6	52857.6	49064.9	59087.8	47368.6	47672.8	55689.5	51924.7	17	0.117435	0.122692	0.1347	0.130007	0.129188	0.129224	0.128372	0.125276	0.123871	0.123367	0.123187	0.115159	0.117969	0.117962	0.122105	0.120655	0.119946	0
Phosphonate and phosphinate metabolism	31824.1	27325.1	15088.4	20364.8	19423.7	16338.9	26311.1	27800.7	26014.5	15231.6	14619	20227.7	23119.7	18758.4	13832.1	16883.2	15794.8	17	0.0484678	0.043685	0.0332144	0.0378789	0.0341525	0.0300364	0.0453969	0.0435607	0.042126	0.033948	0.0340702	0.0474761	0.0461588	0.0467141	0.0354285	0.0365785	0.036486	0
Phosphotransferase system (PTS)	81509.8	62273.2	26124	47873.1	46670.4	41489.9	53323.3	56339.9	52225.9	36216.1	35364.1	38594.9	44079.7	34683.5	36418.5	47237	44275.6	17	0.124139	0.0995571	0.0575075	0.089045	0.0820603	0.0762723	0.0920035	0.0882787	0.084571	0.0807179	0.0824174	0.0905853	0.0880055	0.0863727	0.0932793	0.102342	0.102276	0
Photosynthesis	226604	242286	220190	209479	228715	227760	215324	234669	224247	178660	170311	144100	170007	135418	154142	182077	170281	17	0.345117	0.387347	0.48471	0.389636	0.402149	0.418699	0.371519	0.367702	0.363131	0.398195	0.396917	0.338216	0.33942	0.337232	0.394807	0.394481	0.393347	0
Photosynthesis - antenna proteins	0	4128	9468	0	0	0	240	624	408	2172	1812	1884	1512	1044	1848	2112	1920	13	0	0.0065995	0.0208422	0	0	0	0.000414094	0.000977742	0.000660687	0.00484092	0.00422294	0.0044219	0.00301872	0.00259988	0.00473331	0.00457578	0.00443519	0
Photosynthesis proteins	242134	261390	239048	223993	240488	236699	250426	266852	250133	192136	182299	159449	187824	148950	165663	196123	184481	17	0.368769	0.417888	0.526223	0.416631	0.42285	0.435131	0.432083	0.418129	0.405048	0.428231	0.424855	0.374239	0.374993	0.370933	0.424314	0.424913	0.426149	0
Phototransduction	13	9	46	14	12	0	0	0	0	77	59	211	199	175	16	10	13	13	1.97989e-05	1.43884e-05	0.000101261	2.60403e-05	2.10996e-05	0	0	0	0	0.000171616	0.000137502	0.000495234	0.000397305	0.000435804	4.0981e-05	2.16656e-05	3.00299e-05	0
Phototransduction - fly	13	9	46	14	12	0	0	0	0	77	59	211	199	175	16	10	13	13	1.97989e-05	1.43884e-05	0.000101261	2.60403e-05	2.10996e-05	0	0	0	0	0.000171616	0.000137502	0.000495234	0.000397305	0.000435804	4.0981e-05	2.16656e-05	3.00299e-05	0
Plant-pathogen interaction	99714	92069.7	62823	77869.4	81913.8	78115.2	83885.1	91875	88271.2	67341.2	64629.4	60232.5	71247.1	57155.5	56179.8	67923.6	63741.6	17	0.151864	0.147193	0.138294	0.144838	0.144029	0.143602	0.144735	0.143958	0.14294	0.150089	0.150621	0.141371	0.142245	0.142335	0.143894	0.147161	0.147243	0
Polycyclic aromatic hydrocarbon degradation	25568.3	25493.6	18195.9	15770.9	18761.8	18730	21867.9	25354.7	25585	20664.5	18661.9	29084.5	31257.8	25619.7	16849.5	18506	18157	17	0.0389404	0.0407569	0.0400552	0.0293342	0.0329889	0.034432	0.0377306	0.0397281	0.0414305	0.0460567	0.0434924	0.0682638	0.0624066	0.063801	0.0431569	0.0400943	0.0419424	0
Polyketide sugar unit biosynthesis	115125	117173	98193.8	111222	118103	113940	112434	123284	119954	82048.3	78952.9	70132.1	84620.1	67178.8	75141.9	86983.1	80311.7	17	0.175335	0.187327	0.216157	0.206876	0.20766	0.20946	0.193993	0.193172	0.194245	0.182868	0.184003	0.164606	0.168945	0.167296	0.192462	0.188454	0.185519	0
Pores ion channels	297526	258127	146653	221007	210794	179366	267929	277329	258176	191018	182270	197118	227635	178322	159642	193228	183899	17	0.45313	0.412671	0.322831	0.411077	0.370638	0.329734	0.462282	0.434545	0.418072	0.425738	0.424788	0.462653	0.454476	0.444078	0.408894	0.41864	0.424806	0
Porphyrin and chlorophyll metabolism	525163	511602	378835	441858	457745	431757	546902	581595	547488	367670	350468	368498	434584	347889	322614	379810	355605	17	0.79982	0.817905	0.833941	0.821864	0.804852	0.793712	0.94362	0.911297	0.886564	0.819458	0.816781	0.864894	0.867652	0.866352	0.826315	0.822882	0.821445	0
PPAR signaling pathway	154432	155204	123304	133414	149640	148977	139942	169914	175960	108447	103250	112879	131560	107413	95524.3	108215	100292	17	0.235198	0.248127	0.271432	0.248152	0.263111	0.273868	0.241454	0.266237	0.284937	0.241706	0.240629	0.264937	0.262661	0.267491	0.244668	0.234455	0.231673	0
Prenyltransferases	161973	162545	131188	160433	165915	156839	169977	185201	178425	119359	114634	108822	128539	103997	107740	125118	115835	17	0.246684	0.259863	0.288788	0.298409	0.291728	0.288322	0.293277	0.29019	0.28893	0.266026	0.267159	0.255413	0.25663	0.258984	0.275955	0.271076	0.267578	0
Primary bile acid biosynthesis	9623	9218.41	6965.77	4964.67	5951.5	6493.33	7801.64	8083.39	7775.53	4562.73	4404.87	6390.99	7344.01	6092.99	3999.62	4767.37	4356.4	17	0.0146558	0.0147376	0.015334	0.00923438	0.0104645	0.0119369	0.0134609	0.0126658	0.0125912	0.0101693	0.0102657	0.0150002	0.0146624	0.0151734	0.0102443	0.0103288	0.0100633	0
Primary immunodeficiency	29532.6	24199.3	12898.5	13269.5	13964.7	12950.3	14100.4	15265.2	14699.9	12589.8	12362.5	17096.3	18819.1	15268.6	9215.49	11990.4	11733.8	17	0.0449779	0.0386877	0.0283938	0.0246816	0.0245541	0.023807	0.0243287	0.0239189	0.023804	0.0280599	0.0288114	0.0401264	0.0375725	0.0380235	0.0236038	0.0259779	0.027105	0
Prion diseases	6396.33	5394.25	3037.01	3266.82	3011.32	2360.64	4655.17	5031.41	4947.85	2640.85	2503.72	4226.08	4612.25	3853.52	2099	2843.28	2698.95	17	0.00974157	0.00862387	0.00668546	0.00607635	0.00529479	0.00433964	0.00803199	0.00788369	0.0080122	0.00588589	0.00583502	0.00991895	0.0092084	0.00959646	0.0053762	0.00616015	0.00623455	0
Progesterone-mediated oocyte maturation	11677.3	10188	5809.12	11146.6	9733.28	7440.84	13470.8	12331	10582.6	8247.37	7917.46	7587.66	9017.69	7073.75	6478.18	8204.39	7631.05	17	0.0177844	0.0162877	0.0127878	0.0207329	0.017114	0.0136787	0.0232424	0.0193213	0.0171367	0.0183816	0.018452	0.0178089	0.0180039	0.0176158	0.0165927	0.0177753	0.0176277	0
Propanoate metabolism	586204	573282	435517	473188	524632	523095	522503	589834	583055	411671	392152	400743	468279	378710	361225	419292	392903	17	0.892785	0.916515	0.958716	0.880138	0.922458	0.961623	0.901521	0.924208	0.944159	0.917526	0.913927	0.940576	0.934924	0.943106	0.92521	0.908423	0.907602	0
Prostate cancer	11677.3	10188	5809.12	11146.6	9733.28	7440.84	13470.8	12331	10582.6	8247.37	7917.46	7587.66	9017.69	7073.75	6478.18	8204.39	7631.05	17	0.0177844	0.0162877	0.0127878	0.0207329	0.017114	0.0136787	0.0232424	0.0193213	0.0171367	0.0183816	0.018452	0.0178089	0.0180039	0.0176158	0.0165927	0.0177753	0.0176277	0
Proteasome	31897.8	33577.4	30524.7	27022.2	30414.5	30060.5	28705.7	35689.5	38367	17969.3	18273.7	19371.9	24293.8	22749.2	16779.9	17078.8	14721.8	17	0.0485801	0.0536807	0.067195	0.0502618	0.0534777	0.0552612	0.0495286	0.0559217	0.0621288	0.0400497	0.0425876	0.0454673	0.0485028	0.0566524	0.0429785	0.0370022	0.0340073	0
Protein digestion and absorption	8004.12	6422.39	2891.71	8470.83	7106.75	4922.04	7000.11	7540.28	7624.03	4347.56	4306.21	7631.07	7950.95	5834.14	5520.45	6487.76	6040.33	17	0.0121902	0.0102676	0.00636561	0.0157559	0.0124958	0.00904834	0.0120779	0.0118148	0.0123458	0.00968977	0.0100358	0.0179107	0.0158741	0.0145288	0.0141396	0.0140561	0.0139531	0
Protein export	411596	414873	340418	367184	401543	398478	365016	406865	396294	304458	291941	252902	301892	243392	262514	310202	290722	17	0.626858	0.663264	0.749372	0.68297	0.706031	0.732535	0.629795	0.637514	0.641731	0.67857	0.680381	0.593581	0.602729	0.606121	0.672382	0.672073	0.671565	0
Protein folding and associated processing	505865	481639	344202	404755	426239	405193	455765	505933	491061	364670	349095	347427	402904	322220	314105	372472	351930	17	0.770429	0.770004	0.757703	0.752851	0.749454	0.744879	0.786373	0.792743	0.79519	0.81277	0.813581	0.815439	0.804403	0.802427	0.804521	0.806983	0.812955	0
Protein kinases	288175	261234	171024	194149	213907	212106	219667	255327	253396	168974	162745	168666	197292	160651	149186	174594	162218	17	0.438888	0.417639	0.37648	0.361121	0.376112	0.389922	0.379011	0.40007	0.410332	0.376606	0.379284	0.395872	0.393895	0.400071	0.382112	0.378269	0.374722	0
Protein processing in endoplasmic reticulum	43966.5	41660.2	29095.6	43148.3	43463.9	39641.4	40921.6	43947.8	42125	33545.7	32444.4	28321.8	34620.1	27728.2	32024.7	36547.8	33056.7	17	0.0669607	0.0666028	0.0640489	0.0802567	0.0764224	0.0728741	0.0706057	0.0688616	0.0682143	0.0747662	0.0756129	0.0664737	0.0691194	0.0690517	0.0820254	0.0791831	0.0763608	0
Proximal tubule bicarbonate reclamation	28051.7	27091.4	21086.8	27726	26138.1	21804.5	29805	30860.5	29282.5	20596.8	19814.1	16639	20155.5	16317.8	19797.3	21391	19470.7	17	0.0427226	0.0433114	0.0464191	0.0515708	0.0459586	0.040084	0.0514253	0.0483552	0.0474181	0.0459058	0.0461775	0.0390531	0.0402406	0.0406365	0.0507071	0.046345	0.0449772	0
Purine metabolism	1.39376e+06	1.36945e+06	1.07163e+06	1.18627e+06	1.27296e+06	1.23384e+06	1.23038e+06	1.36624e+06	1333470	982452	942196	863357	1.03154e+06	835847	857552	1.01202e+06	946904	17	2.12268	2.18936	2.35901	2.20649	2.23825	2.26821	2.12289	2.14075	2.15933	2.18967	2.19583	2.02637	2.05949	2.08152	2.19646	2.1926	2.18734	0
Pyrimidine metabolism	1.03053e+06	1.01174e+06	792698	908043	968530	936953	899149	999514	973581	725230	696579	625077	751995	605707	642709	759770	708763	17	1.5695	1.61749	1.74499	1.68898	1.70296	1.72243	1.55138	1.56613	1.57655	1.61638	1.62341	1.46711	1.50136	1.5084	1.64618	1.64609	1.63724	0
Pyruvate metabolism	746067	725989	554389	633466	674064	650072	684999	747161	722964	518318	495991	479326	567317	457007	456667	533464	499476	17	1.13626	1.16065	1.22039	1.17826	1.1852	1.19505	1.18189	1.17072	1.17072	1.15522	1.15593	1.12502	1.13265	1.13809	1.16967	1.15578	1.15378	0
Renal cell carcinoma	22065.6	21180	15661.8	20730.7	21585.7	20575.3	22144.5	24242.6	23659	14209.8	13799.5	14599.5	17072.8	13542.5	13621.1	15591.9	14157.3	17	0.0336058	0.0338609	0.0344768	0.0385595	0.0379541	0.0378242	0.038208	0.0379855	0.0383118	0.0316707	0.0321604	0.0342662	0.0340861	0.033725	0.0348878	0.0337809	0.0327033	0
Renin-angiotensin system	2296.16	2529.37	2238.15	2519.3	2484.39	2233.14	2355.8	2430.49	2334.69	2556.38	2447.48	2438.01	2699.51	2060.68	1927.32	2315.67	2429.68	17	0.00349704	0.00404374	0.00492691	0.00468595	0.00436829	0.00410525	0.00406468	0.00380832	0.00378063	0.00569762	0.00570395	0.00572221	0.0053896	0.00513173	0.00493647	0.00501705	0.00561254	0
Replication, recombination and repair proteins	376754	358506	263586	311358	327128	308921	362839	382356	358041	261358	249063	235190	278931	224388	228229	271138	258516	17	0.573795	0.573149	0.58024	0.579132	0.575187	0.5679	0.626039	0.599112	0.579787	0.582512	0.580451	0.552011	0.556889	0.558797	0.584566	0.587438	0.597171	0
Restriction enzyme	50719.8	48264.6	35865.8	47524	50648.8	49894.1	45581	50274.4	46885	40404.2	39013.3	29270.2	35442.9	28404.8	37148	44177.9	41219.8	17	0.0772459	0.0771613	0.0789526	0.0883955	0.0890555	0.0917219	0.0786451	0.0787747	0.0759223	0.0900522	0.0909221	0.0686995	0.0707621	0.0707368	0.0951476	0.0957143	0.0952175	0
Retinol metabolism	38395.8	36258.2	24286.5	27723.8	29769.1	28648.2	34041.4	38184.7	37133.4	28534.6	27100	31966	36492	29561.3	21927.5	27135.3	25644.2	17	0.0584765	0.0579666	0.0534627	0.0515667	0.052343	0.0526648	0.0587348	0.0598314	0.0601312	0.0635974	0.0631576	0.0750267	0.0728566	0.0736169	0.0561632	0.0587904	0.0592379	0
Riboflavin metabolism	137058	133830	103346	111406	120728	118403	115946	127034	123151	95746.1	91705.1	84555.2	99409.4	81212.1	82245.2	96367.6	90006.3	17	0.208738	0.213956	0.227499	0.207216	0.212275	0.217663	0.200053	0.199049	0.199422	0.213397	0.213723	0.198458	0.198472	0.202243	0.210656	0.208787	0.207914	0
Ribosome	1.45389e+06	1.48184e+06	1.24443e+06	1.33862e+06	1.47139e+06	1.46932e+06	1.2981e+06	1.43852e+06	1.3978e+06	1.08813e+06	1.04261e+06	857387	1.04339e+06	848361	952976	1.1185e+06	1.04098e+06	17	2.21427	2.36904	2.73941	2.48986	2.58713	2.70109	2.23974	2.25402	2.26351	2.4252	2.42984	2.01236	2.08314	2.11268	2.44087	2.42331	2.40465	0
Ribosome Biogenesis	851819	829663	642686	711820	773453	759741	726240	801786	776993	588808	564507	497197	594250	477572	503892	604873	569152	17	1.29732	1.32639	1.41476	1.324	1.35996	1.39666	1.25305	1.25631	1.25821	1.31233	1.31561	1.16696	1.18643	1.1893	1.29063	1.3105	1.31474	0
Ribosome biogenesis in eukaryotes	37991.6	38679.4	32519.9	30286.3	34375.8	34473.7	30850.4	35334.7	35403.7	26037.4	25096.4	21545.6	26621.8	22720.5	23448.2	26229.6	23728	17	0.0578609	0.0618374	0.0715871	0.0563331	0.0604428	0.063374	0.053229	0.0553658	0.0573303	0.0580317	0.0584882	0.0505693	0.0531508	0.0565811	0.0600582	0.0568281	0.0548115	0
RIG-I-like receptor signaling pathway	1223.83	1278.48	1252.6	462	421.75	313.25	506.42	671.58	783.59	250.16	308.23	917	1217.92	1164.93	314.92	458.03	437.6	17	0.00186389	0.00204393	0.00275739	0.000859329	0.000741561	0.000575857	0.000873773	0.00105229	0.00126889	0.000557553	0.000718343	0.00215227	0.00243159	0.00290104	0.000806609	0.000992351	0.00101085	0
RNA degradation	331833	322180	244360	302338	311954	293059	312261	333514	317381	241439	231204	212131	251782	201264	207096	246010	230270	17	0.505379	0.515075	0.537916	0.562354	0.548508	0.53874	0.538773	0.522581	0.513945	0.538116	0.538829	0.497888	0.502685	0.501208	0.530439	0.532996	0.531922	0
RNA polymerase	102400	102857	84005.9	91650.3	99512.9	97737.6	90273	99378.4	96277.3	75475.2	72480.3	60026.8	74005.8	61412.7	67923.4	77852.5	71278.9	17	0.155955	0.164439	0.184925	0.170471	0.174973	0.179674	0.155756	0.155715	0.155905	0.168218	0.168918	0.140888	0.147753	0.152937	0.173973	0.168672	0.164654	0
RNA transport	35760.5	34207.7	26538.9	24911.1	31527.2	34655.5	21985.3	24832	24062.6	16767	16035.6	13534.6	18764.1	15711.5	19121.2	20465.6	17679.3	17	0.054463	0.0546884	0.0584208	0.0463352	0.0554341	0.0637084	0.0379332	0.0389092	0.0389652	0.03737	0.0373717	0.0317667	0.0374628	0.0391265	0.0489754	0.0443401	0.040839	0
Salivary secretion	92	72.67	67.67	32	39	6	11	14	14	83	90	221	222	212	16	16	20	17	0.000140115	0.000116179	0.000148964	5.95206e-05	6.85735e-05	1.103e-05	1.89793e-05	2.19365e-05	2.26706e-05	0.000184989	0.000209749	0.000518705	0.000443225	0.000527946	4.0981e-05	3.4665e-05	4.61999e-05	0
Secondary bile acid biosynthesis	3389	2804.63	1381.5	539.5	605	747	3362	2136.5	1115	1252.5	1251.92	1679.5	1896.67	1367.17	998.23	1676.7	1553.84	17	0.00516143	0.00448381	0.00304114	0.00100348	0.00106377	0.00137323	0.00580076	0.00334767	0.00180555	0.00279155	0.00291765	0.00394192	0.00378672	0.00340468	0.00255678	0.00363268	0.00358936	0
Secretion system	1.36448e+06	1.21025e+06	753003	919898	990414	963319	1.00561e+06	1.09708e+06	1.04186e+06	824698	786194	712794	843081	674270	682358	817687	773827	17	2.07809	1.93485	1.65761	1.71103	1.74144	1.7709	1.73508	1.71901	1.68711	1.83807	1.83226	1.67299	1.68322	1.67914	1.74773	1.77157	1.78753	0
Selenocompound metabolism	242113	229075	162943	206197	213333	199886	218139	243933	239292	170646	164599	172063	197412	155671	153574	181521	169260	17	0.368736	0.366226	0.358692	0.383531	0.375102	0.367456	0.376375	0.382217	0.387492	0.380333	0.383605	0.403846	0.394134	0.387668	0.393352	0.393277	0.390988	0
Sesquiterpenoid biosynthesis	556.67	494.53	352.02	214.51	299.33	340.58	19.47	42.55	55.87	502.23	442.86	714.24	684.84	617.8	182.97	292.34	303.56	17	0.000847805	0.000790613	0.000774912	0.000398993	0.000526311	0.000626099	3.35934e-05	6.66713e-05	9.0472e-05	0.00111936	0.0010321	0.00167638	0.00136729	0.00153851	0.000468644	0.000633373	0.000701221	0
Shigellosis	0	0	0	0	0	0	0	0	0	0	0	0	0	0	0	151.71	177.71	2	0	0	0	0	0	0	0	0	0	0	0	0	0	0	0	0.000328689	0.000410509	0
Signal transduction mechanisms	269473	235889	144669	205682	202463	178974	217128	241452	237748	150995	147067	151717	178874	144432	142882	165096	149171	17	0.410406	0.37712	0.318463	0.382572	0.35599	0.329014	0.374631	0.37833	0.384992	0.336536	0.342746	0.356093	0.357124	0.359681	0.365965	0.357691	0.344585	0
Small cell lung cancer	22544.6	19657.8	9320.03	18896.2	15791.5	10737.9	29904.5	29162.5	26173.2	17287.7	16188.6	22527.1	25515.4	19471.7	14965.9	18562.3	18347	17	0.0343352	0.0314272	0.0205165	0.0351472	0.0277662	0.0197398	0.051597	0.0456946	0.042383	0.0385304	0.0377283	0.0528729	0.0509418	0.0484907	0.0383324	0.0402165	0.0423815	0
Sphingolipid metabolism	41649.5	37010.7	22739.8	49098.5	36762.2	21468.7	49319.4	42415.9	36401.4	29361.5	29324.4	35231.2	40934.9	30958.3	25378.8	28484.1	23731.5	17	0.0634319	0.0591696	0.0500579	0.0913242	0.0646389	0.0394666	0.0850953	0.0664613	0.0589459	0.0654405	0.0683417	0.0826904	0.0817269	0.0770958	0.065003	0.0617126	0.0548195	0
Spliceosome	51	44	0	635	454	266	455	607	717	0	6	583	462	232	8	128	145	15	7.76727e-05	7.03435e-05	0	0.00118111	0.000798266	0.000488996	0.000785053	0.000951105	0.00116106	0	1.39832e-05	0.00136835	0.000922388	0.000577752	2.04905e-05	0.00027732	0.000334949	0
Sporulation	48652.5	42894.2	27536.3	31250.6	34741.1	33086.3	26163.4	32548.2	33520	22527.6	22190	21817.2	24767.8	19258.7	19689.5	31938.9	32004.3	17	0.0740975	0.0685756	0.0606165	0.0581267	0.0610852	0.0608236	0.0451421	0.0509996	0.0542799	0.0502092	0.0517146	0.0512069	0.0494491	0.0479602	0.0504311	0.0691977	0.0739296	0
Staphylococcus aureus infection	7212.82	5201.76	1791.82	3561.3	4010.79	4270.73	3899.84	4329.66	4150.35	2697.37	2579.52	3199.45	3561.28	2723.15	2579.47	3571.08	3567.94	17	0.0109851	0.00831613	0.00394439	0.00662409	0.00705216	0.00785102	0.00672875	0.00678412	0.00672079	0.00601186	0.00601168	0.00750937	0.00711013	0.00678149	0.00660683	0.00773697	0.00824191	0
Starch and sucrose metabolism	403776	385372	283929	354767	355160	322876	354063	378548	364919	270501	261133	269559	313760	250292	234733	274636	254460	17	0.614948	0.616101	0.625021	0.659872	0.624476	0.593554	0.610897	0.593144	0.590924	0.602888	0.608582	0.632678	0.626425	0.623304	0.601225	0.595017	0.587801	0
Steroid biosynthesis	11392.5	11084.6	7825.76	13643.8	11216.1	8034.75	15391.4	14336.3	12455.8	8611.79	8314.76	8813.61	10205.5	8464.32	7458.1	8039.45	6741.32	17	0.0173507	0.0177211	0.0172271	0.0253776	0.0197213	0.0147705	0.0265561	0.0224635	0.02017	0.0191938	0.0193779	0.0206863	0.0203754	0.0210788	0.0191025	0.017418	0.0155724	0
Steroid hormone biosynthesis	14054	13911.6	10967.2	18048.1	14499.7	10163.2	18285.1	16683	15572.2	11358.3	11391.5	11131.6	13555.5	11397.8	9775.38	10737.5	8384.47	17	0.0214042	0.0222406	0.0241425	0.0335699	0.0254948	0.0186834	0.0315489	0.0261404	0.0252165	0.0253152	0.0265482	0.0261267	0.0270637	0.0283839	0.0250378	0.0232636	0.0193681	0
Stilbenoid, diarylheptanoid and gingerol biosynthesis	9973	11402.4	10613.5	6871.27	9918.37	11465.5	7372.34	9756.97	10845.7	10840.6	9815.91	13526.2	13616.6	11951.8	8319.72	8555.15	8372.61	17	0.0151888	0.0182291	0.0233638	0.0127807	0.0174394	0.0210775	0.0127202	0.0152881	0.0175628	0.0241614	0.0228764	0.031747	0.0271857	0.0297636	0.0213094	0.0185353	0.0193407	0
Streptomycin biosynthesis	222669	222666	180392	210397	221113	211187	213829	235546	230564	157158	151853	143257	170115	135767	144038	165540	152323	17	0.339124	0.35598	0.397103	0.391343	0.388783	0.388231	0.368939	0.369076	0.37336	0.350272	0.353899	0.336235	0.339636	0.338101	0.368927	0.358653	0.351865	0
Styrene degradation	75151.7	70987.6	47213.8	57040.3	62059.5	59618	74576.9	87454.9	88500	49106.3	46472.2	61406.5	71255.2	58107.4	44752.5	51000.6	48275.9	17	0.114456	0.113489	0.103933	0.106096	0.109119	0.109598	0.128674	0.137033	0.143311	0.109447	0.108305	0.144126	0.142262	0.144705	0.114625	0.110496	0.111517	0
Sulfur metabolism	218822	208130	149849	183525	182333	163314	215284	226799	215484	160257	154092	156101	181562	145075	135115	157752	147810	17	0.333265	0.33274	0.329868	0.34136	0.320595	0.300225	0.371449	0.35537	0.34894	0.357179	0.359119	0.366382	0.36249	0.361281	0.346071	0.34178	0.341441	0
Sulfur relay system	229249	227644	179969	207453	220957	214428	214448	235180	225336	168747	162327	145510	173107	139000	146977	171980	159768	17	0.349145	0.363938	0.39617	0.385866	0.388508	0.39419	0.370006	0.368502	0.364893	0.376101	0.37831	0.341523	0.345609	0.346152	0.376455	0.372606	0.369063	0
Synthesis and degradation of ketone bodies	134201	127772	91443.1	95883.6	106589	105069	117171	129585	127327	83567.8	79661.9	98326.1	113519	93087.3	72036	83633.5	80182.9	17	0.204387	0.204272	0.201296	0.178345	0.187415	0.193152	0.202166	0.203045	0.206184	0.186255	0.185655	0.230779	0.226642	0.231816	0.184507	0.181197	0.185222	0
Systemic lupus erythematosus	1417	952.17	144.16	794.32	704.32	548.84	656.33	867.83	1024.02	250.36	216.32	862.5	797.5	558.37	181.99	368	399.34	17	0.00215808	0.00152225	0.000317344	0.00147745	0.0012384	0.00100895	0.00113243	0.0013598	0.00165823	0.000557999	0.000504143	0.00202436	0.00159222	0.00139051	0.000466134	0.000797295	0.000922472	0
Taurine and hypotaurine metabolism	94083.6	85676	55479.3	79531	80947.1	74220.1	87990.1	97383.8	93660	65895.6	62420.9	66299.9	76717.4	60660.8	60988.2	72703.2	67835.6	17	0.143289	0.136972	0.122128	0.147929	0.142329	0.136441	0.151817	0.15259	0.151666	0.146867	0.145475	0.155611	0.153167	0.151064	0.15621	0.157516	0.1567	0
Terpenoid backbone biosynthesis	351541	354650	293162	314688	344731	341882	322341	362359	357002	245789	235856	221499	265540	217062	221153	256259	238556	17	0.535394	0.566984	0.645346	0.585327	0.60614	0.628493	0.556164	0.567779	0.578104	0.54781	0.549671	0.519876	0.530154	0.540553	0.566444	0.555201	0.551062	0
Tetracycline biosynthesis	94154.4	92276.7	71432.6	86576.2	92190.7	90096.8	86232.2	92637.6	87530.2	75942	71771.1	59710.9	69220	53222.5	66207.8	79390.9	74793.9	17	0.143397	0.147524	0.157247	0.161033	0.162099	0.165628	0.148784	0.145153	0.14174	0.169258	0.167265	0.140146	0.138198	0.132541	0.169579	0.172005	0.172773	0
Thiamine metabolism	197467	201239	166337	191914	199577	188442	200249	216545	208375	150042	144428	134259	159809	127910	139962	162593	150446	17	0.300741	0.321725	0.366162	0.356963	0.350916	0.34642	0.345507	0.339304	0.337428	0.334411	0.336595	0.315117	0.31906	0.318535	0.358486	0.352267	0.347528	0
Toluene degradation	125832	121148	88566.7	107983	113771	108322	116869	132959	130941	90454.1	86431.4	90183.4	106072	85277.6	81687.2	93756	87743.3	17	0.191642	0.193681	0.194964	0.20085	0.200043	0.199132	0.201646	0.208333	0.212037	0.201603	0.201432	0.211668	0.211774	0.212368	0.209227	0.203128	0.202686	0
Toxoplasmosis	22544.6	19756.8	9548.03	18929.2	15825.5	10763.9	29797.5	29124.5	26180.2	17287.7	16188.6	22402.1	25429.4	19396.7	14965.9	18562.3	18347	17	0.0343352	0.0315855	0.0210184	0.0352086	0.0278259	0.0197876	0.0514124	0.045635	0.0423943	0.0385304	0.0377283	0.0525795	0.0507701	0.0483039	0.0383324	0.0402165	0.0423815	0
Transcription factors	842240	759907	491093	568681	595795	557683	624562	694095	676911	503787	485396	540207	620855	498595	441445	524278	492827	17	1.28273	1.21487	1.08106	1.05776	1.04758	1.02521	1.07761	1.08757	1.09614	1.12283	1.13123	1.26791	1.23954	1.24166	1.13068	1.13588	1.13843	0
Transcription machinery	580402	569356	444116	525295	561608	545549	523592	578753	563436	414504	398140	352444	423838	340996	369964	432039	399818	17	0.883949	0.910237	0.977646	0.977059	0.987474	1.0029	0.9034	0.906844	0.912388	0.923841	0.927882	0.827215	0.846197	0.849185	0.947595	0.936039	0.923576	0
Transcription related proteins	2685	2329.74	1393.82	1228.22	1893.6	2223.72	679.65	848.08	899.02	1066.26	1016.65	1141.34	1836.16	2034.54	2341.19	1998.6	1474.11	17	0.00408924	0.00372459	0.00306826	0.00228451	0.00332951	0.00408793	0.00117266	0.00132885	0.00145581	0.00237646	0.00236934	0.00267882	0.00366591	0.00506663	0.00599652	0.00433009	0.00340518	0
Translation factors	332817	333221	270473	302969	328093	323455	298150	327968	316859	244891	234704	195289	236967	191428	215899	253484	235676	17	0.506878	0.532726	0.595401	0.563528	0.576884	0.594617	0.514425	0.513891	0.5131	0.545808	0.546988	0.45836	0.473107	0.476714	0.552986	0.54919	0.54441	0
Translation proteins	558958	549243	429355	493387	530526	518601	494043	542911	524158	400113	382868	334497	401309	320793	353873	417540	389353	17	0.85129	0.878083	0.945153	0.917709	0.932822	0.953361	0.852418	0.850684	0.848785	0.891766	0.892289	0.785091	0.801218	0.798875	0.90638	0.904626	0.899402	0
Transporters	3.29136e+06	3.06852e+06	2.11538e+06	2.30508e+06	2.49435e+06	2.42125e+06	2.7432e+06	3.07338e+06	2.97396e+06	2.10517e+06	2.00162e+06	2.19857e+06	2.57016e+06	2.06999e+06	1.80424e+06	2.16436e+06	2.06579e+06	17	5.01272	4.90569	4.65665	4.2875	4.38581	4.45106	4.73309	4.81565	4.81582	4.69196	4.66486	5.16022	5.13134	5.15493	4.62123	4.68923	4.77195	0
Tropane, piperidine and pyridine alkaloid biosynthesis	89825.5	84869.7	60357.5	72782.3	77781	74980.9	75831.2	84392.9	82506.2	60176	57629.7	60085.2	70940.7	56568.4	53557.2	62037.9	57940.6	17	0.136804	0.135683	0.132867	0.135376	0.136762	0.13784	0.130838	0.132235	0.133605	0.134119	0.134308	0.141025	0.141634	0.140873	0.137177	0.134409	0.133842	0
Tryptophan metabolism	351264	331307	232633	268445	293062	285717	312322	357480	358475	219238	209342	259522	299552	243394	196320	224789	211032	17	0.534972	0.529665	0.512102	0.499314	0.515289	0.525243	0.538877	0.560133	0.58049	0.488635	0.48788	0.60912	0.598059	0.606126	0.502837	0.48702	0.487482	0
Tuberculosis	124534	124144	98413	113788	118228	111220	124775	133311	127332	96847.2	92162.4	86460.3	100893	80395.8	84174.2	98838.5	93215.8	17	0.189664	0.198472	0.216639	0.211648	0.20788	0.204459	0.215285	0.208885	0.206193	0.215852	0.214788	0.202929	0.201434	0.20021	0.215597	0.21414	0.215328	0
Two-component system	1.4287e+06	1.26946e+06	781290	992553	1.04876e+06	1.00033e+06	1.14262e+06	1.27197e+06	1.22723e+06	868206	828889	859602	998646	800675	739396	878027	825872	17	2.17589	2.02951	1.71988	1.84617	1.84403	1.83893	1.97146	1.99304	1.98729	1.93504	1.93176	2.01756	1.99381	1.99393	1.89383	1.9023	1.90776	0
Type I diabetes mellitus	35868.7	36781.4	31354.6	31511.3	35624.1	36049.9	31985	36806.1	36947.1	26221.8	24969.9	22549.3	26930.5	22384.5	22542.2	26239.3	24761	17	0.0546278	0.058803	0.0690218	0.0586116	0.0626377	0.0662717	0.0551867	0.0576712	0.0598295	0.0584428	0.0581934	0.0529251	0.053767	0.0557442	0.0577376	0.0568492	0.0571978	0
Type II diabetes mellitus	30913.9	30676.5	24850.5	25931.2	28013.5	27475.5	26671.7	28706	27362.9	20800.6	19822.7	16869	20306.4	16347	18106.5	21474.1	20140.5	17	0.0470817	0.0490429	0.0547041	0.0482326	0.0492561	0.0505092	0.0460191	0.0449793	0.0443096	0.04636	0.0461977	0.039593	0.0405419	0.040709	0.0463765	0.046525	0.0465245	0
Tyrosine metabolism	223359	204736	130954	165083	170998	157586	194090	214002	206548	147304	140012	168377	192781	154197	128105	151855	144086	17	0.340174	0.327315	0.288274	0.307057	0.300665	0.289695	0.334882	0.335319	0.33447	0.328308	0.326303	0.395195	0.384888	0.383997	0.328118	0.329004	0.332837	0
Ubiquinone and other terpenoid-quinone biosynthesis	193518	183233	131384	178444	179187	163274	182221	204309	200820	130629	126192	130057	152542	122156	119968	138315	126036	17	0.294726	0.292938	0.28922	0.33191	0.315064	0.300151	0.314402	0.32013	0.325194	0.291143	0.294097	0.305254	0.304551	0.304207	0.307275	0.299668	0.291143	0
Ubiquitin system	25612.5	27408.3	24357.7	26788.5	28652	27957.7	25289.6	29578.1	29866.7	22089.5	21495.4	18057.5	21389	17523.2	18551.6	21317.3	19656.2	17	0.0390076	0.0438181	0.0536194	0.0498272	0.0503786	0.0513955	0.0436344	0.0463458	0.0483641	0.0492328	0.0500959	0.0423824	0.0427034	0.0436382	0.0475164	0.0461853	0.0454057	0
Valine, leucine and isoleucine biosynthesis	496381	499220	403691	451860	485189	472414	470908	518387	503151	369819	354164	320975	385361	312649	325397	376558	350986	17	0.755985	0.798111	0.888658	0.840469	0.853106	0.868454	0.8125	0.812257	0.814768	0.824247	0.825395	0.753354	0.769377	0.778593	0.833445	0.815836	0.810774	0
Valine, leucine and isoleucine degradation	578774	547423	386897	459183	503868	495463	515676	591696	592629	370233	353995	411792	477653	387351	330392	382418	357960	17	0.881469	0.875174	0.851687	0.854089	0.885948	0.910826	0.889742	0.927126	0.959662	0.825169	0.824999	0.966509	0.953639	0.964624	0.846237	0.828534	0.826884	0
Various types of N-glycan biosynthesis	30	158.5	271.5	291	256	163	100	79.89	42.67	20.06	28.78	111.56	244.67	346.56	427.39	241.67	76.56	17	4.56898e-05	0.000253396	0.000597661	0.000541266	0.000450124	0.000299648	0.000172539	0.000125179	6.90968e-05	4.47094e-05	6.7073e-05	0.00026184	0.000488486	0.000863042	0.00109468	0.000523593	0.000176853	0
Vascular smooth muscle contraction	13	9	46	14	12	0	0	0	0	77	59	211	199	175	16	10	13	13	1.97989e-05	1.43884e-05	0.000101261	2.60403e-05	2.10996e-05	0	0	0	0	0.000171616	0.000137502	0.000495234	0.000397305	0.000435804	4.0981e-05	2.16656e-05	3.00299e-05	0
Vasopressin-regulated water reabsorption	0	0	0	11	6.5	0	0	0	0	0	0	0	0	0	0	0	0	2	0	0	0	2.04602e-05	1.14289e-05	0	0	0	0	0	0	0	0	0	0	0	0	0
VEGF signaling pathway	0	0	0	0	9	8	107	43	0	0	0	131	91	75	0	0	0	7	0	0	0	0	1.58247e-05	1.47067e-05	0.000184617	6.73764e-05	0	0	0	0.000307468	0.000181682	0.000186773	0	0	0	0
Vibrio cholerae infection	308.96	694.84	1110.66	287.46	359.84	366.92	215.34	282	255	137	141	100	308	389	558	395.49	200.67	17	0.000470544	0.00111085	0.00244493	0.000534681	0.000632705	0.000674521	0.000371546	0.000441864	0.000412929	0.000305343	0.000328606	0.000234708	0.000614925	0.00096873	0.00142921	0.000856854	0.000463546	0
Vibrio cholerae pathogenic cycle	65989.6	58728.9	37905.6	44646.9	49567.7	50194.5	40999.4	47704.5	47112.6	37966.2	36413.4	30073.2	36783.5	29462.3	33207.4	39790.2	36770.1	17	0.100502	0.0938908	0.0834428	0.0830442	0.0871546	0.0922741	0.07074	0.0747479	0.0762908	0.0846184	0.084863	0.0705842	0.0734387	0.0733703	0.0850545	0.086208	0.0849387	0
Viral myocarditis	22544.6	19657.8	9320.03	18896.2	15782.5	10729.9	29797.5	29119.5	26173.2	17287.7	16188.6	22396.1	25424.4	19396.7	14965.9	18562.3	18347	17	0.0343352	0.0314272	0.0205165	0.0351472	0.0277503	0.0197251	0.0514124	0.0456272	0.042383	0.0385304	0.0377283	0.0525654	0.0507601	0.0483039	0.0383324	0.0402165	0.0423815	0
Vitamin B6 metabolism	138018	138918	113971	124676	135326	133356	128559	142793	139796	99087.7	94835.5	85797	102745	83690.1	85700.1	99779.5	93119.5	17	0.210201	0.22209	0.250888	0.2319	0.237943	0.245153	0.221815	0.223742	0.226376	0.220845	0.221018	0.201373	0.205131	0.208414	0.219505	0.216179	0.215105	0
Wnt signaling pathway	149	105.32	15.66	27	26.35	17	39.32	73	88.99	342.33	338.67	24.67	35	29.67	69.67	67.67	77.33	17	0.000226926	0.000168377	3.44728e-05	5.02205e-05	4.63311e-05	3.12516e-05	6.78424e-05	0.000114383	0.000144104	0.00076298	0.000789284	5.79025e-05	6.98778e-05	7.38875e-05	0.000178447	0.000146611	0.000178632	0
Xylene degradation	13477.5	11745.9	6946.87	6240.65	5789.57	4379.48	7441.12	8098.52	8375.02	7636.52	7264.35	12730.1	13957.9	10873.4	5934.08	6876.63	6803.86	17	0.0205261	0.0187784	0.0152924	0.0116077	0.0101798	0.00805094	0.0128388	0.0126895	0.0135619	0.0170202	0.0169299	0.0298787	0.0278671	0.0270782	0.015199	0.0148987	0.0157169	0
Zeatin biosynthesis	27992.6	28279.7	23447.3	25252.9	27549	27381.2	24498.9	27182.2	26420.4	20348	19496.5	16076.5	19328.3	15587.3	17390	20789.3	19509.4	17	0.0426325	0.0452112	0.0516152	0.0469709	0.0484392	0.0503356	0.0422701	0.0425916	0.0427834	0.0453513	0.0454375	0.0377328	0.0385892	0.0388173	0.0445413	0.0450413	0.0450665	0

## Sheet: KO.pred_metagenome_unstrat_desc
		3.90757e+07	3.6965e+07	2.64914e+07	3.17538e+07	3.33351e+07	3.16341e+07	3.42985e+07	3.76451e+07	3.63399e+07	2.63197e+07	2.51957e+07	2.51653e+07	2.95562e+07	2.36812e+07	2.29946e+07	2.7222e+07	2.55045e+07		100	100	100	100	100	100	100	100	100	100	100	100	100	100	100	100	100
function	description	H1.1	H1.2	H1.3	H2.1	H2.2	H2.3	H3.1	H3.2	H3.3	NH1.1	NH1.2	NH2.1	NH2.2	NH2.3	NH3.1	NH3.2	NH3.3	count	H1.1	H1.2	H1.3	H2.1	H2.2	H2.3	H3.1	H3.2	H3.3	NH1.1	NH1.2	NH2.1	NH2.2	NH2.3	NH3.1	NH3.2	NH3.3	count
K00001	E1.1.1.1, adh; alcohol dehydrogenase [EC:1.1.1.1]	12513.6	10796.4	5559.09	6993.41	6960.43	6164.1	7753.47	9439.55	9449.72	9213.69	8818.89	9942.74	11618.1	9134.26	6444.09	8419.84	8001.5		0.032024	0.0292072	0.0209845	0.0220239	0.0208802	0.0194856	0.0226058	0.0250751	0.0260037	0.0350068	0.0350016	0.0395098	0.0393085	0.0385717	0.0280243	0.0309303	0.0313729	0
K00003	E1.1.1.3; homoserine dehydrogenase [EC:1.1.1.3]	24835.8	25807.8	22420.6	22449.9	24480.8	24141	22679.2	24470.1	23646.2	18331.1	17640	14699.5	18120.3	14748.5	16802.8	19128	17695.2		0.0635581	0.0698169	0.0846334	0.0706998	0.0734387	0.0763133	0.066123	0.065002	0.0650696	0.0696477	0.0700122	0.0584117	0.061308	0.0622792	0.0730726	0.0702669	0.0693807	0
K00004	BDH, butB; (R,R)-butanediol dehydrogenase / meso-butanediol dehydrogenase / diacetyl reductase [EC:1.1.1.4 1.1.1.- 1.1.1.303]	1965	1669.13	1073.5	435.55	359.05	239.8	468	622	795.5	165.84	215.59	1041.5	1234.17	988.33	308.5	347.6	338.9		0.0050287	0.00451544	0.00405225	0.00137165	0.00107709	0.000758042	0.00136449	0.00165227	0.00218905	0.000630098	0.000855663	0.00413864	0.00417567	0.00417347	0.00134162	0.00127691	0.00132878	0
K00005	gldA; glycerol dehydrogenase [EC:1.1.1.6]	221.5	530.75	952.5	0	36.75	50	45	137.81	183.4	315.77	291.1	322.22	316.55	199.22	310.57	510.85	518.94		0.000566849	0.00143582	0.0035955	0	0.000110244	0.000158057	0.000131201	0.000366076	0.000504679	0.00119975	0.00115536	0.00128042	0.00107101	0.000841257	0.00135062	0.00187661	0.0020347	0
K00006	GPD1; glycerol-3-phosphate dehydrogenase (NAD+) [EC:1.1.1.8]	833	592	138	1397	1514	1632	855	1202	1183	114	103	244	392	417	232	252	167		0.00213176	0.00160152	0.000520923	0.00439947	0.00454177	0.00515899	0.00249282	0.00319298	0.00325537	0.000433135	0.000408801	0.00096959	0.00132629	0.00176089	0.00100893	0.000925723	0.000654786	0
K00007	dalD; D-arabinitol 4-dehydrogenase [EC:1.1.1.11]	677.33	476.25	150	160.42	126.75	50.67	493	501.5	401	84.16	76.32	310.17	389.01	328.93	80.47	90.2	67.07		0.00173338	0.00128838	0.00056622	0.000505199	0.00038023	0.000160175	0.00143738	0.00133218	0.00110347	0.00031976	0.000302909	0.00123253	0.00131617	0.00138899	0.000349951	0.00033135	0.000262973	0
K00008	SORD, gutB; L-iditol 2-dehydrogenase [EC:1.1.1.14]	8961.82	8780.91	6402.76	6479.34	7380.49	7596.57	5920.08	7978.51	8862.27	6568.89	6558.59	6808.69	7345.59	5590.21	8046.99	8542.15	7444.12		0.0229345	0.0237547	0.0241692	0.0204049	0.0221403	0.0240139	0.0172604	0.021194	0.0243872	0.024958	0.0260306	0.0270559	0.0248529	0.0236061	0.0349951	0.0313796	0.0291874	0
K00009	mtlD; mannitol-1-phosphate 5-dehydrogenase [EC:1.1.1.17]	934.5	751.4	480.6	330.25	254	111.75	118.75	144.75	192.42	86.33	115.58	336	472.08	368.75	106.62	240.75	217.78		0.00239151	0.00203273	0.00181417	0.00104003	0.000761961	0.000353258	0.000346225	0.000384512	0.000529501	0.000328005	0.00045873	0.00133517	0.00159723	0.00155714	0.000463673	0.000884396	0.000853887	0
K00010	iolG; myo-inositol 2-dehydrogenase / D-chiro-inositol 1-dehydrogenase [EC:1.1.1.18 1.1.1.369]	4407.9	3706.2	2204.04	1356.33	1748.91	1935.24	1588.61	1964.09	2140.89	1300.39	1388.72	2759.62	3156.84	2599.76	1098.32	981.35	935.11		0.0112804	0.0100262	0.00831982	0.00427139	0.00524646	0.00611757	0.00463171	0.00521738	0.00589129	0.00494074	0.00551174	0.010966	0.0106808	0.0109781	0.00477642	0.00360499	0.00366645	0
K00011	AKR1B; aldehyde reductase [EC:1.1.1.21]	161	345	376	195	134	87	107	95	89	691.33	706.5	556	633.17	480	431	436	322		0.000412021	0.000933316	0.00141933	0.0006141	0.000401979	0.00027502	0.000311967	0.000252357	0.00024491	0.00262666	0.00280405	0.00220939	0.00214226	0.00202692	0.00187435	0.00160165	0.00126252	0
K00012	UGDH, ugd; UDPglucose 6-dehydrogenase [EC:1.1.1.22]	27293.4	28187.7	24005.4	25594.8	28010.6	27775.7	24848.6	27561.2	26835.2	21693.8	20869.6	17540	20952.1	17047.3	18359.4	21733.9	20326.2		0.0698476	0.0762552	0.0906156	0.0806039	0.0840275	0.0878029	0.072448	0.0732133	0.0738451	0.082424	0.0828302	0.0696992	0.070889	0.0719866	0.0798423	0.0798397	0.0796963	0
K00013	hisD; histidinol dehydrogenase [EC:1.1.1.23]	26877.6	27295.5	22724.8	24812.2	27274.8	27313.7	24391.5	26944	26205	20199.9	19355.1	15898.3	19429.1	15797.9	17669.6	20356.2	18888.5		0.0687834	0.0738416	0.0857816	0.0781394	0.0818202	0.0863424	0.0711154	0.0715737	0.0721107	0.0767481	0.0768192	0.0631754	0.0657361	0.0667108	0.0768424	0.0747788	0.0740593	0
K00014	aroE; shikimate dehydrogenase [EC:1.1.1.25]	28967.4	29223.7	23933.4	25086	27420.1	27271.9	25979.7	27501.1	25976.8	19828.5	18787.1	16875	20856.1	17375.7	15314.2	18878.7	18103.6		0.0741316	0.0790578	0.0903439	0.0790017	0.082256	0.0862104	0.0757458	0.0730535	0.0714828	0.075337	0.0745647	0.0670569	0.0705642	0.0733733	0.0665991	0.0693509	0.0709819	0
K00015	gyaR, GOR1; glyoxylate reductase [EC:1.1.1.26]	7147.32	6664.12	4816.03	4081.6	4968.51	5377.45	6318.15	5823.51	4831.84	4446.82	4227.01	4911.01	5360.33	3895.35	4778.02	5650.23	5524.01		0.018291	0.0180282	0.0181796	0.0128539	0.0149048	0.0169989	0.0184211	0.0154695	0.0132962	0.0168954	0.0167767	0.019515	0.018136	0.0164491	0.0207788	0.0207562	0.0216589	0
K00016	LDH, ldh; L-lactate dehydrogenase [EC:1.1.1.27]	3819.5	2874.98	1370.66	785.52	783.93	574.79	1139.82	1492.06	1721.94	630.61	690.93	826.04	936.73	845.89	612.48	1539.38	1696.72		0.00977462	0.00777758	0.00517397	0.00247378	0.00235167	0.00181699	0.00332323	0.00396349	0.00473843	0.00239596	0.00274226	0.00328246	0.00316932	0.00357199	0.00266358	0.00565492	0.00665262	0
K00018	hprA; glycerate dehydrogenase [EC:1.1.1.29]	4553.62	3466.6	1439.17	784.57	952.95	961.52	3175.67	2693.27	2193.7	1728.49	1633.57	1109.01	1204.02	1102.79	855.35	1583.07	1595.75		0.0116533	0.00937806	0.00543258	0.00247079	0.0028587	0.0030395	0.00925891	0.00715436	0.00603661	0.00656728	0.00648354	0.00440691	0.00407366	0.00465681	0.00371978	0.00581542	0.00625673	0
K00019	E1.1.1.30, bdh; 3-hydroxybutyrate dehydrogenase [EC:1.1.1.30]	10546.3	9148.98	4708.03	5893.9	6170.64	5497.06	9866.39	10027.8	9238.79	7390.95	6935.59	9526.66	10371.8	8213.8	5798.96	6948.54	6890.57		0.0269894	0.0247504	0.0177719	0.0185612	0.018511	0.017377	0.0287662	0.0266377	0.0254233	0.0280814	0.0275269	0.0378564	0.0350919	0.0346849	0.0252188	0.0255255	0.027017	0
K00020	mmsB, HIBADH; 3-hydroxyisobutyrate dehydrogenase [EC:1.1.1.31]	25796.8	25157.7	17988.9	21480.3	23832.4	23697	26685.8	29624.7	28114.1	17742.2	16616.9	20669.1	24142.4	19717.8	15319.2	18547.2	17625.5		0.0660177	0.0680583	0.0679045	0.0676463	0.0714935	0.0749097	0.0778045	0.0786946	0.0773643	0.0674103	0.0659513	0.0821335	0.0816831	0.0832634	0.0666206	0.0681332	0.0691074	0
K00021	HMGCR; hydroxymethylglutaryl-CoA reductase (NADPH) [EC:1.1.1.34]	185.66	174.33	102.67	178.99	93.02	21.67	397.32	348.53	350.66	59	63	83.67	153.84	154.99	45	48.83	50.33		0.000475129	0.000471609	0.000387559	0.000563681	0.000279046	6.8502e-05	0.00115842	0.00092583	0.000964945	0.000224166	0.000250043	0.000332482	0.0005205	0.000654485	0.000195698	0.000179377	0.000197337	0
K00023	phbB; acetoacetyl-CoA reductase [EC:1.1.1.36]	9701.74	7551.26	2486.67	4590.25	4238.58	3458.67	8309.67	7995	6960.5	5093.83	4744.06	6299.17	7005.02	5441.77	4241.27	5176.81	5054.64		0.0248281	0.0204281	0.00938669	0.0144557	0.0127151	0.0109334	0.0242275	0.0212378	0.0191539	0.0193537	0.0188289	0.0250312	0.0237007	0.0229793	0.0184446	0.019017	0.0198186	0
K00024	mdh; malate dehydrogenase [EC:1.1.1.37]	25273.6	26022.4	22129.7	24448.8	26632.9	26449.5	23808.8	26331	25567.2	19871.5	19018.8	15624.8	18791.2	15266.8	17329.4	19979.6	18490.9		0.0646786	0.0703974	0.0835352	0.076995	0.0798946	0.0836107	0.0694163	0.0699453	0.0703558	0.0755003	0.0754846	0.0620886	0.0635777	0.0644678	0.075363	0.0733952	0.0725006	0
K00025	MDH1; malate dehydrogenase [EC:1.1.1.37]	11	8	0	17	20	25	0	0	0	0	0	20	7	0	0	0	0		2.81505e-05	2.16421e-05	0	5.35369e-05	5.99969e-05	7.90286e-05	0	0	0	0	0	7.94746e-05	2.36837e-05	0	0	0	0	0
K00027	ME2, sfcA, maeA; malate dehydrogenase (oxaloacetate-decarboxylating) [EC:1.1.1.38]	11155.3	11813.5	10422.9	9015	11284.3	12377.3	7560.61	11196	12813	8413.26	8435.49	7569.36	8903.22	7894.82	8775.34	9612.09	8702.42		0.028548	0.0319586	0.0393444	0.0283903	0.0338511	0.0391263	0.0220435	0.029741	0.0352588	0.0319656	0.0334799	0.0300786	0.030123	0.0333379	0.0381626	0.0353101	0.0341211	0
K00029	E1.1.1.40, maeB; malate dehydrogenase (oxaloacetate-decarboxylating)(NADP+) [EC:1.1.1.40]	16708.7	13415.1	5593.83	11560.3	10771.1	8893.37	15401.2	15811.4	14191.4	9913.26	9248.54	11429	12963.2	9861.05	7518.93	9937.35	9924.45		0.0427599	0.0362913	0.0211156	0.036406	0.0323117	0.0281132	0.0449033	0.0420012	0.0390517	0.0376647	0.0367069	0.0454158	0.0438594	0.0416408	0.0326986	0.0365049	0.0389125	0
K00030	IDH3; isocitrate dehydrogenase (NAD+) [EC:1.1.1.41]	3762.82	3327.81	1808.48	3978.89	4437.83	4476.29	3525.62	5484.5	6222	3664.17	3648.5	3099.85	3378.5	2552.27	4891.01	4939.23	4274.09		0.00962957	0.0090026	0.00682666	0.0125304	0.0133128	0.0141502	0.0102792	0.0145689	0.0171217	0.0139218	0.0144807	0.012318	0.0114308	0.0107776	0.0212702	0.0181443	0.0167582	0
K00031	IDH1, IDH2, icd; isocitrate dehydrogenase [EC:1.1.1.42]	27276	23907.8	14531	24173.4	23026.9	19677.9	24889.3	26765.2	25577.3	16547.6	16003.3	16967.1	20019.3	15850.9	15445.8	18196.2	16900.6		0.0698031	0.064677	0.0548515	0.0761277	0.0690772	0.0622047	0.0725668	0.0710986	0.0703835	0.0628713	0.0635162	0.0674227	0.0677329	0.0669343	0.0671713	0.0668439	0.0662649	0
K00032	E1.1.1.43; phosphogluconate 2-dehydrogenase [EC:1.1.1.43]	308.95	187.5	9	56.4	54.4	8.4	121	110	84	11	10	0	21.17	13.33	7	22.5	16.75		0.000790645	0.000507237	3.39732e-05	0.000177617	0.000163192	2.65536e-05	0.000352785	0.000292202	0.000231151	4.17937e-05	3.96894e-05	0	7.16262e-05	5.62893e-05	3.04419e-05	8.26539e-05	6.56746e-05	0
K00033	PGD, gnd, gntZ; 6-phosphogluconate dehydrogenase [EC:1.1.1.44 1.1.1.343]	18059	18823.9	15684.6	22089.1	20926.6	18093.9	22534.2	23369.2	22260.7	16213.8	15781.4	15031.4	17511.6	14221.8	13754	15588.8	13920.6		0.0462154	0.0509237	0.0592061	0.0695635	0.0627767	0.0571975	0.0657003	0.0620775	0.061257	0.0616032	0.0626354	0.0597309	0.0592486	0.0600553	0.0598139	0.0572655	0.0545811	0
K00034	gdh; glucose 1-dehydrogenase [EC:1.1.1.47]	1555.66	1743.02	1297.45	2001.08	1765.25	1337.49	3201.64	3503.4	3254.43	2056.17	1885.85	2497.75	2699.31	2218.48	1782.06	1794.67	1623.55		0.00398115	0.00471533	0.00489762	0.00630186	0.00529548	0.004228	0.00933463	0.00930638	0.00895553	0.00781228	0.00748482	0.00992539	0.0091328	0.00936809	0.0077499	0.00659273	0.00636573	0
K00035	gal; D-galactose 1-dehydrogenase [EC:1.1.1.48]	455.83	528.5	385	878	707.5	388.5	832.5	768	713.5	900.5	816	2013	1778	1433.5	829.5	927	1058		0.00116653	0.00142973	0.0014533	0.00276502	0.00212239	0.0012281	0.00242722	0.0020401	0.00196341	0.00342139	0.00323865	0.00799912	0.00601565	0.00605332	0.00360736	0.00340534	0.00414828	0
K00036	G6PD, zwf; glucose-6-phosphate 1-dehydrogenase [EC:1.1.1.49 1.1.1.363]	22918.3	22256.3	16525.5	21326.4	21500.4	19931.5	25439.9	26881.5	25715.2	16363	15869.5	16447	18973.6	15626.6	13719.6	15842.5	14763.9		0.058651	0.0602093	0.0623805	0.0671616	0.064498	0.0630065	0.0741719	0.0714075	0.0707631	0.0621701	0.0629852	0.0653558	0.0641949	0.0659873	0.0596645	0.0581973	0.0578875	0
K00038	E1.1.1.53; 3alpha(or 20beta)-hydroxysteroid dehydrogenase [EC:1.1.1.53]	1494	1224.9	589.43	621.34	412	178.5	463.14	344.78	394.2	598.12	608.06	1432.39	1656.34	1408.69	401.95	472.34	456.79		0.00382335	0.00331368	0.00222498	0.00195674	0.00123594	0.000564264	0.00135032	0.000915869	0.00108476	0.00227252	0.00241335	0.00569193	0.00560403	0.00594855	0.00174802	0.00173514	0.00179102	0
K00039	rbtD; ribitol 2-dehydrogenase [EC:1.1.1.56]	194.33	213	152	95	192	155	255.5	252	226.5	560	471	431	639.67	505.33	375	362	390		0.000497317	0.000576221	0.00057377	0.000299177	0.00057597	0.000489977	0.00074493	0.000669409	0.000623282	0.00212768	0.00186937	0.00171268	0.00216425	0.00213388	0.00163082	0.00132981	0.00152914	0
K00040	uxuB; fructuronate reductase [EC:1.1.1.57]	1600.5	1567.8	1154.7	1328.75	1004	555.25	1278.25	1424.81	1440.65	1162.86	1150.86	2330.55	2437.14	1961.3	1008.57	1319.67	1457.62		0.0040959	0.00424131	0.00435877	0.00418454	0.00301184	0.00175523	0.00372684	0.00378484	0.00396437	0.00441821	0.00456769	0.00926098	0.00824578	0.00828209	0.00438611	0.00484781	0.00571514	0
K00041	uxaB; tagaturonate reductase [EC:1.1.1.58]	1811.28	1381.67	595.67	2505.75	1765.36	770.84	1937.66	1633.42	1406	254.32	270.58	1581.36	1855.19	1224.66	502.96	694.87	616.51		0.00463531	0.00373778	0.00224854	0.00789118	0.00529581	0.00243674	0.0056494	0.00433899	0.00386903	0.000966271	0.00107392	0.0062839	0.00627682	0.00517144	0.00218729	0.00255261	0.00241726	0
K00042	garR, glxR; 2-hydroxy-3-oxopropionate reductase [EC:1.1.1.60]	7426.56	7112.76	4414.89	5231.47	5797.08	5547.49	8208.97	9314.99	9183.56	5362.18	5173.74	5873.6	7375.68	5967.47	5035.48	5704.88	5171.1		0.0190056	0.0192419	0.0166653	0.0164751	0.0173903	0.0175364	0.0239339	0.0247442	0.0252713	0.0203732	0.0205343	0.0233401	0.0249547	0.0251992	0.0218985	0.0209569	0.0202752	0
K00043	gbd; 4-hydroxybutyrate dehydrogenase [EC:1.1.1.61]	0	17	27	0	9	6	0	0	0	12	7	8	7	0	6	8	15		0	4.59895e-05	0.00010192	0	2.69986e-05	1.89669e-05	0	0	0	4.55932e-05	2.77826e-05	3.17898e-05	2.36837e-05	0	2.6093e-05	2.9388e-05	5.88131e-05	0
K00045	E1.1.1.67, mtlK; mannitol 2-dehydrogenase [EC:1.1.1.67]	898.12	844.06	526.1	424.9	256.4	175.4	386.5	438.66	429.17	393.5	416	602.16	822.16	633.58	209.5	297.25	265.75		0.00229841	0.0022834	0.00198592	0.00133811	0.00076916	0.000554465	0.00112687	0.00116525	0.00118099	0.00149508	0.00165108	0.00239282	0.00278168	0.00267545	0.000911082	0.00109195	0.00104197	0
K00046	idnO; gluconate 5-dehydrogenase [EC:1.1.1.69]	8742.32	6942.29	2981.44	8934.31	6762.18	3800.82	11052.6	11086.7	10143.9	5314.05	4967.55	5802.44	6787.85	5297.66	5351.01	5945.53	5207.43		0.0223728	0.0187807	0.0112543	0.0281362	0.0202855	0.0120149	0.0322246	0.0294505	0.027914	0.0201904	0.0197159	0.0230573	0.0229659	0.0223707	0.0232707	0.0218409	0.0204177	0
K00048	fucO; lactaldehyde reductase [EC:1.1.1.77]	0	53	155	1.25	8.75	7	5	84.6	106.87	74.75	63.83	16	27.5	30.67	50.35	241.56	290.35		0	0.000143379	0.000585094	3.93654e-06	2.62486e-05	2.2128e-05	1.45779e-05	0.00022473	0.000294084	0.000284007	0.000253337	6.35797e-05	9.3043e-05	0.000129512	0.000218964	0.000887372	0.00113843	0
K00050	ttuD; hydroxypyruvate reductase [EC:1.1.1.81]	9610.45	8163.16	3810.83	6799.06	7121.07	6688.58	9850.82	11482.8	11101.9	7787.36	7428.66	7550.5	8393.5	6431.12	7776.33	8936.67	8313.1		0.0245945	0.0220835	0.0143851	0.0214118	0.0213621	0.0211436	0.0287208	0.0305028	0.0305501	0.0295875	0.0294839	0.0300037	0.0283984	0.027157	0.033818	0.0328289	0.0325946	0
K00051	E1.1.1.82; malate dehydrogenase (NADP+) [EC:1.1.1.82]	25	22	0	0	0	0	0	0	0	0	0	0	0	0	0	7	15		6.39784e-05	5.95158e-05	0	0	0	0	0	0	0	0	0	0	0	0	0	2.57145e-05	5.88131e-05	0
K00052	leuB, IMDH; 3-isopropylmalate dehydrogenase [EC:1.1.1.85]	26714.3	27314.2	22942.1	23654.6	26153	25945.8	24374.5	26602.3	25856.2	21283	20230.4	16727.6	20036.8	16274.1	18457.8	21036.4	19698.8		0.0683654	0.0738922	0.0866019	0.0744936	0.0784548	0.0820185	0.0710658	0.0706659	0.0711509	0.0808635	0.0802934	0.066471	0.067792	0.0687216	0.08027	0.0772773	0.0772365	0
K00053	ilvC; ketol-acid reductoisomerase [EC:1.1.1.86]	25678.6	26506.9	22720.1	23464.9	25087	24300.8	23423.9	25589.6	24801.8	19523.7	18772.3	15420.8	18757.3	15151.6	17401	19959.4	18432.3		0.065715	0.0717081	0.085764	0.0738964	0.075257	0.0768184	0.0682941	0.0679759	0.0682495	0.074179	0.074506	0.0612779	0.063463	0.0639815	0.075674	0.073321	0.0722706	0
K00054	mvaA; hydroxymethylglutaryl-CoA reductase [EC:1.1.1.88]	2638.66	2178.75	1347.5	1140.91	1382.07	1470.34	715.5	883.89	814.26	958.81	939.51	540.72	634.56	485.23	614.49	1146.77	1228.97		0.00675269	0.00589409	0.00508655	0.00359299	0.004146	0.00464796	0.0020861	0.00234795	0.00224068	0.00364293	0.00372886	0.00214868	0.00214696	0.00204901	0.00267232	0.00421267	0.00481863	0
K00055	E1.1.1.90; aryl-alcohol dehydrogenase [EC:1.1.1.90]	703.5	597.25	411.75	138.5	149	101.75	221	210.5	183	106.34	101.59	825.25	894	708.5	163.25	176.5	211		0.00180035	0.00161572	0.00155428	0.000436168	0.000446977	0.000321646	0.000644343	0.000559169	0.000503579	0.000404031	0.000403204	0.00327932	0.00302474	0.00299182	0.000709948	0.000648374	0.000827304	0
K00057	gpsA; glycerol-3-phosphate dehydrogenase (NAD(P)+) [EC:1.1.1.94]	26473.1	27042.5	22733.2	24119	26834.1	27069.5	23581	26226.3	25584.9	20799.1	19849.1	15808.2	19227.2	15695.7	17358.2	20627.7	19326		0.0677483	0.073157	0.0858133	0.0759564	0.0804982	0.0855706	0.0687523	0.0696672	0.0704045	0.0790248	0.0787799	0.0628177	0.0650531	0.0662789	0.075488	0.0757761	0.0757746	0
K00058	serA, PHGDH; D-3-phosphoglycerate dehydrogenase / 2-oxoglutarate reductase [EC:1.1.1.95 1.1.1.399]	43316.2	42964.3	32897.9	38870.8	42060.6	40926.5	41688.6	46190.2	44426.1	33842.3	31746.5	30121.8	36122.7	29064.5	29423.8	34461.8	32515.9		0.110852	0.11623	0.124183	0.122413	0.126175	0.129375	0.121546	0.122699	0.122252	0.128581	0.126	0.119696	0.122217	0.122732	0.12796	0.126596	0.127491	0
K00059	fabG; 3-oxoacyl-[acyl-carrier protein] reductase [EC:1.1.1.100]	123591	122009	93460.5	114474	121912	118189	116566	130015	126011	95353.5	91461.2	88597.5	103775	82736.5	84854.9	97928	91081.1		0.316286	0.330067	0.352795	0.360505	0.365716	0.373612	0.339857	0.345371	0.346756	0.362289	0.363004	0.352063	0.351109	0.349376	0.369021	0.359739	0.357117	0
K00060	tdh; threonine 3-dehydrogenase [EC:1.1.1.103]	3114	2965.91	1949.39	2586.17	2891.13	2787.04	1774.22	2319.63	2227.79	3087.14	3158.09	2887.23	2882.67	2432.81	2247.39	2623.04	2339.24		0.00796915	0.00802357	0.00735856	0.00814444	0.00867294	0.00881024	0.00517287	0.00616183	0.00613042	0.0117294	0.0125343	0.0114731	0.00975318	0.0102732	0.00977354	0.00963575	0.00917186	0
K00064	E1.1.1.122; D-threo-aldose 1-dehydrogenase [EC:1.1.1.122]	2809.4	2255.95	915.6	808.17	933.16	773.91	1021.22	1285.73	1261.62	1715.45	1563.59	2931.5	3012.6	2553.25	1608.84	1591.71	1614.62		0.00718964	0.00610294	0.00345621	0.00254511	0.00279934	0.00244644	0.00297745	0.00341539	0.00347172	0.00651773	0.00620579	0.011649	0.0101928	0.0107817	0.00699659	0.00584716	0.00633072	0
K00065	kduD; 2-dehydro-3-deoxy-D-gluconate 5-dehydrogenase [EC:1.1.1.127]	3811.65	3582	1778.83	5624.49	4746.85	3178.75	6275.57	7527.34	7712.75	4066.39	3910.9	7205.19	7338.59	5442.02	4612.06	5288.67	5138.89		0.00975453	0.00969025	0.00671473	0.0177128	0.0142398	0.0100485	0.0182969	0.0199955	0.0212239	0.01545	0.0155221	0.0286315	0.0248293	0.0229803	0.0200571	0.019428	0.0201489	0
K00066	algD; GDP-mannose 6-dehydrogenase [EC:1.1.1.132]	20.62	69.15	109.35	143.9	134.4	33.65	222	247	263	25.5	24.25	138.75	221	198	95.65	217.5	163.75		5.27694e-05	0.000187069	0.000412775	0.000453174	0.000403179	0.000106373	0.000647258	0.000656127	0.000723722	9.68855e-05	9.62467e-05	0.000551355	0.000747728	0.000836105	0.000415967	0.000798987	0.000642043	0
K00067	rfbD, rmlD; dTDP-4-dehydrorhamnose reductase [EC:1.1.1.133]	27784.4	27195.6	21414.8	25168.8	26246.8	24886.8	25894.8	27455.8	26409.5	18199.2	17454.7	15053.6	18265.9	14339.3	16370.4	19352.2	17911.2		0.0711041	0.0735712	0.0808365	0.0792623	0.0787362	0.0786708	0.0754982	0.0729332	0.0726734	0.0691464	0.0692765	0.059819	0.0618004	0.0605513	0.0711924	0.0710903	0.0702276	0
K00068	srlD; sorbitol-6-phosphate 2-dehydrogenase [EC:1.1.1.140]	0	11.25	26	77	33.75	3	12	15.25	17.84	24.16	13.66	45	54.66	26	25.24	62	69.4		0	3.04342e-05	9.81449e-05	0.000242491	0.000101245	9.48343e-06	3.49869e-05	4.05099e-05	4.9092e-05	9.17942e-05	5.42157e-05	0.000178818	0.000184936	0.000109792	0.000109765	0.000227757	0.000272108	0
K00073	allD; ureidoglycolate dehydrogenase (NAD+) [EC:1.1.1.350]	95.5	93.5	87.5	0	13	5	0	3	4.67	12.08	6.83	112	127.33	24	9.62	23.08	17.45		0.000244398	0.000252942	0.000330295	0	3.8998e-05	1.58057e-05	0	7.96916e-06	1.28509e-05	4.58971e-05	2.71078e-05	0.000445058	0.000430806	0.000101346	4.18358e-05	8.47845e-05	6.84192e-05	0
K00074	paaH, hbd, fadB, mmgB; 3-hydroxybutyryl-CoA dehydrogenase [EC:1.1.1.157]	29521.6	29094.7	22981.5	28182	31647.4	31486.1	30472.7	35875.9	36741.6	17399.1	16776.5	21657.2	25306.6	20595.8	17122.2	19489.6	17852		0.0755498	0.0787089	0.0867507	0.0887514	0.0949373	0.0995322	0.0888454	0.0953003	0.101105	0.0661067	0.0665847	0.0860601	0.085622	0.0869712	0.0744618	0.0715952	0.0699955	0
K00075	murB; UDP-N-acetylmuramate dehydrogenase [EC:1.3.1.98]	26344.6	27149	23181.3	21434.5	25477.5	27037.7	21094.2	24753.5	24719.4	19120	18222	15745.5	18738.5	15133.7	16040.5	19638.7	18783.1		0.0674194	0.0734453	0.0875048	0.0675021	0.0764287	0.0854699	0.0615018	0.0657548	0.0680227	0.0726452	0.0723221	0.0625683	0.0633995	0.0639057	0.0697574	0.072143	0.0736462	0
K00076	hdhA; 7-alpha-hydroxysteroid dehydrogenase [EC:1.1.1.159]	540	575	677.5	309.75	664.75	1019.75	174	254.5	304.5	267.58	253.67	375.5	587.75	586.5	103.5	166.42	140.17		0.00138193	0.00155553	0.00255743	0.000975474	0.00199415	0.00322358	0.00050731	0.00067605	0.000837922	0.00101665	0.0010068	0.00149214	0.00198858	0.00247665	0.000450105	0.000611345	0.000549589	0
K00077	panE, apbA; 2-dehydropantoate 2-reductase [EC:1.1.1.169]	15522.7	14351.9	8086.92	16878.4	16809	14966.1	20518.5	22501.1	21262.5	13840.6	12921	13973.8	17022.2	13657.4	11523	13934.5	13108.5		0.0397246	0.0388256	0.0305265	0.053154	0.0504245	0.04731	0.0598231	0.0597716	0.05851	0.0525862	0.0512827	0.0555282	0.0575924	0.057672	0.0501119	0.0511886	0.0513967	0
K00082	ribD2; 5-amino-6-(5-phosphoribosylamino)uracil reductase [EC:1.1.1.193]	975	766.28	185.94	195.5	165	80.25	366.5	445.89	516.67	336.81	312.28	973.89	977.42	878.56	301.39	303.67	255.56		0.00249516	0.00207299	0.000701887	0.000615674	0.000494974	0.000253682	0.00106856	0.00118446	0.00142177	0.00127969	0.00123942	0.00386998	0.00330699	0.00370994	0.0013107	0.00111553	0.00100202	0
K00086	dhaT; 1,3-propanediol dehydrogenase [EC:1.1.1.202]	258	169	22	29	30	20	65	82	89.67	14.58	12.83	38	64.83	65	13.62	77.58	122.74		0.000660257	0.000457189	8.30457e-05	9.13276e-05	8.99953e-05	6.32229e-05	0.000189513	0.000217824	0.000246754	5.53957e-05	5.09215e-05	0.000151002	0.000219345	0.000274479	5.92312e-05	0.000284991	0.000481248	0
K00087	ygeS, xdhA; xanthine dehydrogenase molybdenum-binding subunit [EC:1.17.1.4]	216	157	135	166	79	14	0	0	0	104	120	9	49	52	108	129	148		0.000552773	0.000424726	0.000509598	0.000522772	0.000236988	4.4256e-05	0	0	0	0.000395141	0.000476273	3.57636e-05	0.000165786	0.000219583	0.000469675	0.000473882	0.000580289	0
K00088	IMPDH, guaB; IMP dehydrogenase [EC:1.1.1.205]	31334.8	31876.7	26706.4	26808.9	29386.6	28968.1	26247.2	29520.8	29083.9	22010.9	21310.7	19265.2	23056.9	18975.3	18816.2	21972.6	20527.8		0.0801899	0.0862348	0.100811	0.0844274	0.0881553	0.0915722	0.0765257	0.0784187	0.080033	0.0836288	0.0845807	0.0765548	0.0780104	0.0801282	0.0818286	0.0807165	0.0804868	0
K00090	ghrB; glyoxylate/hydroxypyruvate/2-ketogluconate reductase [EC:1.1.1.79 1.1.1.81 1.1.1.215]	1457.12	1292.05	806.83	529.15	595.23	503.57	800.17	867.25	753.17	274.74	264.15	903.17	1218.01	774.76	400.09	443.45	355.94		0.00372897	0.00349534	0.00304562	0.00166641	0.0017856	0.00159186	0.00233296	0.00230375	0.00207257	0.00104386	0.00104839	0.00358895	0.00412099	0.00327162	0.00173993	0.00162902	0.0013956	0
K00091	E1.1.1.219; dihydroflavonol-4-reductase [EC:1.1.1.219]	4521	5154.79	4406.98	3989.79	3986.14	3667.08	7064.48	7829.66	7774.53	5454.21	5295.13	5735.67	6060.84	4731.59	4674.45	5655.37	5470.41		0.0115699	0.0139451	0.0166355	0.0125648	0.0119578	0.0115922	0.020597	0.0207986	0.0213939	0.0207229	0.021016	0.022792	0.0205061	0.0199803	0.0203284	0.020775	0.0214488	0
K00094	E1.1.1.251, gatD; galactitol-1-phosphate 5-dehydrogenase [EC:1.1.1.251]	0	0	0	0	0	0	0	0	0	0	0	0	0	0	0	11.67	13.67		0	0	0	0	0	0	0	0	0	0	0	0	0	0	0	4.28698e-05	5.35983e-05	0
K00096	araM, egsA; glycerol-1-phosphate dehydrogenase [NAD(P)+] [EC:1.1.1.261]	497	381.86	174.02	353.76	363	289.29	104.14	197.89	253.19	269.81	275.03	638.07	802.42	789.13	559.71	368.17	184.06		0.00127189	0.00103303	0.000656891	0.00111407	0.00108894	0.000914488	0.000303628	0.000525672	0.000696727	0.00102512	0.00109158	0.00253552	0.00271489	0.0033323	0.00243409	0.00135247	0.000721676	0
K00097	pdxA; 4-hydroxythreonine-4-phosphate dehydrogenase [EC:1.1.1.262]	17825.3	15370.1	8189.59	18153.6	17110	14591.2	21371.6	22591.2	20986.3	14468.3	13619.2	13260	15607.9	11929.1	13224.7	15669.4	14821.6		0.0456173	0.0415802	0.0309141	0.0571699	0.0513273	0.0461249	0.0623104	0.0600109	0.05775	0.0549715	0.0540538	0.0526917	0.0528074	0.0503735	0.0575122	0.0575615	0.0581134	0
K00098	idnD; L-idonate 5-dehydrogenase [EC:1.1.1.264]	1512.83	1336.05	820.95	540.5	635.5	432.75	705.75	870	882.42	1083.91	929.08	1229.25	1311.67	1140.08	878.87	855.58	908.45		0.00387154	0.00361437	0.00309892	0.00170216	0.0019064	0.00136799	0.00205767	0.00231106	0.00242824	0.00411824	0.00368746	0.00488471	0.00443788	0.00481428	0.00382207	0.00314298	0.00356192	0
K00099	dxr; 1-deoxy-D-xylulose-5-phosphate reductoisomerase [EC:1.1.1.267]	24208.3	25243	22003.8	23814.1	25932.5	25657.8	23893.7	26234.4	25509.1	18327.2	17580.3	14906.8	18185.9	14707.4	16470	18980.5	17514.6		0.0619523	0.0682891	0.0830599	0.074996	0.0777934	0.081108	0.0696639	0.0696887	0.0701959	0.0696329	0.069775	0.0592355	0.06153	0.0621059	0.0716252	0.0697249	0.0686727	0
K00100	bdhAB; butanol dehydrogenase [EC:1.1.1.-]	14004.6	13210.8	7455.1	8338.91	8632.31	7403.61	12111.6	12603.1	11827.2	13419.5	12244.3	15815.7	16524.4	13124.9	9838.13	12183.6	12101.8		0.0358396	0.0357386	0.0281415	0.0262611	0.0258956	0.0234039	0.0353123	0.0334787	0.0325462	0.0509866	0.0485969	0.0628472	0.0559083	0.0554232	0.0427845	0.0447566	0.0474497	0
K00101	lldD; L-lactate dehydrogenase (cytochrome) [EC:1.1.2.3]	9900.62	8308.62	3861.09	4489.05	3814.96	2556.8	6754.09	7379.25	7209.92	4617.75	4409.56	7527.34	8388.34	6804.64	3888.39	4871.31	4767.09		0.025337	0.022477	0.0145749	0.014137	0.0114443	0.00808241	0.0196921	0.0196021	0.0198402	0.0175448	0.0175013	0.0299116	0.028381	0.0287343	0.01691	0.0178948	0.0186911	0
K00102	LDHD, dld; D-lactate dehydrogenase (cytochrome) [EC:1.1.2.4]	5572.23	5094.09	2453.83	6065.08	5831.41	4867.17	7773	10374.2	10761.3	5122.14	4665.83	6198.84	7002.5	5508.69	5382.32	6145.67	5849.42		0.0142601	0.0137809	0.00926272	0.0191003	0.0174933	0.0153858	0.0226628	0.0275578	0.029613	0.0194612	0.0185184	0.0246325	0.0236921	0.0232618	0.0234069	0.0225762	0.0229348	0
K00103	GULO; L-gulonolactone oxidase [EC:1.1.3.8]	1104	1242	1073	877	1393	1703	800.5	1103	1285	560.17	537.67	555.33	742	579	385	452	356		0.00282529	0.00335994	0.00405036	0.00276187	0.00417878	0.00538343	0.00233392	0.00292999	0.00353606	0.00212833	0.00213398	0.00220673	0.00251047	0.00244497	0.0016743	0.00166042	0.00139583	0
K00104	glcD; glycolate oxidase [EC:1.1.3.15]	25194.8	26582.7	23014.8	29229.8	29858.6	28051.1	28512.2	30650.2	29448.9	20383.5	19459.4	16566.3	20423.2	16733.1	19054.8	21333.3	19227.8		0.0644769	0.0719133	0.0868764	0.0920514	0.0895711	0.0886736	0.0831295	0.0814188	0.0810374	0.0774458	0.0772331	0.06583	0.0690996	0.0706596	0.0828662	0.0783682	0.0753895	0
K00105	E1.1.3.21; alpha-glycerophosphate oxidase [EC:1.1.3.21]	0	0	0	0	0	0	2.67	7.33	12.67	5	5	12	22	23	9	28	18		0	0	0	0	0	0	7.78459e-06	1.94713e-05	3.48653e-05	1.89972e-05	1.98447e-05	4.76848e-05	7.44344e-05	9.71233e-05	3.91396e-05	0.000102858	7.05757e-05	0
K00106	XDH; xanthine dehydrogenase/oxidase [EC:1.17.1.4 1.17.3.2]	41	33	0	0	0	0	9	7	0	300	305	21	17	0	48	25	38		0.000104925	8.92737e-05	0	0	0	0	2.62402e-05	1.85947e-05	0	0.00113983	0.00121053	8.34483e-05	5.75175e-05	0	0.000208744	9.18376e-05	0.000148993	0
K00108	betA, CHDH; choline dehydrogenase [EC:1.1.99.1]	11868.1	9985.72	4723.74	5983.19	6011.27	5138.46	8374.81	9707.73	9175.22	7131.96	6477.4	10313.5	11161.5	8892.64	6669.39	8297.89	7854.39		0.030372	0.027014	0.0178312	0.0188424	0.0180329	0.0162434	0.0244174	0.0257875	0.0252483	0.0270974	0.0257084	0.040983	0.0377638	0.0375514	0.0290041	0.0304823	0.0307961	0
K00109	L2HGDH; 2-hydroxyglutarate dehydrogenase [EC:1.1.99.2]	989	983	822	758.5	1239.5	1594	566.5	781.5	903	425.5	415	181	376	235	276.5	342	277.5		0.00253099	0.00265927	0.00310289	0.00238869	0.00371831	0.00503886	0.00165167	0.00207597	0.00248487	0.00161666	0.00164711	0.000719245	0.00127215	0.000992347	0.00120245	0.00125634	0.00108804	0
K00111	glpA, glpD; glycerol-3-phosphate dehydrogenase [EC:1.1.5.3]	27601.3	27841.7	22668.1	20369.6	24665.4	26360.2	21087.9	23687.5	23298.3	19117.4	18191.3	16955.7	20061.4	16627.6	13852.4	17314.1	16688.4		0.0706356	0.075319	0.0855675	0.0641486	0.0739925	0.0833284	0.0614834	0.0629231	0.0641123	0.0726353	0.0722003	0.0673772	0.0678755	0.0702141	0.0602418	0.0636035	0.065433	0
K00112	glpB; glycerol-3-phosphate dehydrogenase subunit B [EC:1.1.5.3]	393.5	423.58	422.84	356.18	523.58	597.5	382.33	336.58	275.52	263.59	278.16	202.33	206.17	117.17	247.02	334.76	337.29		0.00100702	0.0011459	0.00159614	0.00112169	0.00157066	0.00188878	0.00111471	0.000894086	0.000758175	0.00100149	0.001104	0.000804005	0.000697552	0.00049478	0.00107425	0.00122974	0.00132247	0
K00113	glpC; glycerol-3-phosphate dehydrogenase subunit C [EC:1.1.5.3]	595.33	528.25	330	458.66	420.57	329.34	1668.33	1046.25	542.2	495.78	474.15	486	427.5	227.01	528.68	653.59	594.13		0.00152353	0.00142906	0.00124568	0.00144443	0.00126164	0.00104109	0.00486414	0.00277924	0.00149202	0.00188368	0.00188187	0.00193123	0.0014464	0.000958607	0.00229915	0.00240097	0.00232951	0
K00114	exaA; alcohol dehydrogenase (cytochrome c) [EC:1.1.2.8]	3690.12	3729.17	1927.17	3110.9	3454.9	3156.9	4988	5173.5	4708	5571.5	5075	4446.5	5537.17	3713.58	5443	6406.5	5775.5		0.00944352	0.0100884	0.00727469	0.00979694	0.0103642	0.00997942	0.0145429	0.0137428	0.0129555	0.0211685	0.0201424	0.0176692	0.0187344	0.0156815	0.0236707	0.0235343	0.022645	0
K00116	mqo; malate dehydrogenase (quinone) [EC:1.1.5.4]	4196.78	3595.28	2256.1	3108.97	2424.32	1260.51	2599.41	2479.45	2430.58	714.5	745.75	2276.68	2936.76	2356.16	831.62	1128.75	955.62		0.0107401	0.00972618	0.00851633	0.00979086	0.00727258	0.00398465	0.00757878	0.00658637	0.00668846	0.00271469	0.00295984	0.00904691	0.00993618	0.00994948	0.00361658	0.00414647	0.00374686	0
K00117	gcd; quinoprotein glucose dehydrogenase [EC:1.1.5.2]	5302.41	4737.21	2449.49	5153.32	5190.92	4357.4	3658.83	4827.09	4796.99	5365.24	4972.59	4587.03	5828.69	3809.84	5811.29	6537.59	5882.37		0.0135696	0.0128154	0.00924634	0.016229	0.015572	0.0137744	0.0106676	0.0128226	0.0132003	0.0203849	0.0197359	0.0182276	0.0197207	0.016088	0.0252724	0.0240159	0.023064	0
K00118	gfo; glucose-fructose oxidoreductase [EC:1.1.99.28]	496	416.67	171	301.67	170.67	74	56.67	43.67	94.5	388	390	453.01	338.34	187.67	109	133	176		0.00126933	0.0011272	0.000645491	0.000950028	0.000511984	0.000233925	0.000165226	0.000116004	0.000260045	0.00147418	0.00154789	0.00180014	0.00114473	0.000792484	0.000474024	0.000488576	0.000690073	0
K00121	frmA, ADH5, adhC; S-(hydroxymethyl)glutathione dehydrogenase / alcohol dehydrogenase [EC:1.1.1.284 1.1.1.1]	15682.7	15723.1	12380.1	11331.5	12785.9	13048.2	14496.4	16574.8	16611.6	10871.9	10195.4	12766.4	14427.8	11985.9	8472.48	10064	9648.53		0.0401342	0.0425352	0.0467325	0.0356854	0.0383557	0.0412474	0.0422654	0.0440289	0.0457118	0.0413069	0.0404649	0.0507303	0.0488147	0.0506135	0.0368455	0.03697	0.0378306	0
K00122	FDH; formate dehydrogenase [EC:1.17.1.9]	3213	2649.25	1029.25	953.17	1260	1417.17	3441	2871	2418	1960.58	1877.42	2533.92	2749.09	2352.19	1318.42	1704	1643.17		0.0082225	0.00716692	0.00388522	0.00300175	0.0037798	0.00447988	0.0100325	0.00762648	0.00665384	0.00744909	0.00745136	0.0100691	0.00930122	0.00993272	0.0057336	0.00625965	0.00644266	0
K00123	fdoG, fdhF, fdwA; formate dehydrogenase major subunit [EC:1.17.1.9]	22654.8	22839	18282.8	15141.4	17099.8	17145.7	21780.8	22790.1	20670.5	18258.6	17356.7	14266.6	17064.2	13635.2	15278.1	18130.7	17385.6		0.0579766	0.0617856	0.0690139	0.0476837	0.0512968	0.0542	0.0635036	0.0605393	0.0568811	0.0693722	0.0688877	0.0566916	0.0577345	0.057578	0.066442	0.0666032	0.0681667	0
K00124	fdoH, fdsB; formate dehydrogenase iron-sulfur subunit	9827.61	8486.17	4483.5	6837.65	6278.82	5161.22	11595.8	12289.1	11197.5	6840.14	6535.06	7089.84	8573.59	6813.54	5672.07	7223.29	7065.59		0.0251502	0.0229573	0.0169243	0.0215333	0.0188355	0.0163154	0.0338085	0.0326446	0.0308133	0.0259886	0.0259372	0.0281731	0.0290077	0.0287719	0.0246669	0.0265348	0.0277033	0
K00125	fdhB; formate dehydrogenase (coenzyme F420) beta subunit [EC:1.17.98.3 1.8.98.6]	15	27	18	6	9	19	0	0	0	0	0	0	0	0	39	14	0		3.8387e-05	7.30421e-05	6.79465e-05	1.88954e-05	2.69986e-05	6.00617e-05	0	0	0	0	0	0	0	0	0.000169605	5.14291e-05	0	0
K00126	fdsD; formate dehydrogenase subunit delta [EC:1.17.1.9]	3916.83	3439.75	1638	3626.25	3415.25	3094.5	6608.5	6409	5482	2877.83	2699.65	3783	4510.34	3541.43	2737.8	3309.2	3202.4		0.0100237	0.00930543	0.00618313	0.0114199	0.0102452	0.00978216	0.0192676	0.0170248	0.0150853	0.0109341	0.0107147	0.0150326	0.0152602	0.0149546	0.0119063	0.0121564	0.0125562	0
K00127	fdoI, fdsG; formate dehydrogenase subunit gamma	8388.95	6844.2	2899.69	5275.99	5029.54	4258.76	9825.64	9965.64	8906.7	4745.55	4527.75	5530.58	6624.6	5355.99	3775.53	4882.82	4704.31		0.0214685	0.0185154	0.0109458	0.0166153	0.0150878	0.0134626	0.0286474	0.0264726	0.0245094	0.0180304	0.0179704	0.021977	0.0224136	0.022617	0.0164192	0.0179371	0.018445	0
K00128	ALDH; aldehyde dehydrogenase (NAD+) [EC:1.2.1.3]	45776.4	41211.7	26186.2	35344.4	37385.5	35562.5	35875.2	42360.2	43239	27034.9	25945.8	32377	37387.3	30127	25977	29061.6	27057.3		0.117148	0.111489	0.0988479	0.111308	0.112151	0.112418	0.104597	0.112525	0.118985	0.102717	0.102977	0.128658	0.126495	0.127219	0.11297	0.106758	0.106088	0
K00129	E1.2.1.5; aldehyde dehydrogenase (NAD(P)+) [EC:1.2.1.5]	452.5	347	160.5	121.5	74.5	42	158	126	75	108.5	119	34.5	45	56	81	129	189.5		0.00115801	0.000938726	0.000605856	0.000382631	0.000223488	0.000132768	0.000460661	0.000334705	0.000206385	0.000412238	0.000472304	0.000137094	0.000152252	0.000236474	0.000352256	0.000473882	0.000743005	0
K00130	betB, gbsA; betaine-aldehyde dehydrogenase [EC:1.2.1.8]	11256	10852.3	8451.32	10281.2	10585.4	10034.4	11003.4	12513.1	12932.3	5090.67	5178.97	6399.06	8368.28	7219.24	5129.64	5050.24	4212.84		0.0288056	0.0293584	0.0319021	0.0323777	0.0317546	0.0317202	0.0320813	0.0332397	0.0355869	0.0193416	0.020555	0.0254281	0.0283131	0.0304851	0.022308	0.0185521	0.016518	0
K00131	gapN; glyceraldehyde-3-phosphate dehydrogenase (NADP+) [EC:1.2.1.9]	1467	1048.17	404.67	144.9	237.9	304.4	49	92	70.5	143.83	184.17	293.33	255.5	145	81.5	177.6	159.44		0.00375425	0.00283558	0.00152755	0.000456323	0.000713663	0.000962252	0.000142863	0.000244387	0.000194002	0.000546472	0.000730959	0.00116561	0.000864454	0.000612299	0.000354431	0.000652415	0.000625144	0
K00132	E1.2.1.10; acetaldehyde dehydrogenase (acetylating) [EC:1.2.1.10]	75	79	41	54	89	129	69	74	51	39	40	74	206	65	8	116	87		0.000191935	0.000213716	0.000154767	0.000170058	0.000266986	0.000407788	0.000201175	0.000196573	0.000140342	0.000148178	0.000158758	0.000294056	0.000696977	0.000274479	3.47907e-05	0.000426127	0.000341116	0
K00133	asd; aspartate-semialdehyde dehydrogenase [EC:1.2.1.11]	27845.6	28983.8	24695.4	26325.8	28726.7	28446.9	25680.3	28393.4	27497.9	23435.3	22478.6	18679.7	21904.4	17780.8	20344.1	23760	22110		0.0712607	0.0784088	0.0932201	0.082906	0.0861756	0.0899247	0.074873	0.0754238	0.0756687	0.0890409	0.0892161	0.0742282	0.074111	0.0750839	0.0884732	0.0872825	0.0866905	0
K00134	GAPDH, gapA; glyceraldehyde 3-phosphate dehydrogenase [EC:1.2.1.12]	30966.5	31052.1	25632.3	28921.7	30496	28928.5	27263.7	29382.3	28373.1	20966.1	20200.3	17846.4	21969.4	17830.3	18587.3	22061.8	20607.8		0.0792476	0.0840042	0.0967571	0.0910812	0.0914833	0.0914473	0.0794893	0.0780508	0.0780771	0.0796594	0.0801739	0.0709167	0.074331	0.0752931	0.0808331	0.0810443	0.0808007	0
K00135	gabD; succinate-semialdehyde dehydrogenase / glutarate-semialdehyde dehydrogenase [EC:1.2.1.16 1.2.1.79 1.2.1.20]	28497.8	26279.2	17097.5	18654	20174.5	18843.3	25380.8	29473.8	29313.3	17654.4	17069.1	21851.3	25562.3	20876	14303.7	16878.3	16445.3		0.0729299	0.0710922	0.0645397	0.0587456	0.0605205	0.0595663	0.0739998	0.0782939	0.0806643	0.0670768	0.0677463	0.0868313	0.0864871	0.0881541	0.0622044	0.0620025	0.06448	0
K00137	prr; aminobutyraldehyde dehydrogenase [EC:1.2.1.19]	781.5	688.15	467.1	270.5	428.75	624	335	404.75	388.67	114.58	108.83	431.5	497.83	306	206.12	212.42	212.95		0.00199997	0.00186163	0.00176321	0.000851866	0.00128618	0.00197255	0.000976718	0.00107517	0.00106954	0.000435339	0.00043194	0.00171466	0.00168435	0.00129216	0.000896383	0.000780326	0.00083495	0
K00138	aldB; aldehyde dehydrogenase [EC:1.2.1.-]	8011.28	6700.9	3691.45	3815.88	4067.27	3674.97	5983.38	6037.17	5610.13	3994.16	3851.25	5085.26	5971.69	5064.34	2854.22	3436.86	3336.33		0.020502	0.0181277	0.0139345	0.0120171	0.0122012	0.0116171	0.017445	0.016037	0.0154379	0.0151755	0.0152854	0.0202075	0.0202045	0.0213855	0.0124125	0.0126253	0.0130813	0
K00140	mmsA, iolA, ALDH6A1; malonate-semialdehyde dehydrogenase (acetylating) / methylmalonate-semialdehyde dehydrogenase [EC:1.2.1.18 1.2.1.27]	18902.1	16734.9	10473.2	10568.1	11908.3	11904.5	13970.3	16082.3	15736.9	9662.07	9295.47	10621.6	12381.6	10549.1	7212.82	8439.26	8194.98		0.0483732	0.0452723	0.0395343	0.0332813	0.035723	0.0376317	0.0407315	0.0427208	0.0433047	0.0367104	0.0368931	0.0422073	0.0418918	0.0445463	0.0313674	0.0310017	0.0321315	0
K00141	xylC; benzaldehyde dehydrogenase (NAD) [EC:1.2.1.28]	1604.99	1219.25	536.08	428.17	711	900.58	684.14	778	746.86	197.17	163.32	731.18	973.67	733.5	256.05	223.2	192.4		0.00410739	0.00329839	0.0020236	0.00134841	0.00213289	0.00284686	0.00199466	0.00206667	0.00205521	0.000749134	0.000648207	0.00290551	0.0032943	0.00309739	0.00111352	0.000819926	0.000754376	0
K00145	argC; N-acetyl-gamma-glutamyl-phosphate reductase [EC:1.2.1.38]	27627.4	28004	23168.9	25291	27847.4	27842.7	24845.4	27348.4	26530.5	20533.7	19619.3	16098.6	19572.3	15928	17958.1	20841.7	19321.9		0.0707024	0.0757581	0.0874582	0.0796471	0.0835378	0.0880147	0.0724386	0.0726479	0.0730067	0.0780164	0.0778677	0.0639717	0.0662207	0.06726	0.078097	0.0765622	0.0757586	0
K00146	feaB; phenylacetaldehyde dehydrogenase [EC:1.2.1.39]	1337.66	1479.32	1544.68	1201.98	1592.06	1802.31	1048.08	1214.09	1319.59	621.48	631.74	922.59	1403.34	1168.52	686.23	629.26	538.82		0.00342325	0.00400195	0.00583086	0.00378531	0.00477593	0.00569736	0.00305576	0.00322509	0.00363124	0.00236127	0.00250734	0.00366612	0.00474804	0.00493437	0.0029843	0.00231159	0.00211264	0
K00147	proA; glutamate-5-semialdehyde dehydrogenase [EC:1.2.1.41]	23978.1	25056	22044.8	21984.7	24121.3	24167.7	21640.2	22966.8	21563.1	17300.8	16448.9	13300.3	16389.8	13485.9	13147.1	16062.7	15329		0.0613632	0.0677832	0.0832147	0.0692347	0.0723602	0.0763976	0.0630937	0.0610088	0.0593374	0.0657333	0.0652848	0.0528517	0.0554531	0.0569478	0.0571747	0.0590066	0.0601029	0
K00148	fdhA; glutathione-independent formaldehyde dehydrogenase [EC:1.2.1.46]	1719.66	1579.97	1027.78	902.88	1089.21	1046.46	1030.83	1389.34	1482.34	744.24	743.25	903.09	1268.25	958.61	1321.73	1080.84	868.49		0.00440084	0.00427423	0.00387967	0.00284338	0.00326746	0.00330801	0.00300546	0.00369062	0.0040791	0.00282769	0.00294991	0.00358864	0.00429097	0.00404797	0.00574799	0.00397047	0.00340524	0
K00150	gap2; glyceraldehyde-3-phosphate dehydrogenase (NAD(P)) [EC:1.2.1.59]	30	403.5	832.5	137.4	181.4	145.4	38	79	57	224	203	181	360	414	631.5	460	297		7.67741e-05	0.00109157	0.00314252	0.000432704	0.000544172	0.00045963	0.000110792	0.000209854	0.000156852	0.000851072	0.000805694	0.000719245	0.00121802	0.00174822	0.00274629	0.00168981	0.0011645	0
K00151	hpaE, hpcC; 5-carboxymethyl-2-hydroxymuconic-semialdehyde dehydrogenase [EC:1.2.1.60]	1349.83	1270.48	955.6	365.23	554.32	489.82	443.25	481.58	530.25	756.33	644.9	1031.16	1045.75	977.01	590.92	617.37	701.6		0.0034544	0.00343698	0.0036072	0.00115019	0.00166287	0.00154839	0.00129233	0.00127926	0.00145914	0.00287362	0.00255957	0.00409755	0.00353817	0.00412567	0.00256982	0.00226791	0.00275088	0
K00152	nahF; salicylaldehyde dehydrogenase [EC:1.2.1.65]	0	0	0	20	5	0	8	11	0	31	32	24	65	57	53	56	75		0	0	0	6.29846e-05	1.49992e-05	0	2.33246e-05	2.92202e-05	0	0.000117782	0.000127006	9.53695e-05	0.00021992	0.000240697	0.000230489	0.000205716	0.000294065	0
K00153	E1.1.1.306; S-(hydroxymethyl)mycothiol dehydrogenase [EC:1.1.1.306]	1647.5	1662.76	1368.37	388.42	402.75	256.83	540.39	737.59	922.28	552.73	580.7	1435.49	1567.67	1476.38	330.89	336.67	359.56		0.00421618	0.0044982	0.00516533	0.00122322	0.00120819	0.000811877	0.00157555	0.00195932	0.00253793	0.00210006	0.00230476	0.00570425	0.00530403	0.00623439	0.00143899	0.00123676	0.00140979	0
K00154	E1.2.1.68; coniferyl-aldehyde dehydrogenase [EC:1.2.1.68]	2631.62	2397.68	1586.83	1627.48	1658.36	1272.52	2165.17	2408.5	2303.5	1503.83	1408.15	2118	2152.34	1743.68	1228.8	1423.86	1494.65		0.00673467	0.00648636	0.00598997	0.00512531	0.00497482	0.00402262	0.00631272	0.0063979	0.00633876	0.0057137	0.00558886	0.00841636	0.00728219	0.00736313	0.00534386	0.00523056	0.00586033	0
K00156	poxB; pyruvate dehydrogenase (quinone) [EC:1.2.5.1]	5349.16	6019.71	4957.47	4443.01	5007.62	4782.54	6626.21	7591	7772.13	5986.49	5804.47	6389.83	6744.36	5691.67	4595.9	5493.02	5306.97		0.0136892	0.0162849	0.0187135	0.0139921	0.0150221	0.0151183	0.0193192	0.0201646	0.0213873	0.0227453	0.0230376	0.0253915	0.0228187	0.0240345	0.0199868	0.0201786	0.0208079	0
K00158	E1.2.3.3, poxL; pyruvate oxidase [EC:1.2.3.3]	437	307.5	65.5	156	149.5	130.5	119.67	117.45	153.79	92.22	72.38	131.44	112.28	185.44	96.66	206.5	145.78		0.00111834	0.000831868	0.00024725	0.00049128	0.000448477	0.000412529	0.000348907	0.000311992	0.000423199	0.000350383	0.000287272	0.000522307	0.000379886	0.000783067	0.000420359	0.000758579	0.000571585	0
K00161	PDHA, pdhA; pyruvate dehydrogenase E1 component alpha subunit [EC:1.2.4.1]	20761.5	20865.6	16991.5	25222.1	24568.5	22057.4	28248.5	29063.5	27764.7	14055.8	13740.2	15620.7	19027.4	15401	14172.3	15597.1	14173.7		0.0531314	0.0564469	0.0641396	0.0794302	0.0737018	0.0697267	0.0823606	0.0772039	0.0764028	0.0534038	0.0545342	0.0620723	0.064377	0.0650345	0.0616329	0.0572959	0.0555732	0
K00162	PDHB, pdhB; pyruvate dehydrogenase E1 component beta subunit [EC:1.2.4.1]	19711.8	19842.2	16332.5	24206.5	23533.6	21214.2	27302.8	27919.8	26574.8	13147	12833.1	15001.8	18088	14686.8	12853.6	14193.9	12923.5		0.0504452	0.0536785	0.061652	0.0762317	0.070597	0.067061	0.0796035	0.0741659	0.0731286	0.0499511	0.0509337	0.0596132	0.0611987	0.0620187	0.0558982	0.0521414	0.0506714	0
K00163	aceE; pyruvate dehydrogenase E1 component [EC:1.2.4.1]	14734.5	14277	10514.6	8374.16	10131.1	10307.7	11137.8	13745.7	14367.9	10024	9959.34	9462.76	11258.2	9694.92	7409.95	8753.82	8035.73		0.0377076	0.0386229	0.0396907	0.0263721	0.0303918	0.0325841	0.032473	0.0365138	0.0395375	0.0380853	0.039528	0.0376025	0.0380907	0.0409393	0.0322247	0.0321572	0.0315071	0
K00164	OGDH, sucA; 2-oxoglutarate dehydrogenase E1 component [EC:1.2.4.2]	19733.9	17751	11228.8	18562	17817.3	15325.3	20583	22469.7	22002.3	13230.6	12816.5	13371.9	15750.2	12440.1	12744.2	14109.8	12643		0.0505018	0.048021	0.0423864	0.0584559	0.0534491	0.0484454	0.0600114	0.0596881	0.0605458	0.0502689	0.050868	0.0531365	0.0532889	0.0525315	0.0554227	0.0518323	0.0495717	0
K00166	BCKDHA, bkdA1; 2-oxoisovalerate dehydrogenase E1 component alpha subunit [EC:1.2.4.4]	3759.66	3140.5	1812.16	7024.64	5740.59	4072.66	6379.66	6592.66	6443.55	2259.56	2167.64	2878.66	3254.83	2432.35	3381.15	3805.17	3386.94		0.00962148	0.00849588	0.00684055	0.0221222	0.0172209	0.0128743	0.0186004	0.0175126	0.0177313	0.00858504	0.00860323	0.011439	0.0110123	0.0102712	0.0147041	0.0139783	0.0132798	0
K00167	BCKDHB, bkdA2; 2-oxoisovalerate dehydrogenase E1 component beta subunit [EC:1.2.4.4]	4664.32	4036.5	2611.83	7826.65	6974.93	5598.98	7025.66	7422.67	7357.87	2570.85	2496.66	3097	3646.49	2752.02	3750.84	4177.81	3640.94		0.0119366	0.0109198	0.00985914	0.0246479	0.0209237	0.0176992	0.0204839	0.0197175	0.0202474	0.00976777	0.00990909	0.0123066	0.0123375	0.0116211	0.0163118	0.0153472	0.0142757	0
K00169	porA; pyruvate ferredoxin oxidoreductase alpha subunit [EC:1.2.7.1]	3592.5	5016.5	6401.5	3273.5	4843.5	5843.5	1731.5	1788.5	1556	3647	3399.5	1033.5	1633.5	1515.5	2494	2827	2699.5		0.0091937	0.013571	0.0241644	0.010309	0.0145297	0.0184721	0.00504832	0.00475095	0.00428179	0.0138565	0.0134924	0.00410685	0.00552676	0.00639958	0.010846	0.010385	0.0105844	0
K00170	porB; pyruvate ferredoxin oxidoreductase beta subunit [EC:1.2.7.1]	4164.5	5376.5	6474.5	3622.5	5370.5	6467.5	1807.5	1848.5	1652	3956	3705.5	914.5	1542.5	1540.5	3769	3781	3448.5		0.0106575	0.0145448	0.02444	0.0114081	0.0161107	0.0204447	0.00526991	0.00491033	0.00454597	0.0150305	0.0147069	0.00363398	0.00521887	0.00650515	0.0163908	0.0138895	0.0135211	0
K00171	porD; pyruvate ferredoxin oxidoreductase delta subunit [EC:1.2.7.1]	2238	3989	5987	2304	3867	5062	1049	1221	1181	3533	3279	515	965	990	2437	2607.5	2470.5		0.00572735	0.0107913	0.0225997	0.00725582	0.0116004	0.0160017	0.00305844	0.00324345	0.00324987	0.0134234	0.0130141	0.00204647	0.00326496	0.00418053	0.0105981	0.00957867	0.00968651	0
K00172	porG; pyruvate ferredoxin oxidoreductase gamma subunit [EC:1.2.7.1]	4167.5	5399.5	6524.5	3610.5	5352.5	6480.5	1796.5	1840.5	1643	3950	3674.5	970.5	1589.5	1503.5	3808	3798	3447.5		0.0106652	0.0146071	0.0246287	0.0113703	0.0160567	0.0204858	0.00523783	0.00488908	0.0045212	0.0150078	0.0145839	0.00385651	0.00537789	0.00634891	0.0165604	0.013952	0.0135172	0
K00174	korA, oorA, oforA; 2-oxoglutarate/2-oxoacid ferredoxin oxidoreductase subunit alpha [EC:1.2.7.3 1.2.7.11]	15241.8	16859.8	15857.9	16207.6	19373.2	20931.2	11752.4	14121.3	13933.9	13386.6	12867.5	9900.74	11794.2	9441.11	12104.8	14185	13537.6		0.0390059	0.0456103	0.0598603	0.0510414	0.0581165	0.0661666	0.0342651	0.0375116	0.0383433	0.0508615	0.0510703	0.0393429	0.0399042	0.0398675	0.0526416	0.0521087	0.0530794	0
K00175	korB, oorB, oforB; 2-oxoglutarate/2-oxoacid ferredoxin oxidoreductase subunit beta [EC:1.2.7.3 1.2.7.11]	14841.8	16637.8	15870.9	15918.6	19330.2	21114.2	11568.4	13957.3	13847.9	13374.6	12833.5	9886.74	11751.2	9419.11	12043.8	14042	13384.9		0.0379822	0.0450098	0.0599093	0.0501313	0.0579875	0.066745	0.0337286	0.0370759	0.0381066	0.0508159	0.0509353	0.0392872	0.0397587	0.0397746	0.0523764	0.0515834	0.0524806	0
K00176	korD, oorD; 2-oxoglutarate ferredoxin oxidoreductase subunit delta [EC:1.2.7.3]	579.5	573	526.5	599.5	402.5	227	327	390.5	288.5	310	366	154.5	339	372	671.05	770.04	761.27		0.00148302	0.00155012	0.00198743	0.00188796	0.00120744	0.00071758	0.000953394	0.00103732	0.000793893	0.00117782	0.00145263	0.000613941	0.00114697	0.00157086	0.00291829	0.00282875	0.00298484	0
K00177	korC, oorC; 2-oxoglutarate ferredoxin oxidoreductase subunit gamma [EC:1.2.7.3]	2669.5	3946	5396.5	2277.5	3270.5	4073	1172	1246.5	1114.5	1313	1316	476.5	846	812	1065.05	1326.04	1311.27		0.00683161	0.010675	0.0203707	0.00717237	0.00981099	0.0128753	0.00341706	0.00331118	0.00306688	0.00498865	0.00522312	0.00189348	0.00286234	0.00342888	0.00463173	0.00487122	0.00514132	0
K00179	iorA; indolepyruvate ferredoxin oxidoreductase, alpha subunit [EC:1.2.7.8]	1210.83	1113.67	636.17	577.5	726	754	686.5	817.5	742	245	247.5	371.5	689	711	780.9	843.14	741.32		0.00309868	0.00301277	0.00240142	0.00181868	0.00217789	0.0023835	0.00200154	0.00217159	0.00204183	0.00093086	0.000982312	0.00147624	0.00233115	0.00300238	0.00339601	0.00309728	0.00290662	0
K00180	iorB; indolepyruvate ferredoxin oxidoreductase, beta subunit [EC:1.2.7.8]	1363.83	1224.67	656.17	605.5	776	822	686.5	817.5	742	367	416.5	371.5	705	725	846.9	866.14	758.32		0.00349023	0.00331305	0.00247691	0.00190686	0.00232788	0.00259846	0.00200154	0.00217159	0.00204183	0.00139439	0.00165306	0.00147624	0.00238528	0.0030615	0.00368303	0.00318177	0.00297328	0
K00184	K00184; prokaryotic molybdopterin-containing oxidoreductase family, iron-sulfur binding subunit	8001.99	7255.99	4426.49	13217.6	11919.2	9829.35	10514.5	11601.3	11090.2	10387.2	9966.98	6209.85	7625.35	5635.35	10123.8	11502.8	10614.4		0.0204782	0.0196294	0.0167091	0.0416254	0.0357557	0.031072	0.0306557	0.0308176	0.030518	0.0394655	0.0395583	0.0246763	0.0257995	0.0237967	0.0440269	0.0422557	0.0416175	0
K00185	K00185; prokaryotic molybdopterin-containing oxidoreductase family, membrane subunit	8075.66	7122.99	4114.49	12566	11272.5	9240.35	10125.8	10865	10407.5	8777.22	8529.98	5824.18	6957.02	5115.02	9051.15	9981.51	9019.35		0.0206667	0.0192696	0.0155314	0.0395732	0.0338158	0.0292101	0.0295225	0.0288616	0.0286394	0.0333484	0.033855	0.0231437	0.0235383	0.0215995	0.039362	0.0366671	0.0353637	0
K00186	vorA; 2-oxoisovalerate ferredoxin oxidoreductase, alpha subunit [EC:1.2.7.7]	172	209	221	174	175	127	23	81	51	46	46	7	6	0	79	55	44		0.000440171	0.0005654	0.000834231	0.000547966	0.000524973	0.000401465	6.70583e-05	0.000215167	0.000140342	0.000174774	0.000182571	2.78161e-05	2.03003e-05	0	0.000343558	0.000202043	0.000172518	0
K00187	vorB; 2-oxoisovalerate ferredoxin oxidoreductase, beta subunit [EC:1.2.7.7]	172	209	221	174	175	127	23	81	51	46	46	7	6	0	79	55	44		0.000440171	0.0005654	0.000834231	0.000547966	0.000524973	0.000401465	6.70583e-05	0.000215167	0.000140342	0.000174774	0.000182571	2.78161e-05	2.03003e-05	0	0.000343558	0.000202043	0.000172518	0
K00188	vorD; 2-oxoisovalerate ferredoxin oxidoreductase, delta subunit [EC:1.2.7.7]	15	27	18	6	9	19	0	0	0	0	0	0	0	0	39	14	0		3.8387e-05	7.30421e-05	6.79465e-05	1.88954e-05	2.69986e-05	6.00617e-05	0	0	0	0	0	0	0	0	0.000169605	5.14291e-05	0	0
K00194	cdhD, acsD; acetyl-CoA decarbonylase/synthase complex subunit delta [EC:2.1.1.245]	17	25	32	32.5	38.5	51	6.5	6.5	4.5	122	165	26.5	25.5	18	90	54.25	60.75		4.35053e-05	6.76316e-05	0.000120794	0.00010235	0.000115494	0.000161218	1.89513e-05	1.72665e-05	1.23831e-05	0.000463531	0.000654875	0.000105304	8.62763e-05	7.60096e-05	0.000391396	0.000199288	0.000238193	0
K00196	cooF; anaerobic carbon-monoxide dehydrogenase iron sulfur subunit	164	129	38	22	23.5	26	0	1.5	1.5	117	165	0	6	5	120	69.75	26.25		0.000419698	0.000348979	0.000143443	6.9283e-05	7.04964e-05	8.21898e-05	0	3.98458e-06	4.12769e-06	0.000444533	0.000654875	0	2.03003e-05	2.11138e-05	0.000521861	0.000256227	0.000102923	0
K00197	cdhE, acsC; acetyl-CoA decarbonylase/synthase complex subunit gamma [EC:2.1.1.245]	131	134	58	51.5	85.5	105	6.5	6.5	4.5	129	172	26.5	31.5	27	90	65.25	75.75		0.000335247	0.000362505	0.000218939	0.000162185	0.000256487	0.00033192	1.89513e-05	1.72665e-05	1.23831e-05	0.000490127	0.000682657	0.000105304	0.000106577	0.000114014	0.000391396	0.000239696	0.000297006	0
K00198	cooS, acsA; anaerobic carbon-monoxide dehydrogenase catalytic subunit [EC:1.2.7.4]	17	25	32	43.5	45	51	6.5	12.5	11	136.5	185.5	26.5	25.5	18	102.5	108.75	124.04		4.35053e-05	6.76316e-05	0.000120794	0.000136991	0.000134993	0.000161218	1.89513e-05	3.32048e-05	3.02698e-05	0.000518622	0.000736238	0.000105304	8.62763e-05	7.60096e-05	0.000445756	0.000399494	0.000486345	0
K00200	fwdA, fmdA; formylmethanofuran dehydrogenase subunit A [EC:1.2.7.12]	1076	877.07	434.16	364.42	320.1	246.67	2850.32	2230.5	1736.99	241.66	211.09	697.84	759.51	565.33	192.84	326.17	306.5		0.00275363	0.00237271	0.00163887	0.00114764	0.00096025	0.00077976	0.00831033	0.00592507	0.00477984	0.00091817	0.000837803	0.00277303	0.00256971	0.00238725	0.00083863	0.00119819	0.00120175	0
K00201	fwdB, fmdB; formylmethanofuran dehydrogenase subunit B [EC:1.2.7.12]	1076	877.07	434.16	364.42	320.1	246.67	2850.32	2230.5	1736.99	241.66	211.09	672.84	735.51	557.33	192.84	326.17	306.5		0.00275363	0.00237271	0.00163887	0.00114764	0.00096025	0.00077976	0.00831033	0.00592507	0.00477984	0.00091817	0.000837803	0.00267369	0.00248851	0.00235347	0.00083863	0.00119819	0.00120175	0
K00202	fwdC, fmdC; formylmethanofuran dehydrogenase subunit C [EC:1.2.7.12]	1076	877.07	434.16	364.42	320.1	246.67	2859.32	2237.5	1736.99	241.66	211.09	672.84	735.51	557.33	192.84	326.17	306.5		0.00275363	0.00237271	0.00163887	0.00114764	0.00096025	0.00077976	0.00833657	0.00594366	0.00477984	0.00091817	0.000837803	0.00267369	0.00248851	0.00235347	0.00083863	0.00119819	0.00120175	0
K00208	fabI; enoyl-[acyl-carrier protein] reductase I [EC:1.3.1.9 1.3.1.10]	21262.2	20521.6	14569.3	18340.5	19713.2	19116.3	24220.1	26842.2	25648.9	18192.3	17316.3	17309.9	20203.7	15883.3	14676	18131.1	17471.4		0.0544129	0.0555162	0.0549962	0.0577583	0.0591365	0.0604293	0.0706156	0.0713031	0.0705805	0.0691204	0.0687272	0.068785	0.0683568	0.0670713	0.0638234	0.0666048	0.068503	0
K00209	fabV, ter; enoyl-[acyl-carrier protein] reductase / trans-2-enoyl-CoA reductase (NAD+) [EC:1.3.1.9 1.3.1.44]	1602.67	1165.5	140.25	225.99	331.86	401.02	135.47	76.66	108.37	699.16	683.73	544.51	516.92	435.84	424	437.28	368.09		0.00410145	0.00315298	0.000529416	0.000711694	0.000995528	0.00126768	0.000394973	0.000203638	0.000298212	0.00265641	0.00271368	0.00216374	0.00174894	0.00184044	0.00184391	0.00160635	0.00144323	0
K00210	E1.3.1.12; prephenate dehydrogenase [EC:1.3.1.12]	191.17	419	592.5	445.34	377.83	245	316.83	443.66	461.84	425.83	399.17	278.83	335.67	217.17	839.73	791.56	694.07		0.00048923	0.00113351	0.00223657	0.00140248	0.00113343	0.00077448	0.000923742	0.00117853	0.00127089	0.00161791	0.00158428	0.001108	0.0011357	0.000917055	0.00365185	0.0029078	0.00272136	0
K00211	TYR1; prephenate dehydrogenase (NADP+) [EC:1.3.1.13]	551	405.5	31.5	60.5	40.5	0	16	14	16	0	0	68	206	99	15	9	0		0.00141008	0.00109698	0.000118906	0.000190528	0.000121494	0	4.66492e-05	3.71894e-05	4.40287e-05	0	0	0.000270214	0.000696977	0.000418053	6.52326e-05	3.30615e-05	0	0
K00213	DHCR7; 7-dehydrocholesterol reductase [EC:1.3.1.21]	73	52	0	0	0	0	0	0	0	0	0	0	0	0	7	5	0		0.000186817	0.000140674	0	0	0	0	0	0	0	0	0	0	0	0	3.04419e-05	1.83675e-05	0	0
K00214	BLVRA, bvdR; biliverdin reductase [EC:1.3.1.24]	0	344	789	0	0	0	20	52	34	181	151	157	126	87	154	176	160		0	0.000930611	0.00297832	0	0	0	5.83115e-05	0.000138132	9.35611e-05	0.000687697	0.00059931	0.000623876	0.000426306	0.00036738	0.000669721	0.000646537	0.000627339	0
K00215	dapB; 4-hydroxy-tetrahydrodipicolinate reductase [EC:1.17.1.8]	27794.6	28599	24470	25517.6	28456	28843.3	24883.9	27542.2	26915.9	20846.5	20043.7	16865	20563	16902.7	17849.6	21081.3	19662.1		0.0711302	0.077368	0.0923692	0.0803607	0.0853635	0.0911779	0.0725508	0.0731628	0.074067	0.0792049	0.0795522	0.0670169	0.0695725	0.0713757	0.0776251	0.0774425	0.0770926	0
K00216	entA; 2,3-dihydro-2,3-dihydroxybenzoate dehydrogenase [EC:1.3.1.28]	880	796.25	527	1418	1551.25	1679.5	920	1291.75	1281.67	157.08	157.33	390	622.33	619.86	275.12	324.42	236.45		0.00225204	0.00215407	0.00198932	0.00446561	0.00465351	0.00530914	0.00268233	0.00343139	0.00352689	0.000596815	0.000624433	0.00154976	0.00210558	0.00261752	0.00119645	0.00119176	0.00092709	0
K00217	E1.3.1.32; maleylacetate reductase [EC:1.3.1.32]	324.5	440.9	297.1	171	246	212	224	242	264	806	665.8	1030	898.84	713.86	589.6	588.4	608.8		0.00083044	0.00119275	0.00112149	0.000538518	0.000737962	0.000670163	0.000653089	0.000642845	0.000726474	0.00306234	0.00264252	0.00409294	0.00304112	0.00301445	0.00256408	0.00216149	0.00238703	0
K00218	por; protochlorophyllide reductase [EC:1.3.1.33]	0	360	800	0	0	0	20	52	34	181	170	321	213	164	177	198	191		0	0.000973895	0.00301984	0	0	0	5.83115e-05	0.000138132	9.35611e-05	0.000687697	0.000674719	0.00127557	0.00072066	0.000692532	0.000769745	0.000727354	0.000748887	0
K00219	fadH; 2,4-dienoyl-CoA reductase (NADPH2) [EC:1.3.1.34]	3130.62	2631.54	1621.19	956.37	1025.83	880.24	1346.64	1549.84	1757.2	680.3	761.43	1419.91	1759.01	1479.42	618.73	701.37	567.66		0.00801168	0.00711901	0.00611967	0.00301183	0.00307733	0.00278257	0.00392623	0.00411697	0.00483546	0.00258475	0.00302207	0.00564234	0.0059514	0.00624723	0.00269076	0.00257649	0.00222572	0
K00220	tyrC; cyclohexadieny/prephenate dehydrogenase [EC:1.3.1.43 1.3.1.12]	3596	3185.5	1476.5	2668	2127	1503	5879.5	5386.5	4471.5	3704	3401	4652	4981.5	3722.75	2804.5	3586.75	3725.5		0.00920265	0.00861762	0.0055735	0.00840214	0.00638067	0.0047512	0.0171421	0.0143086	0.0123047	0.0140731	0.0134984	0.0184858	0.0168543	0.0157203	0.0121963	0.0131759	0.0146072	0
K00221	E4.99.1.2; alkylmercury lyase [EC:4.99.1.2]	258	184.4	87.6	14.5	0	9.25	9	7	0	3.25	0	14	32.75	42	0	0	0		0.000660257	0.000498851	0.000330673	4.56638e-05	0	2.92406e-05	2.62402e-05	1.85947e-05	0	1.23481e-05	0	5.56322e-05	0.000110806	0.000177356	0	0	0	0
K00226	pyrD; dihydroorotate dehydrogenase (fumarate) [EC:1.3.98.1]	3607	2863.67	1277.17	1788.5	1709	1475.5	1058.67	1315.33	1177.17	3011.84	3096.17	1937	2035.67	1383.17	3347.73	3630.41	3194.8		0.0092308	0.00774698	0.00482107	0.0056324	0.00512673	0.00466427	0.00308663	0.00349402	0.00323933	0.0114433	0.0122885	0.00769712	0.00688745	0.00584079	0.0145587	0.0133363	0.0125264	0
K00227	SC5DL, ERG3; Delta7-sterol 5-desaturase [EC:1.14.19.20]	715	502	16	18	21	0	0	3	3.5	23	34	62	48	0	0	0	0		0.00182978	0.00135804	6.03968e-05	5.66861e-05	6.29967e-05	0	0	7.96916e-06	9.63129e-06	8.73869e-05	0.000134944	0.000246371	0.000162402	0	0	0	0	0
K00228	CPOX, hemF; coproporphyrinogen III oxidase [EC:1.3.3.3]	12205.3	10148.7	4900.67	8823.31	8298.8	6953.61	11579.2	11333.8	9972.83	7420.32	6935.82	8688.85	9791.27	7473.2	5494.09	7160.28	7074.27		0.031235	0.027455	0.0184991	0.0277866	0.0248951	0.0219814	0.0337599	0.0301068	0.0274432	0.028193	0.0275278	0.0345272	0.0331276	0.0315575	0.0238929	0.0263033	0.0277373	0
K00230	hemG; menaquinone-dependent protoporphyrinogen oxidase [EC:1.3.5.3]	1375.5	1494.4	1476.85	846	1351.39	1725.11	678.5	952.25	1062.67	516.08	511.08	438.25	767.83	475.5	439.87	514.75	432.28		0.00352009	0.00404275	0.00557482	0.00266425	0.00405396	0.00545332	0.00197822	0.00252954	0.00292425	0.00196081	0.00202844	0.00174149	0.00259786	0.00200792	0.00191292	0.00189094	0.00169491	0
K00231	PPOX, hemY; protoporphyrinogen/coproporphyrinogen III oxidase [EC:1.3.3.4 1.3.3.15]	7819.99	8076.73	7084.55	6269.67	6974.61	6762.13	5889.03	8906.59	10405	5824.84	5950.61	5588.59	6334.27	5331.22	6419.37	6570.91	5722.44		0.0200124	0.0218497	0.0267428	0.0197446	0.0209227	0.0213761	0.0171699	0.0236593	0.0286323	0.0221311	0.0236176	0.0222076	0.0214313	0.0225124	0.0279168	0.0241383	0.022437	0
K00232	E1.3.3.6, ACOX1, ACOX3; acyl-CoA oxidase [EC:1.3.3.6]	1069	1306.15	1336.43	399.42	423.75	287.83	370.75	555.7	724.75	568.17	632.42	1267.5	1441	1265.25	379.5	362	386		0.00273572	0.00353348	0.00504476	0.00125787	0.00127118	0.000909872	0.00108095	0.00147615	0.00199436	0.00215872	0.00251004	0.0050367	0.00487545	0.00534284	0.00165039	0.00132981	0.00151346	0
K00239	sdhA, frdA; succinate dehydrogenase / fumarate reductase, flavoprotein subunit [EC:1.3.5.1 1.3.5.4]	27982.8	28626.7	23950.7	25985.4	28476.6	28445.3	25254.6	28054.6	27390.7	20685	19871.9	17509.4	21151.4	17257.9	18113.6	20740.5	19245.8		0.0716117	0.0774428	0.0904093	0.081834	0.0854255	0.0899197	0.0736318	0.0745237	0.0753736	0.0785914	0.0788703	0.0695778	0.0715631	0.0728758	0.0787731	0.0761903	0.0754605	0
K00240	sdhB, frdB; succinate dehydrogenase / fumarate reductase, iron-sulfur subunit [EC:1.3.5.1 1.3.5.4]	26129.8	25496.2	19367.9	24700.1	25940.3	24767.3	24820.3	27780.2	27250.7	20166.8	19320.1	17203.7	20647.5	16728.6	17679.8	20295.5	18997.3		0.0668696	0.0689741	0.0731099	0.0777862	0.0778169	0.078293	0.0723655	0.073795	0.0749884	0.0766224	0.0766804	0.0683628	0.0698582	0.0706406	0.0768868	0.0745556	0.0744861	0
K00241	sdhC, frdC; succinate dehydrogenase / fumarate reductase, cytochrome b subunit	23275.6	22395.5	16690	22126.2	23093.6	22183.1	22397	24831.2	24208	16740.2	16290.7	15370.7	18418.8	14603	15444.4	17622.6	16350		0.0595654	0.0605857	0.0630013	0.0696805	0.0692773	0.0701239	0.0653002	0.0659613	0.0666155	0.063603	0.0646568	0.0610789	0.0623177	0.0616648	0.0671653	0.0647369	0.0641063	0
K00242	sdhD, frdD; succinate dehydrogenase / fumarate reductase, membrane anchor subunit	10052.1	8414.65	3994.95	5063.48	4877.44	4055.35	8881.39	8738.31	7775.79	6452.2	6152.52	7295.58	8215.25	6607.51	4719.41	6048.59	6003.67		0.0257247	0.0227638	0.0150801	0.0159461	0.0146316	0.0128195	0.0258944	0.0232123	0.0213974	0.0245147	0.024419	0.0289907	0.0277953	0.0279019	0.020524	0.0222195	0.0235396	0
K00243	K00243; uncharacterized protein	3457.66	2425.67	695.83	2199.81	1719.79	1069.82	1974.49	1794.82	1644.11	783.3	799.93	1233.4	1401.07	942.89	648.87	1220.47	1221.69		0.00884862	0.00656208	0.00262662	0.00692771	0.0051591	0.00338186	0.00575678	0.00476773	0.00452426	0.00297609	0.00317487	0.0049012	0.00474036	0.00398159	0.00282183	0.0044834	0.00479009	0
K00244	frdA; fumarate reductase flavoprotein subunit [EC:1.3.5.4]	1631	1235.5	391.5	317.5	405.26	313.74	688	972.16	1078.43	460.19	430.27	888.72	1076.72	734.22	344.95	1080.5	1018.67		0.00417395	0.00334235	0.00147784	0.00099988	0.00121572	0.000991778	0.00200592	0.00258243	0.00296762	0.00174846	0.00170771	0.00353153	0.00364296	0.00310043	0.00150013	0.00396922	0.00399407	0
K00245	frdB; fumarate reductase iron-sulfur subunit [EC:1.3.5.4]	186	202.75	156	68	130.13	174.12	175	235.75	217.67	102.08	89.83	204	350.33	214	77.62	232.75	185.78		0.000475999	0.000548492	0.000588869	0.000214148	0.00039037	0.000550419	0.000510226	0.000626243	0.000598983	0.000387846	0.00035653	0.000810641	0.0011853	0.000903669	0.000337557	0.000855008	0.00072842	0
K00246	frdC; fumarate reductase subunit C	165	189.25	156	68	131.51	175.24	175	235.75	217.67	102.08	89.83	178	329.83	194	77.62	232.75	185.78		0.000422257	0.000511971	0.000588869	0.000214148	0.00039451	0.000553959	0.000510226	0.000626243	0.000598983	0.000387846	0.00035653	0.000707324	0.00111594	0.000819214	0.000337557	0.000855008	0.00072842	0
K00247	frdD; fumarate reductase subunit D	160	182.25	156	60	120.75	167	175	228.75	211.67	102.08	89.83	138	310.83	194	77.62	227.75	177.78		0.000409462	0.000493034	0.000588869	0.000188954	0.000362231	0.000527911	0.000510226	0.000607648	0.000582473	0.000387846	0.00035653	0.000548375	0.00105166	0.000819214	0.000337557	0.000836641	0.000697053	0
K00248	ACADS, bcd; butyryl-CoA dehydrogenase [EC:1.3.8.1]	13217	12463.1	8322.43	10536.6	12139.3	12507.2	13489	16997.6	17982.1	9088.01	8677.38	9379.84	10721	9073.02	7786.97	9314.56	8506.86		0.033824	0.033716	0.0314155	0.0331823	0.036416	0.0395372	0.0393282	0.0451523	0.0494832	0.0345293	0.03444	0.037273	0.0362732	0.0383131	0.0338643	0.0342171	0.0333543	0
K00249	ACADM, acd; acyl-CoA dehydrogenase [EC:1.3.8.7]	41041	41097.4	30760.8	30648.1	36885.6	38371.8	35536.8	44560.5	47044.5	28137.5	26223.9	33623.1	38179.3	31371.6	23097.3	26774.7	25206.8		0.105029	0.111179	0.116116	0.0965179	0.110651	0.121299	0.10361	0.11837	0.129457	0.106907	0.104081	0.133609	0.129175	0.132475	0.100446	0.0983571	0.0988326	0
K00252	GCDH, gcdH; glutaryl-CoA dehydrogenase [EC:1.3.8.6]	14997.1	13418	7922.59	10372.2	10021.3	8376.45	11608.4	12728.5	12432	8219.09	8010.93	11394.9	13157.5	10696.8	6976.77	8270.87	8078.73		0.0383796	0.0362992	0.0299062	0.0326645	0.0300623	0.0264792	0.0338451	0.0338119	0.0342102	0.0312279	0.0317949	0.0452803	0.0445169	0.0451701	0.0303409	0.0303831	0.0316757	0
K00253	IVD, ivd; isovaleryl-CoA dehydrogenase [EC:1.3.8.4]	7084.12	5877.64	2670.66	4363.47	4128.18	3365.53	6920.5	6599.33	5707.02	4759.02	4379.64	5699.17	6284.01	4876.8	3651.96	4739.53	4754.33		0.0181292	0.0159006	0.0100812	0.0137416	0.0123839	0.0106389	0.0201773	0.0175304	0.0157046	0.0180816	0.0173825	0.022647	0.0212612	0.0205935	0.0158818	0.0174107	0.0186411	0
K00254	DHODH, pyrD; dihydroorotate dehydrogenase [EC:1.3.5.2]	12681.4	11010.1	6454.29	12201.7	9447.54	5698.2	15732.4	15374.7	14172.6	7408.08	7143.92	10147.2	11592.8	8841.92	7411.89	8602.62	8002.01		0.0324535	0.0297851	0.0243637	0.038426	0.0283412	0.0180128	0.045869	0.040841	0.0390002	0.0281465	0.0283538	0.0403224	0.0392228	0.0373373	0.0322331	0.0316018	0.0313749	0
K00255	ACADL; long-chain-acyl-CoA dehydrogenase [EC:1.3.8.8]	160.5	466.76	852.5	433.5	282.5	83.5	257	254	244.5	124.5	127	735.5	780.5	566.5	164.5	172.5	179		0.000410741	0.00126271	0.00321802	0.00136519	0.000847456	0.000263956	0.000749303	0.000674722	0.000672814	0.000473029	0.000504055	0.00292268	0.00264073	0.00239219	0.000715384	0.00063368	0.000701836	0
K00256	E1.3.99.16; isoquinoline 1-oxidoreductase [EC:1.3.99.16]	155.67	203.67	132.83	394	349.83	229.17	225.17	388.5	378.5	364.5	351.5	226.67	314	214	783.67	767.83	651.34		0.000398381	0.000550981	0.000501407	0.0012408	0.00104944	0.00072444	0.0006565	0.00103201	0.00104155	0.00138489	0.00139508	0.000900726	0.00106238	0.000903669	0.00340806	0.00282063	0.00255382	0
K00257	mbtN, fadE14; acyl-ACP dehydrogenase [EC:1.3.99.-]	44518.4	42196.8	28983.8	29355.8	33595.5	33166.2	35745.3	43245.8	44196.3	33670.4	32030.9	37317.7	42477.4	34744.7	29407.9	33151.9	30945.2		0.113929	0.114153	0.109408	0.0924481	0.100781	0.104843	0.104218	0.114877	0.121619	0.127928	0.127129	0.14829	0.143717	0.146718	0.12789	0.121784	0.121332	0
K00259	ald; alanine dehydrogenase [EC:1.4.1.1]	18484.7	17450	12631	19582.8	19573.3	17649.6	17115.5	19553.5	19472.6	13566.7	13064.3	12400.4	14848.3	11891.9	13188	14655.7	13429.2		0.0473047	0.0472068	0.0476793	0.0616708	0.058717	0.0557929	0.0499016	0.0519418	0.0535847	0.0515456	0.0518513	0.049276	0.0502374	0.0502166	0.0573523	0.0538376	0.0526542	0
K00260	gudB, rocG; glutamate dehydrogenase [EC:1.4.1.2]	166	125.5	76.5	93.43	159.5	142.79	19	40.1	60.7	26	34.5	125	98.5	56	27	166.5	197.42		0.000424817	0.000339511	0.000288772	0.000294232	0.000478475	0.00045138	5.5396e-05	0.000106521	0.000167034	9.87852e-05	0.000136928	0.000496716	0.000333263	0.000236474	0.000117419	0.000611639	0.000774059	0
K00261	GLUD1_2, gdhA; glutamate dehydrogenase (NAD(P)+) [EC:1.4.1.3]	13072.8	12593.7	9707.75	16431.6	14972.5	12163	14693.3	15996	15470.9	11651.8	11041.9	8281.2	9852.26	7510.6	12017.5	13063.5	11898		0.0334549	0.0340693	0.0366448	0.0517467	0.044915	0.038449	0.0428393	0.0424915	0.0425728	0.0442703	0.0438246	0.0329073	0.033334	0.0317154	0.0522623	0.0479888	0.0466507	0
K00262	E1.4.1.4, gdhA; glutamate dehydrogenase (NADP+) [EC:1.4.1.4]	5164.62	5085.89	4398.54	2656.73	2588.15	2179.65	1925.42	2707.78	2600.25	3367.5	3280.08	2406.33	2963.25	2333.92	3090.32	4169.37	4206.64		0.013217	0.0137587	0.0166036	0.00836665	0.00776405	0.00689019	0.00561371	0.00719291	0.00715536	0.0127946	0.0130184	0.00956211	0.0100258	0.00985557	0.0134393	0.0153162	0.0164937	0
K00263	E1.4.1.9; leucine dehydrogenase [EC:1.4.1.9]	5396.99	4250.83	1807.33	4311.97	4760.79	4879.74	3165.15	3501.49	3491.68	2236.11	2060.32	2737.33	3433.92	2684.16	1518.99	2196.75	2225.76		0.0138116	0.0114996	0.00682231	0.0135794	0.0142816	0.0154256	0.00922824	0.00930131	0.00960839	0.00849594	0.00817728	0.0108774	0.0116183	0.0113345	0.00660585	0.00806977	0.00872692	0
K00265	gltB; glutamate synthase (NADPH/NADH) large chain [EC:1.4.1.13 1.4.1.14]	19070.8	17159.6	10721.1	17039.2	16150.5	13678.7	20038	21896.8	21493.3	12256.3	11975.6	13476.8	15834.7	12863.9	11285.8	12709.8	11395.8		0.0488047	0.0464211	0.0404701	0.0536605	0.0484491	0.0432403	0.0584224	0.0581664	0.0591452	0.046567	0.0475304	0.053553	0.0535748	0.0543212	0.0490801	0.0466895	0.0446814	0
K00266	gltD; glutamate synthase (NADPH/NADH) small chain [EC:1.4.1.13 1.4.1.14]	28646.6	28257.9	22442	20188.3	23939	25424.2	20518.5	23917	23930	20227.7	19403	16807.4	19786.1	15816.1	16143.6	19841.8	19156		0.0733105	0.0764451	0.084714	0.0635777	0.0718132	0.0803694	0.0598233	0.0635329	0.0658504	0.0768536	0.0770093	0.0667881	0.066944	0.0667875	0.0702062	0.072889	0.075108	0
K00270	pdh; phenylalanine dehydrogenase [EC:1.4.1.20]	0	11	32	0	0	0	0	0	0	0	0	0	0	0	0	29	48		0	2.97579e-05	0.000120794	0	0	0	0	0	0	0	0	0	0	0	0	0.000106532	0.000188202	0
K00271	vdh; valine dehydrogenase (NAD+) [EC:1.4.1.23]	845	700.03	471.52	221.17	141	67.58	314.14	390.89	449.53	287.73	272.7	646.74	884.17	807.13	190.14	169.67	173.56		0.00216247	0.00189377	0.0017799	0.000696515	0.000422978	0.00021363	0.000915899	0.00103835	0.00123701	0.00109321	0.00108233	0.00256997	0.00299149	0.00340831	0.000826889	0.000623284	0.000680507	0
K00273	DAO, aao; D-amino-acid oxidase [EC:1.4.3.3]	10	143.25	294.75	19.5	21	50.25	57.14	129	168.86	185.5	192.75	203.18	304	338.57	75.75	70.25	44		2.55914e-05	0.000387529	0.00111262	6.141e-05	6.29967e-05	0.000158848	0.000166596	0.000342674	0.000464668	0.000704794	0.000765013	0.000807383	0.00102855	0.0014297	0.000329425	0.000258064	0.000172518	0
K00274	MAO, aofH; monoamine oxidase [EC:1.4.3.4]	8721.44	7528.34	4237.49	6866.51	6960.35	6199.91	9145.96	7929.01	6838.55	5519.09	5211.91	8057.13	8613.61	6660.05	4385.48	5024.52	4845.8		0.0223194	0.0203661	0.0159957	0.0216242	0.02088	0.0195988	0.0266658	0.0210625	0.0188183	0.0209694	0.0206857	0.0320169	0.0291431	0.0281238	0.0190718	0.0184576	0.0189998	0
K00275	pdxH, PNPO; pyridoxamine 5'-phosphate oxidase [EC:1.4.3.5]	18341.4	16183.7	10000.5	16291.8	15173.9	12742	18558.1	19004.5	17831.2	10887.6	10430.2	11421.2	13869.7	11169.5	8913.93	10273.7	9456.97		0.0469382	0.0437811	0.0377498	0.0513065	0.0455195	0.0402793	0.0541075	0.0504834	0.0490679	0.0413665	0.0413969	0.0453846	0.0469265	0.0471659	0.0387653	0.0377404	0.0370796	0
K00276	AOC3, AOC2, tynA; primary-amine oxidase [EC:1.4.3.21]	1710.33	1574.15	937.85	549.25	702	739.75	770.25	933.25	1148.75	419.67	400.24	1259.25	1512.17	1341.35	630.55	524.2	431.4		0.00437697	0.00425849	0.0035402	0.00172971	0.00210589	0.00233846	0.00224572	0.00247907	0.00316113	0.00159451	0.00158853	0.00500392	0.00511625	0.00566419	0.00274216	0.00192565	0.00169146	0
K00278	nadB; L-aspartate oxidase [EC:1.4.3.16]	25488.4	26276.9	22547.1	24616.7	26797.3	26723	23593.2	25970.8	25163.5	18920.6	18197.4	15398.6	18649.3	14876.7	16705.1	19351.5	18016.5		0.0652284	0.0710859	0.0851109	0.0775238	0.0803877	0.0844752	0.0687878	0.0689884	0.0692448	0.0718874	0.0722245	0.0611899	0.0630976	0.0628206	0.0726479	0.0710877	0.0706403	0
K00280	LOXL2_3_4; lysyl oxidase-like protein 2/3/4 [EC:1.4.3.-]	37	32	34	52	65	72	32	68	91	47	56	96	92	62	37	29	34		9.4688e-05	8.65684e-05	0.000128343	0.00016376	0.00019499	0.000227602	9.32985e-05	0.000180634	0.000250413	0.000178573	0.000222261	0.000381478	0.000311271	0.000261811	0.000160907	0.000106532	0.00013331	0
K00281	GLDC, gcvP; glycine dehydrogenase [EC:1.4.4.2]	12087.3	11595.6	8926.39	13245.5	11932.6	9617.51	13474	14542	14167.6	6408.3	6260.27	7242.25	9359.85	7704.41	5903.13	6109.09	5217.9		0.030933	0.0313691	0.0336954	0.041713	0.035796	0.0304023	0.0392846	0.0386291	0.0389864	0.0243479	0.0248466	0.0287788	0.031668	0.0325338	0.0256718	0.0224418	0.0204587	0
K00282	gcvPA; glycine dehydrogenase subunit 1 [EC:1.4.4.2]	12214.3	13584	12898.8	10600.9	13556.2	15244.1	9817.64	11056.8	10695.5	13079.5	12432	7858.67	8899	7003.02	10916.6	13112	12691.9		0.0312581	0.0367483	0.0486905	0.0333848	0.0406664	0.0481889	0.0286241	0.0293712	0.0294319	0.0496947	0.0493418	0.0312282	0.0301087	0.029572	0.0474745	0.0481669	0.0497632	0
K00283	gcvPB; glycine dehydrogenase subunit 2 [EC:1.4.4.2]	12214.3	13584	12898.8	10589.4	13543.7	15234.6	9795.64	11041.8	10682.5	13050	12408	7822.17	8866.5	6977.52	10922.6	13127	12702.9		0.0312581	0.0367483	0.0486905	0.0333485	0.0406289	0.0481588	0.0285599	0.0293314	0.0293961	0.0495826	0.0492465	0.0310832	0.0299988	0.0294643	0.0475006	0.048222	0.0498063	0
K00284	E1.4.7.1; glutamate synthase (ferredoxin) [EC:1.4.7.1]	5574.66	6066.32	5965.16	8793.92	8670.09	7911.33	7901.32	8705.67	8427.01	5286.65	4953.68	2056.84	3235.16	2712.18	5240.69	5520.81	4755.85		0.0142663	0.016411	0.0225173	0.0276941	0.0260089	0.0250089	0.0230369	0.0231256	0.0231894	0.0200863	0.0196608	0.00817333	0.0109458	0.0114529	0.0227909	0.0202807	0.0186471	0
K00285	dadA; D-amino-acid dehydrogenase [EC:1.4.5.1]	19826.1	15690.8	6335.98	9574.31	8553.85	5920.97	16232.8	17028.9	15759.2	9460.96	8913.63	12387.7	14411.8	11445.5	7547.2	9541.42	9310.92		0.0507378	0.0424477	0.0239171	0.0301517	0.0256602	0.018717	0.0473281	0.0452354	0.043366	0.0359463	0.0353776	0.0492253	0.0487607	0.0483317	0.0328216	0.0350505	0.0365069	0
K00286	proC; pyrroline-5-carboxylate reductase [EC:1.5.1.2]	27479.1	27765.8	23137.3	24837.5	27311.5	27285.2	24453.2	27025.4	26296.7	20398.5	19549.8	16414.5	19794.2	15969	17438.5	20483.7	19179.6		0.0703228	0.0751138	0.0873387	0.0782189	0.0819304	0.0862523	0.0712952	0.0717899	0.0723632	0.0775027	0.0775919	0.0652267	0.0669712	0.0674331	0.075837	0.0752471	0.0752008	0
K00287	DHFR, folA; dihydrofolate reductase [EC:1.5.1.3]	14861.1	12080.6	5848.53	12238	9985.29	6585.49	13926.1	12461.8	10769	7847.19	7480.69	9312.4	10822.6	8285.26	6010.13	8022.67	7706.79		0.0380316	0.0326812	0.022077	0.0385404	0.0299543	0.0208177	0.0406026	0.0331033	0.0296341	0.0298149	0.0296904	0.037005	0.0366169	0.0349866	0.0261371	0.0294713	0.0302173	0
K00288	MTHFD; methylenetetrahydrofolate dehydrogenase (NADP+) / methenyltetrahydrofolate cyclohydrolase / formyltetrahydrofolate synthetase [EC:1.5.1.5 3.5.4.9 6.3.4.3]	216	145	103	84	44	6	0	0	0	104	120	9	36	31	65	46	67		0.000552773	0.000392263	0.000388805	0.000264535	0.000131993	1.89669e-05	0	0	0	0.000395141	0.000476273	3.57636e-05	0.000121802	0.000130905	0.000282675	0.000168981	0.000262698	0
K00290	LYS1; saccharopine dehydrogenase (NAD+, L-lysine forming) [EC:1.5.1.7]	1173.83	974.25	614.75	3986	2164.34	315.17	3620.34	2673.83	1965.17	578.41	587.32	980.92	1405.59	1093.43	1290.6	1373.49	989.17		0.00300399	0.0026356	0.00232056	0.0125528	0.00649268	0.000996298	0.0105554	0.00710272	0.00540775	0.00219763	0.00233104	0.00389791	0.00475565	0.00461729	0.00561261	0.00504552	0.00387841	0
K00293	LYS9; saccharopine dehydrogenase (NADP+, L-glutamate forming) [EC:1.5.1.10]	0	6	18	0	0	0	0	0	0	51.33	58.67	66	54	6	0	28.25	25.5		0	1.62316e-05	6.79465e-05	0	0	0	0	0	0	0.000195025	0.000232858	0.000262266	0.000182703	2.53365e-05	0	0.000103777	9.99822e-05	0
K00294	E1.2.1.88; 1-pyrroline-5-carboxylate dehydrogenase [EC:1.2.1.88]	8002.81	6643.14	3253.96	7451.34	7503.01	6655.17	6695.79	8369.28	8893.73	4591.47	4493.81	6258.14	6822.67	5500.7	6027.37	6350.65	5497.31		0.0204803	0.0179714	0.0122831	0.023466	0.0225079	0.021038	0.0195221	0.022232	0.0244737	0.017445	0.0178357	0.0248682	0.0230837	0.0232281	0.0262121	0.0233291	0.0215542	0
K00297	metF, MTHFR; methylenetetrahydrofolate reductase (NADPH) [EC:1.5.1.20]	20430.2	19679.3	14784.2	22416.8	20830.8	17478.6	23825.8	23862.1	22155.2	14413.4	13542.8	13360.2	16524.3	13246.8	12599.5	14457.2	13332.7		0.0522837	0.0532376	0.0558074	0.0705957	0.0624892	0.0552524	0.0694659	0.0633869	0.0609666	0.0547627	0.0537505	0.0530897	0.0559079	0.0559378	0.0547933	0.0531085	0.0522757	0
K00298	ceo; N5-(carboxyethyl)ornithine synthase [EC:1.5.1.24]	0	0	0	0	0	0	0	0	0	0	0	0	14	23	9	20	11		0	0	0	0	0	0	0	0	0	0	0	0	4.73674e-05	9.71233e-05	3.91396e-05	7.34701e-05	4.31296e-05	0
K00299	ssuE; FMN reductase [EC:1.5.1.38]	8119.74	6497.12	2986.66	2753.97	2655.71	2112.22	4345.23	4951.98	5060.96	2000.26	1999.33	4955.36	5272.51	4341.12	1429.18	1799.29	1938.46		0.0207795	0.0175764	0.0112741	0.00867288	0.00796672	0.00667703	0.0126689	0.0131544	0.0139267	0.00759985	0.00793522	0.0196913	0.0178389	0.0183315	0.00621528	0.0066097	0.00760045	0
K00301	E1.5.3.1; sarcosine oxidase [EC:1.5.3.1]	1201.83	1370.2	1258.45	586.84	542.35	241.25	888.71	1070.34	1231.94	390.5	386.32	916.85	1159.34	1121.59	459.22	549.87	541.57		0.00307565	0.00370675	0.0047504	0.00184809	0.00162697	0.000762626	0.0025911	0.00284324	0.00339005	0.00148368	0.00153328	0.00364332	0.00392249	0.0047362	0.00199707	0.00201995	0.00212343	0
K00302	soxA; sarcosine oxidase, subunit alpha [EC:1.5.3.1]	2438.5	2272.32	1461.01	1682.22	1834.72	1888.24	2384.08	2498.72	2283.94	2665.01	2501.76	2788.31	3068.93	2253.58	1641.93	2318.12	2512.55		0.00624045	0.00614722	0.00551502	0.0052977	0.00550388	0.005969	0.00695097	0.00663756	0.00628494	0.0101255	0.00992933	0.01108	0.0103834	0.00951631	0.00714049	0.00851563	0.00985139	0
K00303	soxB; sarcosine oxidase, subunit beta [EC:1.5.3.1]	4474.83	4018.48	2427.6	3101.15	3010.97	2603.33	3932.08	4274.72	3883.95	4389.83	3938.96	4514.06	5050.62	3868.45	2923.59	4033.14	4296.43		0.0114517	0.010871	0.00916371	0.00976623	0.00903244	0.0082295	0.0114643	0.0113553	0.0106878	0.0166789	0.0156335	0.0179377	0.0170882	0.0163355	0.0127142	0.0148158	0.0168458	0
K00304	soxD; sarcosine oxidase, subunit delta [EC:1.5.3.1]	1766	1576.4	924.6	1179.4	991.4	747.4	1890.75	1967.39	1770.42	1330.73	1275.52	1740.56	2138.18	1642.57	1016.69	1348.62	1376.71		0.00451943	0.00426458	0.00349018	0.0037142	0.00297405	0.00236264	0.00551263	0.00522615	0.00487183	0.00505602	0.00506246	0.00691652	0.00723428	0.00693617	0.00442142	0.00495416	0.0053979	0
K00305	soxG; sarcosine oxidase, subunit gamma [EC:1.5.3.1]	1678.5	1363.65	709.85	299.4	281.4	179.9	650.75	731.39	780.92	945.98	909.77	1474.31	1720.93	1389.57	586.94	897.62	909.21		0.00429551	0.00368903	0.00267954	0.000942879	0.000844156	0.00056869	0.00189731	0.00194285	0.00214893	0.00359419	0.00361082	0.00585851	0.00582256	0.00586781	0.00255251	0.00329741	0.0035649	0
K00306	PIPOX; sarcosine oxidase / L-pipecolate oxidase [EC:1.5.3.1 1.5.3.7]	21.66	28.67	40.33	102.33	106.66	132.66	132.33	142.34	129.34	72.65	69.34	45.34	43.66	48.68	185.68	98.64	45.34		5.54309e-05	7.75599e-05	0.000152238	0.000322261	0.000319963	0.000419357	0.000385818	0.00037811	0.000355917	0.000276029	0.000275206	0.000180169	0.000147718	0.000205564	0.000807493	0.000362355	0.000177772	0
K00311	ETFDH; electron-transferring-flavoprotein dehydrogenase [EC:1.5.5.1]	10413.6	8697.14	4157.67	5564.65	5801.86	5317.69	9260.17	9223.5	8264.5	6523.16	6129.22	6710.67	7772.69	5954.21	4671.77	6079.98	5982.89		0.0266499	0.0235281	0.0156944	0.0175244	0.0174047	0.01681	0.0269987	0.0245012	0.0227422	0.0247843	0.0243265	0.0266664	0.026298	0.0251432	0.0203168	0.0223348	0.0234581	0
K00313	fixC; electron transfer flavoprotein-quinone oxidoreductase [EC:1.5.5.-]	720.83	637	404	335.43	403.5	385.29	1737	1096.5	570.84	713.16	628.66	629.5	704.66	465.5	599.24	721.92	779.41		0.0018447	0.00172325	0.00152502	0.00105635	0.00121044	0.00121796	0.00506436	0.00291273	0.00157084	0.0027096	0.00249511	0.00250146	0.00238413	0.00196569	0.002606	0.00265198	0.00305597	0
K00315	DMGDH; dimethylglycine dehydrogenase [EC:1.5.8.4]	113	92	66	30.5	36	41	46	39	36	194.5	251	275.5	356.5	257	133.5	254.5	295.5		0.000289182	0.000248884	0.000249137	9.60515e-05	0.000107994	0.000129607	0.000134117	0.000103599	9.90647e-05	0.000738989	0.000996203	0.00109476	0.00120618	0.00108525	0.00058057	0.000934907	0.00115862	0
K00316	spdH; spermidine dehydrogenase [EC:1.5.99.6]	33.5	40	41	39.4	25.4	7.9	10	13.5	14.67	22.08	12.83	70.5	93.83	95.5	15.62	27.25	15.78		8.57311e-05	0.000108211	0.000154767	0.00012408	7.61961e-05	2.4973e-05	2.91558e-05	3.58612e-05	4.03688e-05	8.38914e-05	5.09215e-05	0.000280148	0.000317463	0.000403273	6.79289e-05	0.000100103	6.18714e-05	0
K00317	dmd-tmd; dimethylamine/trimethylamine dehydrogenase [EC:1.5.8.1 1.5.8.2]	104	81	35	2.5	0	7	51	44	28	9.5	7.5	31.5	59.17	41.83	0	43.5	53.5		0.00026615	0.000219126	0.000132118	7.87307e-06	0	2.2128e-05	0.000148694	0.000116881	7.70503e-05	3.60946e-05	2.9767e-05	0.000125173	0.000200195	0.000176638	0	0.000159797	0.000209767	0
K00318	PRODH; proline dehydrogenase [EC:1.5.-.-]	6800.65	5803.03	2955.02	6796.35	6560.02	5635.66	6135.96	7949.95	8533.2	4006.77	4028.49	6150.81	6642.84	5195.86	5477.21	5714.48	4897.63		0.0174038	0.0156987	0.0111546	0.0214033	0.019679	0.0178151	0.0178899	0.0211181	0.0234816	0.0152234	0.0159888	0.0244417	0.0224753	0.0219408	0.0238195	0.0209922	0.019203	0
K00320	mer; 5,10-methylenetetrahydromethanopterin reductase [EC:1.5.98.2]	60	42	0	154	76	14	11	8	0	65.67	76.67	5.33	21	20	28	24	33		0.000153548	0.000113621	0	0.000484981	0.000227988	4.4256e-05	3.20713e-05	2.12511e-05	0	0.000249509	0.000304298	2.118e-05	7.1051e-05	8.44551e-05	0.000121768	8.81641e-05	0.000129389	0
K00322	sthA, udhA; NAD(P) transhydrogenase [EC:1.6.1.1]	2681	2528.04	1781.74	1059.89	1505.82	1752.99	644.15	940.58	999.52	2018.27	2082.07	2056.92	2380.83	1901.68	1147.86	1553.67	1502.7		0.00686104	0.00683901	0.00672572	0.00333784	0.00451723	0.00554145	0.00187807	0.00249854	0.00275048	0.00766828	0.00826361	0.00817365	0.00805526	0.00803033	0.00499186	0.00570742	0.00589189	0
K00324	pntA; NAD(P) transhydrogenase subunit alpha [EC:1.6.1.2]	23130.7	20381.6	11456.4	17030.1	17002.7	14902.8	24054.8	25053.8	23661.1	14954.7	14243.5	18710.6	20948.1	15812.1	11821.6	15434.9	15095.8		0.0591947	0.0551375	0.0432457	0.0536316	0.0510054	0.04711	0.0701335	0.0665527	0.0651105	0.0568194	0.0565316	0.0743508	0.0708755	0.0667704	0.0514103	0.0567002	0.0591887	0
K00325	pntB; NAD(P) transhydrogenase subunit beta [EC:1.6.1.2]	12396	11190.6	6742.14	9311.49	9392.78	8286.02	13010.2	14283.8	13966.1	8128.13	7768.83	10361.9	11326.7	8710.95	6704.11	8545.99	8387.22		0.0317229	0.0302736	0.0254503	0.029324	0.0281769	0.0261933	0.0379324	0.0379434	0.0384318	0.0308823	0.030834	0.0411754	0.0383225	0.0367842	0.0291551	0.0313937	0.0328852	0
K00327	POR; NADPH-ferrihemoprotein reductase [EC:1.6.2.4]	0	0.88	2.5	0	0	0	0	0	0	0	0	0	0	0	0	0	0		0	2.38063e-06	9.43701e-06	0	0	0	0	0	0	0	0	0	0	0	0	0	0	0
K00329	E1.6.5.3; NADH dehydrogenase [EC:1.6.5.3]	0	0	0	0	0	0	0	0	0	0	0	0	0	0	0	8	7		0	0	0	0	0	0	0	0	0	0	0	0	0	0	0	2.9388e-05	2.74461e-05	0
K00330	nuoA; NADH-quinone oxidoreductase subunit A [EC:1.6.5.3]	29853.7	29962.6	24315.5	29735.1	31879.5	31372.2	27116.7	30487.4	29370.1	25112.1	24198.7	18471.5	22310.3	17672.4	21891.5	24993.8	23141.9		0.0763997	0.0810567	0.0917863	0.0936428	0.0956336	0.099172	0.0790609	0.0809862	0.0808205	0.0954117	0.0960433	0.0734008	0.0754842	0.0746263	0.0952024	0.0918148	0.0907363	0
K00331	nuoB; NADH-quinone oxidoreductase subunit B [EC:1.6.5.3]	28557.3	29024.3	24037.4	28530.6	30868.1	30530.8	26593.2	29656	28543.4	23441.1	22599.4	18330.7	21977.9	17641.4	20176.1	22853.3	21022		0.0730819	0.0785183	0.0907363	0.0898493	0.0925994	0.0965122	0.0775347	0.0787779	0.0785457	0.0890629	0.0896956	0.0728412	0.0743598	0.0744954	0.0877427	0.0839517	0.0824247	0
K00332	nuoC; NADH-quinone oxidoreductase subunit C [EC:1.6.5.3]	28128.1	28163.7	22569	27570.2	30083.8	30006.4	26111.3	29002	28021.6	22641.6	21796	17828.5	21230.2	17105.2	19399.5	21912.2	20098.7		0.0719836	0.0761903	0.0851934	0.0868248	0.0902466	0.0948545	0.0761294	0.0770404	0.0771096	0.0860253	0.0865069	0.0708456	0.0718299	0.0722309	0.0843654	0.0804945	0.0788045	0
K00333	nuoD; NADH-quinone oxidoreductase subunit D [EC:1.6.5.3]	28431.8	28479.6	22881.4	28157.2	30528.4	30338.4	26411.2	29384.3	28301.8	22880	22058.1	17984.7	21404.6	17248.9	19705.4	22241.3	20413.6		0.0727607	0.0770449	0.0863727	0.0886734	0.0915806	0.095904	0.077004	0.078056	0.0778807	0.0869311	0.0875471	0.0714663	0.07242	0.0728379	0.0856958	0.0817036	0.080039	0
K00334	nuoE; NADH-quinone oxidoreductase subunit E [EC:1.6.5.3]	26038.6	26409.6	21615.2	22696.8	26882.9	28716	21939.8	25664.3	25459.7	19372	18584.8	15664.8	18894.7	15241.8	16173.2	19018.5	17971.5		0.0666363	0.0714448	0.081593	0.0714774	0.0806446	0.0907754	0.0639671	0.0681743	0.07006	0.0736025	0.0737621	0.0622475	0.0639279	0.0643622	0.0703348	0.0698645	0.0704638	0
K00335	nuoF; NADH-quinone oxidoreductase subunit F [EC:1.6.5.3]	26604.8	27055	22233.8	24441.1	28401.6	29954.9	22917.1	27289.7	27222.1	21580.6	20715.4	17016.3	20171.3	16115.5	17711.7	20910.6	19872.3		0.0680852	0.0731909	0.0839281	0.0769707	0.0852003	0.0946918	0.0668166	0.0724918	0.0749096	0.0819941	0.0822183	0.0676184	0.0682474	0.0680516	0.0770252	0.0768153	0.0779167	0
K00336	nuoG; NADH-quinone oxidoreductase subunit G [EC:1.6.5.3]	22949.1	20728.1	12963.7	22819.3	22970.9	21298	23103.8	25976.8	25428.7	16115	15538.9	15118.8	18105.2	14396.8	14875.2	17153.5	15601.5		0.0587299	0.0560749	0.0489353	0.0718632	0.0689092	0.067326	0.0673608	0.0690044	0.0699746	0.0612277	0.0616727	0.0600779	0.0612567	0.060794	0.06469	0.0630134	0.0611713	0
K00337	nuoH; NADH-quinone oxidoreductase subunit H [EC:1.6.5.3]	29026.1	29399.8	24078.2	29110.6	31191.4	30697.1	26917.6	30219.7	29152.1	24983.5	24023	18301	22188.8	17837.4	21154.4	24181.3	22391.7		0.0742817	0.0795341	0.0908904	0.0916758	0.0935694	0.097038	0.0784802	0.0802752	0.0802207	0.094923	0.095346	0.0727233	0.0750731	0.0753231	0.0919973	0.0888301	0.087795	0
K00338	nuoI; NADH-quinone oxidoreductase subunit I [EC:1.6.5.3]	29336.1	29421.8	23782.9	28782.9	31202.1	30985.8	26747.6	29834	28810.1	23259.8	22433.7	18287.8	22026.4	17460.7	21043.1	23743.3	21679		0.0750751	0.0795936	0.0897756	0.090644	0.0936015	0.0979505	0.0779846	0.0792507	0.0792795	0.088374	0.089038	0.0726709	0.0745239	0.0737324	0.0915131	0.0872212	0.0850007	0
K00339	nuoJ; NADH-quinone oxidoreductase subunit J [EC:1.6.5.3]	28817.8	29049.1	23667.2	28280.4	30375.1	29927.8	26612.8	29614	28524.1	22782.1	22030.4	17952.2	21739.9	17456.4	19728.8	22410.8	20492.5		0.0737486	0.0785855	0.089339	0.0890615	0.0911205	0.094606	0.0775915	0.0786663	0.0784925	0.086559	0.0874373	0.0713371	0.0735545	0.0737142	0.0857973	0.0823262	0.0803486	0
K00340	nuoK; NADH-quinone oxidoreductase subunit K [EC:1.6.5.3]	29547.8	29402.1	23480.5	28936.6	30900.4	30247.8	26699.6	29635	28556.4	23314.4	22518.1	18257.3	22033.4	17608.1	21045.8	23643	21541.4		0.0756167	0.0795404	0.0886344	0.0911279	0.0926965	0.0956176	0.0778447	0.0787221	0.0785815	0.0885816	0.0893728	0.0725498	0.0745476	0.0743546	0.0915247	0.0868525	0.0844609	0
K00341	nuoL; NADH-quinone oxidoreductase subunit L [EC:1.6.5.3]	29459.3	29520.6	24031	28637.1	30849.4	30392.8	26587.1	29624	28536.4	23121.1	22362.4	18243.8	21875.4	17549.1	19809.8	22597.5	20722.9		0.0753903	0.079861	0.0907124	0.0901847	0.0925435	0.0960759	0.0775166	0.0786929	0.0785264	0.0878471	0.0887549	0.0724961	0.074013	0.0741055	0.0861496	0.0830119	0.0812517	0
K00342	nuoM; NADH-quinone oxidoreductase subunit M [EC:1.6.5.3]	31084.6	31425.7	25395.2	30559.5	32338.8	31379.6	27716.7	31238.5	29964.5	27680.6	26839.2	20213.5	23986.5	19147.2	23056.9	26466	24509.8		0.0795497	0.0850147	0.0958619	0.0962388	0.0970115	0.0991955	0.0808102	0.0829816	0.0824561	0.105171	0.106523	0.0803231	0.0811553	0.0808539	0.100271	0.097223	0.0960997	0
K00343	nuoN; NADH-quinone oxidoreductase subunit N [EC:1.6.5.3]	29013.8	29196.1	23848.5	28524.1	30735.4	30342.8	26549.1	29551	28477.4	23138.1	22322.7	18061.8	21749.9	17467.1	19843.8	22582.5	20709.9		0.0742502	0.0789831	0.0900235	0.0898289	0.0922015	0.0959179	0.0774059	0.0784989	0.0783641	0.0879116	0.0885975	0.0717729	0.0735884	0.0737592	0.0862974	0.0829568	0.0812007	0
K00344	qor, CRYZ; NADPH2:quinone reductase [EC:1.6.5.5]	37949.7	35089.2	21218.6	20938.9	23081.7	21890	30311.2	35662	35841.6	26459.6	24753.9	31916.2	34658.9	27775.4	21851.2	25507.4	24502.9		0.0971185	0.0949255	0.080096	0.0659415	0.0692415	0.0691975	0.0883745	0.0947319	0.0986288	0.100531	0.0982467	0.126826	0.117264	0.117289	0.0950276	0.0937016	0.0960726	0
K00346	nqrA; Na+-transporting NADH:ubiquinone oxidoreductase subunit A [EC:1.6.5.8]	532	416.25	257	75.4	64.91	51.64	58	122.75	149	226	224.5	51	163	194	116.05	280.54	294.93		0.00136146	0.00112607	0.000970124	0.000237452	0.00019472	0.000163242	0.000169103	0.000326071	0.000410018	0.000858671	0.000891027	0.00020266	0.000551491	0.000819214	0.000504683	0.00103057	0.00115638	0
K00347	nqrB; Na+-transporting NADH:ubiquinone oxidoreductase subunit B [EC:1.6.5.8]	532	416.25	257	75.4	64.91	51.64	58	122.75	149	226	224.5	51	163	194	116.05	281.37	296.26		0.00136146	0.00112607	0.000970124	0.000237452	0.00019472	0.000163242	0.000169103	0.000326071	0.000410018	0.000858671	0.000891027	0.00020266	0.000551491	0.000819214	0.000504683	0.00103361	0.0011616	0
K00348	nqrC; Na+-transporting NADH:ubiquinone oxidoreductase subunit C [EC:1.6.5.8]	532	416.25	257	75.4	64.91	51.64	58	125.75	153.67	238.08	231.33	51	168.83	207	125.67	292.62	303.38		0.00136146	0.00112607	0.000970124	0.000237452	0.00019472	0.000163242	0.000169103	0.00033404	0.000422868	0.000904568	0.000918134	0.00020266	0.000571216	0.00087411	0.000546519	0.00107494	0.00118951	0
K00349	nqrD; Na+-transporting NADH:ubiquinone oxidoreductase subunit D [EC:1.6.5.8]	532	416.25	257	75.4	64.91	51.64	58	122.75	149	226	224.5	51	163	194	116.05	280.54	294.93		0.00136146	0.00112607	0.000970124	0.000237452	0.00019472	0.000163242	0.000169103	0.000326071	0.000410018	0.000858671	0.000891027	0.00020266	0.000551491	0.000819214	0.000504683	0.00103057	0.00115638	0
K00350	nqrE; Na+-transporting NADH:ubiquinone oxidoreductase subunit E [EC:1.6.5.8]	532	428.25	289	81.4	72.91	64.64	58	122.75	149	236	230.5	51	168	205	122.05	294.54	299.93		0.00136146	0.00115853	0.00109092	0.000256347	0.000218719	0.000204336	0.000169103	0.000326071	0.000410018	0.000896666	0.00091484	0.00020266	0.000568408	0.000865665	0.000530776	0.00108199	0.00117599	0
K00351	nqrF; Na+-transporting NADH:ubiquinone oxidoreductase subunit F [EC:1.6.5.8]	532	416.25	257	75.4	64.91	51.64	58	122.75	149	226	224.5	51	163	194	116.05	280.54	294.93		0.00136146	0.00112607	0.000970124	0.000237452	0.00019472	0.000163242	0.000169103	0.000326071	0.000410018	0.000858671	0.000891027	0.00020266	0.000551491	0.000819214	0.000504683	0.00103057	0.00115638	0
K00354	E1.6.99.1; NADPH2 dehydrogenase [EC:1.6.99.1]	203.5	142	62.5	38.6	42	68.96	114.5	37.5	24	229	208	170.17	144.17	89.33	63.67	134.5	158.34		0.000520784	0.000384147	0.000235925	0.00012156	0.000125993	0.000217993	0.000333834	9.96144e-05	6.60431e-05	0.00087007	0.000825539	0.00067621	0.000487782	0.000377219	0.000276891	0.000494086	0.000620831	0
K00355	NQO1; NAD(P)H dehydrogenase (quinone) [EC:1.6.5.2]	1626.67	1366.92	781.33	1015.7	811.28	516.37	796.81	705.75	514.86	482.16	440.07	1407.6	1449.68	1227.83	442.97	709.8	616.22		0.00416287	0.00369788	0.00294937	0.00319867	0.00243371	0.00163232	0.00232316	0.00187474	0.00141679	0.00183193	0.00174661	0.00559342	0.00490482	0.00518482	0.00192641	0.00260745	0.00241612	0
K00356	E1.6.99.3; NADH dehydrogenase [EC:1.6.99.3]	7934.32	6772.42	3318.5	5127.08	4837.58	4055	8489.33	8394.17	7532.34	5625.31	5272.16	6470.17	7174.83	5439.05	4443.15	5325.84	5209.41		0.020305	0.0183212	0.0125267	0.0161463	0.014512	0.0128184	0.0247513	0.0222981	0.0207275	0.021373	0.0209249	0.0257107	0.0242752	0.0229678	0.0193226	0.0195645	0.0204254	0
K00360	nasB; assimilatory nitrate reductase electron transfer subunit [EC:1.7.99.-]	605.5	601.93	497.37	127.42	140.25	84.33	192.89	293.39	401.78	140.06	169.53	846.99	871.17	755.88	169.89	115.17	107.56		0.00154956	0.00162838	0.00187747	0.000401275	0.000420728	0.000266579	0.000562386	0.000779357	0.00110562	0.000532148	0.000672854	0.00336571	0.0029475	0.0031919	0.000738825	0.000423078	0.000421729	0
K00362	nirB; nitrite reductase (NADH) large subunit [EC:1.7.1.15]	13007.1	10596	4932.28	6062.24	5268.25	3596.65	8907.3	8462.56	7753.19	4925.38	4831.94	8395.09	9368.85	7358.87	4026.52	4952.2	4709.61		0.0332869	0.028665	0.0186184	0.0190914	0.0158039	0.0113695	0.0259699	0.0224798	0.0213352	0.0187136	0.0191777	0.0333598	0.0316984	0.0310747	0.0175107	0.0181919	0.0184658	0
K00363	nirD; nitrite reductase (NADH) small subunit [EC:1.7.1.15]	10480.1	8762.41	4179.78	7251.83	6133.6	4040.65	7562.62	8993.65	9450.02	4876.13	5029.19	8899.76	9566.02	7296.93	5276.07	6212.37	5614.16		0.0268199	0.0237046	0.0157778	0.0228377	0.0183998	0.0127731	0.0220494	0.0238906	0.0260045	0.0185265	0.0199605	0.0353653	0.0323655	0.0308131	0.0229448	0.0228212	0.0220124	0
K00364	E1.7.1.7, guaC; GMP reductase [EC:1.7.1.7]	2104.17	1558.42	535.33	635	642.08	607.17	706.84	862.64	792.9	360.52	351.94	900.89	1112.39	731.72	478.12	696.41	630.34		0.00538486	0.00421594	0.00202077	0.00199976	0.00192614	0.00191935	0.00206085	0.0022915	0.0021819	0.00136977	0.00139683	0.00357989	0.00376364	0.00308987	0.00207927	0.00255827	0.00247148	0
K00365	uaZ; urate oxidase [EC:1.7.3.3]	1064	1183.51	950.62	487.42	424.25	225.33	1502.39	1793.05	1934.95	614.48	623.45	1491.57	1616.08	1527.21	546.64	570.67	548.56		0.00272292	0.00320171	0.0035884	0.001535	0.00127268	0.000712301	0.00438033	0.00476303	0.00532459	0.00233467	0.00247443	0.0059271	0.00546782	0.00644903	0.00237725	0.00209636	0.00215083	0
K00366	nirA; ferredoxin-nitrite reductase [EC:1.7.7.1]	1556.5	1891.83	1639.83	759.58	809.25	680.5	3183	2898	2395.66	2408	2241.5	2133.5	2383.5	1813.5	1525.17	1931.25	1923.04		0.0039833	0.0051179	0.00619004	0.00239209	0.00242762	0.00215116	0.00928028	0.0076982	0.00659237	0.00914903	0.00889637	0.00847795	0.00806429	0.00765796	0.00663272	0.00709446	0.00753999	0
K00367	narB; ferredoxin-nitrate reductase [EC:1.7.7.2]	1242	1270.17	1095.5	2201.17	1574.17	724	1622.67	1279.67	1039	366.33	341.67	1368.01	1485.34	957.67	566	671	561		0.00317845	0.00343614	0.0041353	0.00693199	0.00472227	0.00228867	0.00473102	0.0033993	0.00285912	0.00139185	0.00135607	0.0054361	0.00502547	0.004044	0.00246144	0.00246492	0.00219961	0
K00368	nirK; nitrite reductase (NO-forming) [EC:1.7.2.1]	2535.95	2000.16	1005.84	1881.01	2198.5	2295.17	1196	1644.87	1590.51	848.67	851.67	893.17	1021.84	800.36	692.84	768.67	628.01		0.00648984	0.00541096	0.00379685	0.00592373	0.00659516	0.00725536	0.00348703	0.00436941	0.00437676	0.00322446	0.00338023	0.00354922	0.00345728	0.00337972	0.00301305	0.00282371	0.00246235	0
K00370	narG, narZ, nxrA; nitrate reductase / nitrite oxidoreductase, alpha subunit [EC:1.7.5.1 1.7.99.-]	2237.62	1665.5	714.33	722.73	871.73	794.4	955.67	1242	1262.34	600.41	711.16	1500.5	1475.66	1111.36	600.62	711.75	592.37		0.00572637	0.00450562	0.00269646	0.00227604	0.00261505	0.00251121	0.00278633	0.00329923	0.0034737	0.00228122	0.00282255	0.00596258	0.00499272	0.004693	0.002612	0.00261462	0.00232261	0
K00371	narH, narY, nxrB; nitrate reductase / nitrite oxidoreductase, beta subunit [EC:1.7.5.1 1.7.99.-]	2237.62	1686.5	770.33	753.73	896.73	815.4	962.67	1284	1327.34	656.16	770.66	1461.5	1502.16	1223.36	659.24	781.5	656.49		0.00572637	0.00456243	0.00290784	0.00237367	0.00269005	0.0025776	0.00280674	0.0034108	0.00365257	0.00249303	0.0030587	0.00580761	0.00508238	0.00516595	0.00286693	0.00287084	0.00257401	0
K00372	nasA; assimilatory nitrate reductase catalytic subunit [EC:1.7.99.-]	8131.11	6759.72	3306.11	3827.23	3481.16	2577.73	7539.71	8529.64	8614.28	4092.54	3960.88	6529.58	7146.41	5593.42	4131.28	4741.14	4529.27		0.0208086	0.0182868	0.0124799	0.0120528	0.0104429	0.00814858	0.0219826	0.022658	0.0237047	0.0155493	0.0157205	0.0259468	0.024179	0.0236196	0.0179663	0.0174166	0.0177587	0
K00373	narJ, narW; nitrate reductase molybdenum cofactor assembly chaperone NarJ/NarW	2392.12	1763.5	762.83	659.73	683.73	551.4	915.67	1174	1219.84	583.66	609.66	1302.5	1306.16	1066.36	675.74	761.5	639.49		0.00612176	0.00477073	0.00287953	0.00207764	0.00205108	0.00174306	0.00266971	0.0031186	0.00335675	0.00221758	0.0024197	0.00517578	0.00441924	0.00450298	0.00293869	0.00279737	0.00250736	0
K00374	narI, narV; nitrate reductase gamma subunit [EC:1.7.5.1 1.7.99.-]	1980.12	1547.5	783.83	558.23	612.23	536.4	760.67	1048	1126.34	418.66	420.66	1274	1254.16	979.36	679.24	672.5	548.99		0.0050674	0.00418639	0.0029588	0.00175799	0.00183659	0.00169564	0.00221779	0.00278389	0.00309946	0.00159067	0.00166957	0.00506253	0.0042433	0.0041356	0.00295391	0.00247043	0.00215252	0
K00375	K00375; GntR family transcriptional regulator / MocR family aminotransferase	22329.1	18715.7	9326.96	7093.68	7858.17	7365.48	9901.58	11011.6	10461	12065.1	11574.6	12678.8	13922.8	11445	9557.6	11234	10781.1		0.0571432	0.0506309	0.0352074	0.0223396	0.0235733	0.0232833	0.0288688	0.029251	0.0287866	0.0458406	0.0459389	0.0503822	0.0471062	0.0483295	0.0415645	0.041268	0.0422713	0
K00376	nosZ; nitrous-oxide reductase [EC:1.7.2.4]	2205.12	1673.17	680.17	3813.9	3228.9	2467.4	2502	2581	2326	765.5	758.5	1593.5	1897	1360.86	950.5	1065.5	900		0.0056432	0.00452637	0.00256751	0.0120108	0.0096862	0.00779981	0.00729477	0.00685613	0.00640068	0.00290846	0.00301044	0.00633214	0.00641828	0.00574658	0.00413357	0.00391412	0.00352878	0
K00380	cysJ; sulfite reductase (NADPH) flavoprotein alpha-component [EC:1.8.1.2]	9639.57	7734.63	3665.66	8360.16	6201.86	3264.98	13174.2	11702.8	10015.3	5386.74	5101.9	5539.17	6790.34	5331.29	4690.76	4972.28	4445.77		0.024669	0.0209242	0.0138371	0.0263281	0.0186046	0.0103211	0.0384103	0.031087	0.0275601	0.0204665	0.0202491	0.0220112	0.0229743	0.0225127	0.0203994	0.0182657	0.0174313	0
K00381	cysI; sulfite reductase (NADPH) hemoprotein beta-component [EC:1.8.1.2]	11782.1	9888.15	4961.66	11274.8	9412.33	6685.22	15273.5	13257.7	10802.4	8220.93	7820.47	8221.17	9672.68	7109.38	7021.08	8246.78	7622.61		0.0301521	0.02675	0.0187293	0.0355069	0.0282355	0.0211329	0.0445311	0.0352175	0.029726	0.0312349	0.031039	0.0326687	0.0327264	0.0300212	0.0305336	0.0302946	0.0298873	0
K00382	DLD, lpd, pdhD; dihydrolipoamide dehydrogenase [EC:1.8.1.4]	52031.8	49345.5	36197.4	38633.9	42690.4	42362.2	42608.6	48106.4	47494.2	32257.6	30918.3	29934.6	35955.2	29535.1	26622.5	31177.3	29110.7		0.133156	0.133493	0.136638	0.121667	0.128065	0.133913	0.124229	0.127789	0.130694	0.122561	0.122713	0.118952	0.12165	0.124719	0.115777	0.11453	0.114139	0
K00383	GSR, gor; glutathione reductase (NADPH) [EC:1.8.1.7]	8398	7022.25	3316	4396.91	4121.36	3376.19	8027	7925.98	7012.42	5468.02	5101.09	6203.22	6867.23	5374.8	4136.94	5494.02	5588.16		0.0214916	0.018997	0.0125172	0.0138469	0.0123634	0.0106726	0.0234033	0.0210545	0.0192967	0.0207754	0.0202459	0.0246499	0.0232345	0.0226965	0.0179909	0.0201823	0.0219105	0
K00384	trxB, TRR; thioredoxin reductase (NADPH) [EC:1.8.1.9]	52626.5	48898.1	32438.9	42575.8	43789.2	40702	44676.4	51328.5	50975.1	35807.3	34373.3	35317.6	40461.6	32349.8	31215.8	37776	35559.7		0.134678	0.132282	0.122451	0.134081	0.131361	0.128665	0.130257	0.136348	0.140273	0.136047	0.136425	0.140342	0.136897	0.136605	0.135753	0.13877	0.139425	0
K00385	asrC; anaerobic sulfite reductase subunit C	298	196	32	10	16	14	0	4.1	3.7	32	42	19	18	0	55	116.5	91.04		0.000762623	0.000530232	0.000120794	3.14923e-05	4.79975e-05	4.4256e-05	0	1.08912e-05	1.01816e-05	0.000121582	0.000166695	7.55009e-05	6.09009e-05	0	0.000239186	0.000427963	0.000356956	0
K00387	SUOX; sulfite oxidase [EC:1.8.3.1]	200.5	246	189	340	206	75.5	1133	1172.5	1192	13	26	240.5	280	320.5	22	75	116		0.000513107	0.000665495	0.000713438	0.00107074	0.000617968	0.000238666	0.00330335	0.00311461	0.00328014	4.93926e-05	0.000103192	0.000955682	0.000947347	0.00135339	9.56745e-05	0.000275513	0.000454821	0
K00389	yidH; putative membrane protein	2739.5	2533.8	1822.84	1671.92	1617.85	1306.83	2604.71	3079.75	3276.77	813.83	810.51	2122.85	2489.58	2196.49	883.04	1114.92	1092.45		0.00701075	0.0068546	0.00688086	0.00526526	0.0048533	0.00413108	0.00759423	0.008181	0.009017	0.00309209	0.00321686	0.00843563	0.0084232	0.00927524	0.0038402	0.00409566	0.00428336	0
K00390	cysH; phosphoadenosine phosphosulfate reductase [EC:1.8.4.8 1.8.4.10]	17640.8	17041.5	12215.8	16725.7	16018.9	13933.3	18091.4	18756.8	17616.5	14500.6	13988.3	13077.2	15510.4	12492.1	11887.5	13435.2	12348.2		0.0451452	0.0461019	0.0461122	0.0526729	0.0480541	0.0440452	0.0527468	0.0498254	0.0484769	0.0550939	0.0555185	0.0519655	0.0524777	0.0527511	0.0516967	0.0493542	0.0484157	0
K00392	sir; sulfite reductase (ferredoxin) [EC:1.8.7.1]	5137.99	6263	6586.11	3935.25	4458.1	4475.16	3589.21	5127.53	5905.31	4557.79	4620.63	4417.92	5188.58	4588.23	3913.49	3890.48	3306.23		0.0131488	0.0169431	0.0248613	0.012393	0.0133736	0.0141466	0.0104646	0.0136207	0.0162502	0.017317	0.018339	0.0175556	0.017555	0.019375	0.0170191	0.0142917	0.0129633	0
K00394	aprA; adenylylsulfate reductase, subunit A [EC:1.8.99.2]	17	15	12	21.5	32	51	6.5	5	3	31	23	26.5	19.5	13	24	42.5	64		4.35053e-05	4.05789e-05	4.52976e-05	6.77084e-05	9.5995e-05	0.000161218	1.89513e-05	1.32819e-05	8.25539e-06	0.000117782	9.12856e-05	0.000105304	6.5976e-05	5.48958e-05	0.000104372	0.000156124	0.000250936	0
K00395	aprB; adenylylsulfate reductase, subunit B [EC:1.8.99.2]	17	15	12	21.5	32	51	6.5	5	3	31	23	26.5	19.5	13	24	42.5	64		4.35053e-05	4.05789e-05	4.52976e-05	6.77084e-05	9.5995e-05	0.000161218	1.89513e-05	1.32819e-05	8.25539e-06	0.000117782	9.12856e-05	0.000105304	6.5976e-05	5.48958e-05	0.000104372	0.000156124	0.000250936	0
K00399	mcrA; methyl-coenzyme M reductase alpha subunit [EC:2.8.4.1]	15	27	18	6	9	19	0	0	0	0	0	0	0	0	39	14	0		3.8387e-05	7.30421e-05	6.79465e-05	1.88954e-05	2.69986e-05	6.00617e-05	0	0	0	0	0	0	0	0	0.000169605	5.14291e-05	0	0
K00400	K00400; methyl coenzyme M reductase system, component A2	15	27	18	6	9	19	0	0	0	0	0	0	0	0	39	14	0		3.8387e-05	7.30421e-05	6.79465e-05	1.88954e-05	2.69986e-05	6.00617e-05	0	0	0	0	0	0	0	0	0.000169605	5.14291e-05	0	0
K00401	mcrB; methyl-coenzyme M reductase beta subunit [EC:2.8.4.1]	15	27	18	6	9	19	0	0	0	0	0	0	0	0	39	14	0		3.8387e-05	7.30421e-05	6.79465e-05	1.88954e-05	2.69986e-05	6.00617e-05	0	0	0	0	0	0	0	0	0.000169605	5.14291e-05	0	0
K00402	mcrG; methyl-coenzyme M reductase gamma subunit [EC:2.8.4.1]	15	27	18	6	9	19	0	0	0	0	0	0	0	0	39	14	0		3.8387e-05	7.30421e-05	6.79465e-05	1.88954e-05	2.69986e-05	6.00617e-05	0	0	0	0	0	0	0	0	0.000169605	5.14291e-05	0	0
K00404	ccoN; cytochrome c oxidase cbb3-type subunit I [EC:1.9.3.1]	9421.62	7298.34	2615	7492.27	5792.81	3553.06	9929.17	8693.5	6948	6727.16	6419.34	5281.84	6532.34	5001.36	5225.34	6229.24	5687.17		0.0241112	0.0197439	0.00987111	0.0235949	0.0173775	0.0112317	0.0289493	0.0230933	0.0191195	0.0255594	0.025478	0.0209886	0.0221014	0.0211195	0.0227242	0.0228831	0.0222987	0
K00405	ccoO; cytochrome c oxidase cbb3-type subunit II	8778.62	6879.34	2472	3744.47	3801.01	3288.26	6564.17	6366.5	5353	6294.16	5989.34	5130.84	6043.34	4626.36	4139.34	5333.24	5232.17		0.0224657	0.0186104	0.00933131	0.0117922	0.0114024	0.0103947	0.0191383	0.0169119	0.0147304	0.0239142	0.0237713	0.0203886	0.0204469	0.019536	0.0180013	0.0195917	0.0205147	0
K00406	ccoP; cytochrome c oxidase cbb3-type subunit III	12250.8	9922.84	4093.66	8512.11	8499.02	7496.6	9988.49	10047.8	8989.34	8355.02	7861.66	8596.35	9893.35	7510.03	6094.33	7690.41	7376.01		0.0313514	0.0268439	0.0154528	0.0268066	0.0254957	0.0236978	0.0291222	0.0266909	0.0247368	0.0317443	0.0312024	0.0341596	0.033473	0.031713	0.0265033	0.0282508	0.0289204	0
K00407	ccoQ; cytochrome c oxidase cbb3-type subunit IV	6689.62	5123.34	1701	2599.8	2523.01	2010.59	4723.17	4377	3656.5	3736.33	3544.17	4214.67	4929.67	3701.36	2970.67	3856.41	3674.17		0.0171196	0.01386	0.00642094	0.00818737	0.00756864	0.00635577	0.0137708	0.011627	0.0100619	0.0141959	0.0140666	0.016748	0.016679	0.0156299	0.012919	0.0141665	0.0144059	0
K00410	fbcH; ubiquinol-cytochrome c reductase cytochrome b/c1 subunit	1184.5	1187	621	440	560	589	1891	1329	804.67	1743.33	1615.33	1629.5	1793.33	1277.5	1158	1396.33	1383.83		0.0030313	0.00321115	0.00234415	0.00138566	0.00167991	0.00186191	0.00551336	0.00353034	0.00221429	0.00662366	0.00641114	0.00647519	0.00606752	0.00539457	0.00503596	0.00512943	0.00542582	0
K00411	UQCRFS1, RIP1, petA; ubiquinol-cytochrome c reductase iron-sulfur subunit [EC:1.10.2.2]	9149.12	7396.59	2890	4934.65	4607.36	3792.19	8568.17	8406	7351.17	6048.74	5647.15	6581.67	7392.51	5741.73	4438.59	5804.19	5738.27		0.0234138	0.0200097	0.0109092	0.0155403	0.0138214	0.0119877	0.0249812	0.0223296	0.0202289	0.0229818	0.0224132	0.0261538	0.0250117	0.0242459	0.0193027	0.0213217	0.022499	0
K00412	CYTB, petB; ubiquinol-cytochrome c reductase cytochrome b subunit	11971.1	9734.42	4461.33	7782.88	8732.26	8915.59	10463.2	11083	10279.8	6767.24	6441.15	7162.67	8327.34	6473.04	4912.26	6555.44	6284.27		0.0306357	0.0263342	0.0168406	0.0245101	0.0261954	0.0281835	0.0305062	0.0294407	0.028288	0.0257117	0.0255645	0.0284625	0.0281746	0.0273341	0.0213626	0.0240814	0.0246398	0
K00413	CYC1, CYT1, petC; ubiquinol-cytochrome c reductase cytochrome c1 subunit	7448.62	5654.09	1900.5	3987.15	3737.86	3125.19	6546.17	6014	4919.5	4228.16	4009.32	4542.17	5008.01	3816.54	3144.47	4094.36	3998.32		0.019062	0.0152958	0.00717401	0.0125564	0.011213	0.00987918	0.0190859	0.0159755	0.0135375	0.0160646	0.0159127	0.0180494	0.016944	0.0161163	0.0136748	0.0150407	0.0156769	0
K00423	E1.10.3.3; L-ascorbate oxidase [EC:1.10.3.3]	33.5	19	0	106	61	25.5	41	49.5	32	31	32	119.5	171	111.5	78	84	104		8.57311e-05	5.14e-05	0	0.000333818	0.000182991	8.06092e-05	0.000119539	0.000131491	8.80575e-05	0.000117782	0.000127006	0.000474861	0.000578558	0.000470837	0.00033921	0.000308574	0.000407771	0
K00425	cydA; cytochrome bd ubiquinol oxidase subunit I [EC:1.10.3.14]	15537.1	14326.9	9344.52	10868.6	11050.4	10328.4	15076.9	15565.9	14290.2	10267	9880.81	13256.5	14449.7	11319.6	8150.55	10522.5	10241.5		0.0397616	0.0387579	0.0352737	0.0342276	0.0331494	0.0326497	0.0439578	0.0413489	0.0393237	0.0390087	0.0392163	0.052678	0.048889	0.0478	0.0354454	0.0386544	0.0401555	0
K00426	cydB; cytochrome bd ubiquinol oxidase subunit II [EC:1.10.3.14]	16364.1	14990.9	9777.52	11180.1	11648.4	11292.4	14961.9	15454.9	14235.2	10343.5	9878.31	13016	14418.7	11218	8156.05	10553.1	10301.1		0.041878	0.0405542	0.0369082	0.0352086	0.0349433	0.035697	0.0436225	0.0410541	0.0391724	0.0392994	0.0392064	0.0517223	0.0487841	0.0473708	0.0354694	0.0387671	0.0403894	0
K00427	lldP, lctP; L-lactate permease	0	186.13	470.5	0	9.75	9	0	21.75	42.67	71.08	82.83	33.5	70.83	112.25	66.62	101.75	95.12		0	0.000503531	0.00177604	0	2.92485e-05	2.84503e-05	0	5.77764e-05	0.000117419	0.000270064	0.000328747	0.00013312	0.000239645	0.000474004	0.00028972	0.000373779	0.000372953	0
K00428	E1.11.1.5; cytochrome c peroxidase [EC:1.11.1.5]	16645.4	13354.8	6034.63	20279.2	18734.6	16097.7	22104.9	19881.8	16908.6	10566.5	9699.26	11424.2	13851.4	10218.5	8794.69	11128.5	10376.2		0.0425979	0.0361283	0.0227795	0.0638638	0.056201	0.0508873	0.0644487	0.0528138	0.0465289	0.0401467	0.0384958	0.0453968	0.0468646	0.04315	0.0382467	0.0408805	0.0406837	0
K00430	E1.11.1.7; peroxidase [EC:1.11.1.7]	11	91	192	0	22	19	0	7	9	0	0	0	0	0	0	0	0		2.81505e-05	0.000246179	0.000724762	0	6.59966e-05	6.00617e-05	0	1.85947e-05	2.47662e-05	0	0	0	0	0	0	0	0	0
K00432	gpx; glutathione peroxidase [EC:1.11.1.9]	22066.7	19310.2	11289.1	16625.3	16825	15299.9	18045.5	19412.9	18780.2	12410.3	11878.6	15690.1	17946.8	14110.4	10016.6	12493.3	11833.5		0.0564717	0.0522393	0.0426142	0.0523568	0.0504723	0.0483652	0.0526132	0.0515682	0.0516793	0.0471519	0.0471454	0.0623484	0.060721	0.0595849	0.0435606	0.0458942	0.0463978	0
K00433	cpo; non-heme chloroperoxidase [EC:1.11.1.10]	6435.74	5586.7	2695.69	4914.51	4264.67	3471.34	4663.17	4881.67	4588.17	3860.65	3702.72	5217.43	6022.45	5082.55	2908.31	3511.58	3396.28		0.0164699	0.0151135	0.0101757	0.0154769	0.0127933	0.0109734	0.0135958	0.0129676	0.0126257	0.0146683	0.0146959	0.0207327	0.0203763	0.0214624	0.0126478	0.0128998	0.0133164	0
K00435	hemQ; Fe-coproporphyrin III decarboxylase [EC:1.11.1.-]	245.5	303.15	312.6	70.25	52.25	27.75	58.75	69.5	121.25	130.25	191.75	104	181.75	172.75	97	125.16	108.66		0.000628268	0.000820101	0.00118	0.000221233	0.000156742	8.77218e-05	0.00017129	0.000184619	0.000333655	0.000494876	0.000761044	0.000413268	0.00061493	0.000729481	0.000421838	0.000459776	0.000426042	0
K00436	hoxH; NAD-reducing hydrogenase large subunit [EC:1.12.1.2]	27.5	58.17	74.17	109.5	78.5	73.5	27.5	25.7	29	73.5	78	79.5	57.5	60.5	73	68.25	48		7.03762e-05	0.000157365	0.000279977	0.000344841	0.000235488	0.000232344	8.01784e-05	6.82691e-05	7.98021e-05	0.000279258	0.000309577	0.000315912	0.000194544	0.000255477	0.000317465	0.000250717	0.000188202	0
K00441	frhB; coenzyme F420 hydrogenase subunit beta [EC:1.12.98.1]	1677	2806.4	4129.6	2468	3103	3541	2220	3512	4152	1373	1321	864	1317	1410	1576	1299	1011		0.00429167	0.00759205	0.0155884	0.0077723	0.00930852	0.0111936	0.00647258	0.00932923	0.0114255	0.00521662	0.00524297	0.0034333	0.00445591	0.00595408	0.00685377	0.00477188	0.003964	0
K00446	dmpB, xylE; catechol 2,3-dioxygenase [EC:1.13.11.2]	1601.33	1695.38	1354.95	819.83	1051.67	991.42	1068	1134.83	1190.5	1643.5	1455.92	1743.41	2056.17	1711.49	1373.75	1455.75	1587.67		0.00409802	0.00458645	0.00511467	0.00258183	0.00315485	0.00313402	0.00311384	0.00301455	0.00327601	0.00624436	0.00577846	0.00692784	0.00695681	0.0072272	0.00597422	0.00534771	0.00622505	0
K00448	pcaG; protocatechuate 3,4-dioxygenase, alpha subunit [EC:1.13.11.3]	3793.83	3753.53	2768.85	2306.57	2818.9	2834.07	3116.75	3779.89	3860.42	2501.14	2274.27	2995.31	3637.93	2957.74	2070.11	2331.79	2258.71		0.00970893	0.0101543	0.0104519	0.00726392	0.00845626	0.00895891	0.00908712	0.0100408	0.0106231	0.00950291	0.00902644	0.0119026	0.0123085	0.0124898	0.00900258	0.00856584	0.00885611	0
K00449	pcaH; protocatechuate 3,4-dioxygenase, beta subunit [EC:1.13.11.3]	4415.83	4214.85	2927.84	3379.07	3696.92	3438.57	4206.24	4916.06	5025.57	3124.47	2927.94	4221.49	4894.27	3664.08	2402.45	2975.96	2915.54		0.0113007	0.0114023	0.011052	0.0106415	0.0110902	0.0108698	0.0122636	0.0130589	0.0138293	0.0118712	0.0116208	0.0167751	0.0165592	0.0154725	0.0104479	0.0109322	0.0114315	0
K00450	E1.13.11.4; gentisate 1,2-dioxygenase [EC:1.13.11.4]	2625	2018.42	721.33	941.48	1131.98	1136.15	1305.92	1351.5	1272.42	1326.83	1165.58	2074	2237.76	1924.57	1260.12	1439.66	1544.62		0.00671773	0.00546036	0.00272288	0.00296494	0.00339576	0.00359153	0.00380751	0.0035901	0.00350144	0.0050412	0.00462611	0.00824152	0.0075712	0.00812699	0.00548006	0.0052886	0.00605626	0
K00451	HGD, hmgA; homogentisate 1,2-dioxygenase [EC:1.13.11.5]	11618.9	9547.03	4064.94	8892.81	8087.04	6553.78	10030.5	10679.9	10351.7	6379.34	6179.59	9398.84	10017.1	7805.89	6193.52	7453.12	6955.89		0.0297345	0.0258272	0.0153443	0.0280055	0.0242599	0.0207174	0.0292446	0.0283699	0.0284858	0.0242379	0.0245264	0.0373485	0.0338917	0.0329624	0.0269346	0.0273791	0.0272732	0
K00452	HAAO; 3-hydroxyanthranilate 3,4-dioxygenase [EC:1.13.11.6]	176.66	233.33	322.67	163.99	250.52	283.17	324.32	346.83	383.16	215.66	223.67	344.17	315.01	233.49	91.5	80.75	57.5		0.000452097	0.000631219	0.00121802	0.000516442	0.000751521	0.000895141	0.00094558	0.000921314	0.00105438	0.000819385	0.000887732	0.00136764	0.0010658	0.000985971	0.000397919	0.000296636	0.00022545	0
K00453	TDO2, kynA; tryptophan 2,3-dioxygenase [EC:1.13.11.11]	7471.94	6027.27	2912.61	5762.21	5325.57	4041.24	6120.85	7123.39	7490.16	3093.98	2956.6	5850.52	6367.43	4871.42	3451.28	3930.26	3934.56		0.0191217	0.0163054	0.0109945	0.0181465	0.0159759	0.0127749	0.0178458	0.0189225	0.0206114	0.0117554	0.0117346	0.0232484	0.0215435	0.0205708	0.0150091	0.0144378	0.0154269	0
K00455	hpaD, hpcB; 3,4-dihydroxyphenylacetate 2,3-dioxygenase [EC:1.13.11.15]	183	155.5	91	75.15	179.9	244.4	93	116.25	118	68.58	37.15	62.5	73.34	104.93	106.42	88.7	50.77		0.000468322	0.000420668	0.000343507	0.000236665	0.000539672	0.000772584	0.000271149	0.000308805	0.000324712	0.000260565	0.000147446	0.000248358	0.000248137	0.000443094	0.000462804	0.00032584	0.000199063	0
K00456	CDO1; cysteine dioxygenase [EC:1.13.11.20]	71	159	236	638	470.5	297.5	455	612	724	126	122.5	633	497.5	250	49.5	164.5	179		0.000181699	0.000430137	0.000890854	0.00200921	0.00141143	0.000940441	0.00132659	0.00162571	0.0019923	0.000478728	0.000486195	0.00251537	0.00168323	0.00105569	0.000215268	0.000604292	0.000701836	0
K00457	HPD, hppD; 4-hydroxyphenylpyruvate dioxygenase [EC:1.13.11.27]	13214.4	11520.5	6205.03	10298	9355.87	7286.85	12956.2	13994.4	13493.5	8225.5	7857.38	11795.7	12978.5	9815.97	7577.76	9114.64	8683.34		0.0338176	0.0311661	0.0234228	0.0324306	0.0280662	0.0230348	0.0377748	0.0371745	0.0371312	0.0312522	0.0311855	0.0468729	0.0439111	0.0414504	0.0329545	0.0334827	0.0340463	0
K00459	ncd2, npd; nitronate monooxygenase [EC:1.13.12.16]	23112.1	19843.2	9721.35	14049.4	14083.3	12197.8	20380.4	20910.2	19091.2	15753.8	14548.1	19542.2	21333.2	17212	12456.2	15036.2	14365.3		0.0591469	0.0536809	0.0366962	0.0442448	0.0422477	0.0385591	0.0594206	0.0555455	0.052535	0.0598553	0.0577404	0.0776553	0.0721784	0.072682	0.0541699	0.0552356	0.0563246	0
K00461	ALOX5; arachidonate 5-lipoxygenase [EC:1.13.11.34]	0	99	228	0	13	27	0	5	7	0	0	6	5	0	0	0	0		0	0.000267821	0.000860655	0	3.8998e-05	8.53509e-05	0	1.32819e-05	1.92626e-05	0	0	2.38424e-05	1.69169e-05	0	0	0	0	0
K00462	bphC; biphenyl-2,3-diol 1,2-dioxygenase [EC:1.13.11.39]	0	22	46.5	18.5	16	8.5	37	41.5	43	0	0	23.5	24.5	9	0	0	0		0	5.95158e-05	0.000175528	5.82607e-05	4.79975e-05	2.68697e-05	0.000107876	0.00011024	0.000118327	0	0	9.33827e-05	8.28929e-05	3.80048e-05	0	0	0	0
K00463	IDO, INDO; indoleamine 2,3-dioxygenase [EC:1.13.11.52]	912	648.5	143.5	1426.5	1553.5	1647.5	903	1231	1222	157.5	164	314.5	490.5	503.5	279	292	202.5		0.00233393	0.00175436	0.000541684	0.00449238	0.00466026	0.00520799	0.00263277	0.00327001	0.00336269	0.00059841	0.000650906	0.00124974	0.00165955	0.00212616	0.00121333	0.00107266	0.000793977	0
K00464	diox1; all-trans-8'-apo-beta-carotenal 15,15'-oxygenase [EC:1.13.11.75]	331	576	865	185	250	297	34	112	89	530	430	405	333	292	329	533	506		0.000847074	0.00155823	0.0032652	0.000582607	0.000749961	0.00093886	9.91296e-05	0.000297515	0.00024491	0.0020137	0.00170664	0.00160936	0.00112667	0.00123304	0.00143077	0.00195798	0.00198396	0
K00466	iaaM; tryptophan 2-monooxygenase [EC:1.13.12.3]	436.5	409.4	330.35	83.25	95.75	52	77.89	86.5	126.11	51.75	76	110.18	342.75	367.32	33.25	42.5	38.5		0.00111706	0.00110753	0.00124701	0.000262173	0.000287235	0.00016438	0.000227094	0.000229777	0.000347029	0.000196621	0.000301639	0.000437826	0.00115965	0.0015511	0.000144599	0.000156124	0.000150954	0
K00467	E1.13.12.4; lactate 2-monooxygenase [EC:1.13.12.4]	194.5	251	193.5	173	98	57	21	4	35.5	460	497	545	500	393	145.5	102.5	127		0.000497752	0.000679021	0.000730424	0.000544817	0.000293985	0.000180185	6.12271e-05	1.06255e-05	9.76888e-05	0.00174774	0.00197256	0.00216568	0.00169169	0.00165954	0.000632756	0.000376534	0.000497951	0
K00469	MIOX; inositol oxygenase [EC:1.13.99.1]	1219.5	974.5	236.33	1266.5	819.67	196	703.17	640.67	619.16	728.5	731.5	713.51	1064.34	674.17	953.67	933.5	753		0.00312087	0.00263628	0.000892099	0.0039885	0.00245888	0.000619584	0.00205015	0.00170187	0.0017038	0.00276789	0.00290328	0.0028353	0.00360107	0.00284685	0.00414736	0.00342922	0.00295242	0
K00471	E1.14.11.1; gamma-butyrobetaine dioxygenase [EC:1.14.11.1]	0	103.78	231.44	40.5	42	34	15	17.89	8.67	89.06	93.78	104.06	131.17	128.56	77.39	59.42	44.56		0	0.000280752	0.00087364	0.000127544	0.000125993	0.000107479	4.37337e-05	4.75227e-05	2.38581e-05	0.000338377	0.000372207	0.000413506	0.000443798	0.000542877	0.000336557	0.00021828	0.000174714	0
K00472	P4HA; prolyl 4-hydroxylase [EC:1.14.11.2]	2231.67	1802.92	611.33	2532.42	1657.58	788.84	2074.67	1825	1437	752.49	767.49	2781.34	2990.18	2177.43	1150.64	1316.03	1438.41		0.00571115	0.00487737	0.00230765	0.00797517	0.00497248	0.00249364	0.00604886	0.0048479	0.00395433	0.00285903	0.00304612	0.0110523	0.0101169	0.00919475	0.00500395	0.00483444	0.00563982	0
K00476	ASPH; aspartate beta-hydroxylase [EC:1.14.11.16]	8.62	5.5	0	0	0	0	0	0	0	0	13.5	7	16.5	13.5	47.5	26	10		2.20598e-05	1.48789e-05	0	0	0	0	0	0	0	0	5.35807e-05	2.78161e-05	5.58258e-05	5.70072e-05	0.00020657	9.55111e-05	3.92087e-05	0
K00477	PHYH; phytanoyl-CoA hydroxylase [EC:1.14.11.18]	2410.95	1641.75	351.5	551.25	437.75	216.5	1014	1145	1143	101.83	82.65	412	418.34	432.79	192.8	326.2	230.4		0.00616995	0.00444137	0.00132684	0.00173601	0.00131318	0.000684388	0.0029564	0.00304156	0.0031453	0.000386896	0.000328033	0.00163718	0.0014154	0.00182757	0.000838456	0.0011983	0.000903369	0
K00479	gbcA; glycine betaine catabolism A	593.5	567.65	407.85	351.4	254.9	137.4	215.89	193.39	204.78	236.81	302.6	854.74	1089.43	1055.14	162.94	223.87	234.96		0.00151885	0.00153564	0.00153955	0.00110664	0.00076466	0.000434341	0.000629444	0.000513718	0.000563513	0.000899743	0.001201	0.00339651	0.00368596	0.0044556	0.0007086	0.000822388	0.000921248	0
K00480	E1.14.13.1; salicylate hydroxylase [EC:1.14.13.1]	5277	4643.47	1943.03	1606.33	1857.83	1665	4659.67	4354	3932.17	3587.08	3182.9	5602	5780.34	4586.26	2760.92	3354.61	3334.52		0.0135046	0.0125618	0.00733456	0.0050587	0.0055732	0.00526331	0.0135856	0.0115659	0.0108205	0.0136289	0.0126327	0.0222608	0.0195571	0.0193666	0.0120068	0.0123232	0.0130742	0
K00481	pobA; p-hydroxybenzoate 3-monooxygenase [EC:1.14.13.2]	3353.33	3323.43	2375.62	2583.74	2410.4	1750.9	3613.39	4144.78	3864.95	2501.2	2343.55	3769.97	4475.77	3590.7	2396.5	2542.96	2597.27		0.00858163	0.00899075	0.0089675	0.00813679	0.00723083	0.00553485	0.0105351	0.0110101	0.0106356	0.00950314	0.0093014	0.0149808	0.0151432	0.0151626	0.010422	0.00934158	0.0101836	0
K00483	hpaB; 4-hydroxyphenylacetate 3-monooxygenase [EC:1.14.14.9]	1518.33	1126.26	402.04	467.23	602.32	626.32	854.5	951.47	976.67	182.56	128.78	650.72	736.25	559.72	372.51	424.09	377.18		0.00388561	0.00304683	0.00151762	0.00147141	0.00180687	0.00197989	0.00249136	0.00252747	0.0026876	0.000693624	0.00051112	0.00258579	0.00249102	0.00236356	0.00161999	0.0015579	0.00147887	0
K00484	hpaC; flavin reductase (NADH) [EC:1.5.1.36]	611.66	446.17	196.17	112.65	232.9	180.9	372	361.75	302	469.91	398.65	291	340.35	316.59	441.42	421.12	448.85		0.00156532	0.00120701	0.000740503	0.000354761	0.000698664	0.000571851	0.00108459	0.000960947	0.000831042	0.00178539	0.00158222	0.00115636	0.00115153	0.00133688	0.00191967	0.00154699	0.00175988	0
K00486	KMO; kynurenine 3-monooxygenase [EC:1.14.13.9]	1602.28	1085.83	314.67	180.99	364.02	496.67	385.32	360.83	412.16	281.33	280.67	445.17	457.34	363.35	102	85	58		0.00410045	0.00293746	0.00118782	0.000569979	0.001092	0.00157005	0.00112343	0.000958504	0.00113418	0.00106889	0.00111396	0.00176899	0.00154736	0.00153434	0.000443582	0.000312248	0.000227411	0
K00491	nos; nitric-oxide synthase, bacterial [EC:1.14.14.47]	158	165.36	110.19	75.93	86.5	49.04	168.14	262.22	321.53	39.06	78.53	518.73	473.33	447.46	171.64	175.17	167.56		0.000404344	0.000447342	0.000415946	0.000239121	0.000259487	0.000155023	0.000490225	0.000696557	0.000884785	0.000148406	0.000311681	0.00206129	0.00160146	0.00188951	0.000746435	0.000643488	0.000656981	0
K00493	E1.14.14.1; unspecific monooxygenase [EC:1.14.14.1]	306	304.33	178.5	136.5	109	53	289.14	240.33	266.86	250	248.5	789.09	822.16	593.9	137	165.75	154		0.000783096	0.000823293	0.000673802	0.00042987	0.000326983	0.000167541	0.00084301	0.000638409	0.000734344	0.000949858	0.000986281	0.00313563	0.00278168	0.00250789	0.000595791	0.000608884	0.000603814	0
K00494	luxA; alkanal monooxygenase alpha chain [EC:1.14.14.3]	0	0	0	0	0	0	0	0	0	27	37	19	31	16	35	42	38		0	0	0	0	0	0	0	0	0	0.000102585	0.000146851	7.55009e-05	0.000104885	6.75641e-05	0.000152209	0.000154287	0.000148993	0
K00496	alkB1_2, alkM; alkane 1-monooxygenase [EC:1.14.15.3]	1378.83	1276.76	909.5	545.46	315.98	130.22	1110.99	821	905.49	431.08	466.9	989.84	1490.76	1272.1	178.3	407.45	394.65		0.00352861	0.00345397	0.00343318	0.00171778	0.000947891	0.000411644	0.00323918	0.00218089	0.00249172	0.00163786	0.0018531	0.00393336	0.00504381	0.00537176	0.000775398	0.00149677	0.00154737	0
K00499	CMO; choline monooxygenase [EC:1.14.15.7]	343.67	355.92	217.83	608.58	678.08	598.5	911.67	1135	1140	121.83	115.65	487	496.34	412.93	217.8	297.53	280.07		0.000879498	0.000962857	0.000822265	0.00191656	0.00203413	0.00189195	0.00265804	0.003015	0.00313705	0.000462885	0.000459008	0.00193521	0.00167931	0.0017437	0.000947178	0.00109298	0.00109812	0
K00500	phhA, PAH; phenylalanine-4-hydroxylase [EC:1.14.16.1]	6016.99	5090	2416.34	4326.4	3486.8	2096.36	5875.16	5212.17	4436.67	3606.83	3591.24	5102.35	5239.36	3806.59	3043.64	3804.03	3535.66		0.0153983	0.0137698	0.00912121	0.0136248	0.0104599	0.0066269	0.0171295	0.0138455	0.0122088	0.0137039	0.0142534	0.0202754	0.0177268	0.0160743	0.0132363	0.0139741	0.0138629	0
K00501	TH; tyrosine 3-monooxygenase [EC:1.14.16.2]	51	44	0	635	454	266	455	607	717	0	6	583	462	232	8	128	145		0.000130516	0.000119032	0	0.00199976	0.00136193	0.000840864	0.00132659	0.00161243	0.00197304	0	2.38136e-05	0.00231669	0.00156312	0.000979679	3.47907e-05	0.000470209	0.000568526	0
K00504	PAM, PHM; peptidylglycine monooxygenase [EC:1.14.17.3]	0	0	0	0	0	0	12	5	5	0	0	0	0	0	0	0	0		0	0	0	0	0	0	3.49869e-05	1.32819e-05	1.3759e-05	0	0	0	0	0	0	0	0	0
K00505	TYR; tyrosinase [EC:1.14.18.1]	448.5	381	236	25	20	28	30.42	35	27.58	133.5	120.5	258.79	248	293.71	154.5	141.5	88.75		0.00114777	0.00103071	0.000890854	7.87307e-05	5.99969e-05	8.8512e-05	8.86919e-05	9.29735e-05	7.58945e-05	0.000507224	0.000478257	0.00102836	0.000839079	0.00124026	0.000671896	0.000519801	0.000347977	0
K00507	SCD, desC; stearoyl-CoA desaturase (Delta-9 desaturase) [EC:1.14.19.1]	17082.6	15993.5	11240.3	20666.1	18487	14342.3	19741.4	21527.9	21302.4	12173.2	11777.8	12330.2	14475.1	11027.3	12301.5	13012.1	11229.2		0.0437166	0.0432667	0.04243	0.0650822	0.0554581	0.0453381	0.0575576	0.0571865	0.0586198	0.0462513	0.0467453	0.0489968	0.0489749	0.0465657	0.0534972	0.0478001	0.0440283	0
K00508	E1.14.19.3; linoleoyl-CoA desaturase [EC:1.14.19.3]	3846.28	3449.78	2416.02	4934.31	3654.84	1857.32	4144.74	3558.7	3254.91	1195.83	1312.01	3656.93	4035.68	2964.91	1273.75	1576.17	1475.33		0.00984315	0.00933256	0.00912	0.0155393	0.010964	0.00587126	0.0120843	0.00945328	0.00895685	0.00454347	0.00520729	0.0145317	0.0136542	0.0125201	0.00553934	0.00579007	0.00578458	0
K00510	HMOX1; heme oxygenase 1 [EC:1.14.14.18]	1206	1313.83	1284.75	353.75	269.25	141	188.89	335.7	350.11	449.75	384	967.51	979.75	849.32	320.75	350	346		0.00308632	0.00355426	0.00484968	0.00111404	0.000807708	0.000445721	0.000550723	0.000891749	0.000963431	0.00170879	0.00152407	0.00384462	0.00331487	0.00358647	0.00139489	0.00128573	0.00135662	0
K00511	SQLE, ERG1; squalene monooxygenase [EC:1.14.14.17]	0	99	228	0	13	27	0	5	7	0	0	6	5	0	0	0	0		0	0.000267821	0.000860655	0	3.8998e-05	8.53509e-05	0	1.32819e-05	1.92626e-05	0	0	2.38424e-05	1.69169e-05	0	0	0	0	0
K00514	ZDS, crtQ; zeta-carotene desaturase [EC:1.3.5.6]	146.5	621.33	755.83	563.33	443.5	303	440.5	540	500.16	1939.5	1932.5	1422.5	1350	1064.5	1512.67	1736.5	1516		0.000374913	0.00168086	0.00285311	0.00177406	0.00133043	0.000957827	0.00128431	0.00143445	0.00137634	0.007369	0.00766997	0.00565263	0.00456757	0.00449512	0.00657836	0.00637904	0.00594404	0
K00517	CYP81F; indol-3-yl-methylglucosinolate hydroxylase [EC:1.14.-.-]	9225.83	10501.4	9543.01	6288.76	8619.04	9548.38	6966.87	9246.71	10355.3	10061.1	9125.91	12539.4	12738.4	11204	8034.72	8032.23	7733.44		0.0236102	0.028409	0.036023	0.0198047	0.0258558	0.0301838	0.0203124	0.0245628	0.0284957	0.0382266	0.0362202	0.0498282	0.043099	0.0473119	0.0349417	0.0295064	0.0303218	0
K00518	sodN; nickel superoxide dismutase [EC:1.15.1.1]	1627	1501.03	964.52	595.67	774	782.33	817.14	1106.89	1216.53	590.48	601.7	1348.24	1333.92	1241.13	432.14	424.67	356.56		0.00416371	0.00406068	0.00364087	0.0018759	0.00232188	0.00247306	0.00238243	0.00294033	0.00334764	0.00224349	0.00238811	0.00535754	0.00451316	0.00524099	0.00187931	0.00156003	0.00139803	0
K00520	merA; mercuric reductase [EC:1.16.1.1]	389.5	372.4	377.6	80.03	73.6	44.89	208	226.2	214.67	92.33	72.33	131	178.83	147	115.5	75.83	83.33		0.000996784	0.00100744	0.00142537	0.000252033	0.000220789	0.000141904	0.00060644	0.000600874	0.000590728	0.000350801	0.000287073	0.000520559	0.00060505	0.000620745	0.000502291	0.000278562	0.000326726	0
K00523	ascD, ddhD, rfbI; CDP-4-dehydro-6-deoxyglucose reductase, E3 [EC:1.17.1.1]	5394.12	4081.26	1349.67	3758.66	3339.31	2339.24	4230	4150.66	3697.84	1661.66	1633.32	3094.67	3488.85	2620.29	1727.97	2064.45	1661.66		0.0138043	0.0110409	0.00509474	0.0118369	0.0100174	0.00739468	0.0123329	0.0110258	0.0101757	0.00631336	0.00648255	0.0122974	0.0118041	0.0110648	0.00751467	0.00758377	0.00651516	0
K00525	E1.17.4.1A, nrdA, nrdE; ribonucleoside-diphosphate reductase alpha chain [EC:1.17.4.1]	32642.3	32440.5	25987.1	31504	33434.1	32243.7	30949.8	35037	34395.1	23655.5	22667.2	21793.9	25816.7	20410.2	21663.2	25456.2	23643.8		0.083536	0.0877601	0.098096	0.0992133	0.100297	0.101927	0.0902366	0.0930717	0.0946484	0.0898774	0.0899648	0.0866031	0.0873477	0.0861874	0.0942097	0.0935135	0.0927042	0
K00526	E1.17.4.1B, nrdB, nrdF; ribonucleoside-diphosphate reductase beta chain [EC:1.17.4.1]	15450.8	13132.2	7758.21	14777.3	13035	10157.6	14680	15666.5	15191.4	6763.32	6630.54	9183.66	10978.1	8406.51	7411.7	8578.09	7516.21		0.0395406	0.0355261	0.0292857	0.0465371	0.0391029	0.0321095	0.0428008	0.0416162	0.0418037	0.0256968	0.0263162	0.0364934	0.037143	0.0354986	0.0322323	0.0315117	0.0294701	0
K00527	rtpR; ribonucleoside-triphosphate reductase (thioredoxin) [EC:1.17.4.2]	3101.62	2461.25	1205	725.4	800.53	822.52	337.34	700.51	782.21	685.25	668.83	789.5	1104	977.53	993.5	1676.31	1512.65		0.00793747	0.00665833	0.00454864	0.00228445	0.00240147	0.0026001	0.000983541	0.00186082	0.00215248	0.00260356	0.00265454	0.00313726	0.00373525	0.00412787	0.00432057	0.00615793	0.00593091	0
K00528	fpr; ferredoxin/flavodoxin---NADP+ reductase [EC:1.18.1.2 1.19.1.1]	17373.3	19112.8	17842	13379	17195.1	18929.3	12943.6	14531.9	14065.9	14895.2	13985.3	11239.4	13643.7	11539	11634.9	14171.9	13989.3		0.0444606	0.0517052	0.0673499	0.0421334	0.0515826	0.0598381	0.0377381	0.0386022	0.0387065	0.0565932	0.0555069	0.0446624	0.0461618	0.0487263	0.0505981	0.0520606	0.0548501	0
K00529	hcaD; 3-phenylpropionate/trans-cinnamate dioxygenase ferredoxin reductase component [EC:1.18.1.3]	8606.5	9101.78	7679.27	6856.42	7687.5	7763.58	10191.8	11290.1	11167.1	6565.8	6138.56	8252.73	9595.78	7963.92	5160.79	5808.52	5697.92		0.0220252	0.0246227	0.0289877	0.0215924	0.0230613	0.0245418	0.0297148	0.029991	0.0307296	0.0249463	0.0243636	0.0327941	0.0324662	0.0336297	0.0224435	0.0213376	0.0223408	0
K00531	anfG; nitrogenase delta subunit [EC:1.18.6.1]	129	138	87	176	79	22	48	109	102	22	0	69	93	49	27	31	39		0.000330129	0.000373326	0.000328408	0.000554264	0.000236988	6.95452e-05	0.000139948	0.000289546	0.000280683	8.35875e-05	0	0.000274187	0.000314655	0.000206915	0.000117419	0.000113879	0.000152914	0
K00532	E1.12.7.2; ferredoxin hydrogenase [EC:1.12.7.2]	298	184	0	10	16	14	0	1.5	1.5	0	0	0	0	0	10	33.75	16.54		0.000762623	0.000497768	0	3.14923e-05	4.79975e-05	4.4256e-05	0	3.98458e-06	4.12769e-06	0	0	0	0	0	4.34884e-05	0.000123981	6.48512e-05	0
K00533	E1.12.7.2L; ferredoxin hydrogenase large subunit [EC:1.12.7.2]	0	0	0	0	0	0	0	28	40	26	23	0	9	9	0	42	31		0	0	0	0	0	0	0	7.43788e-05	0.000110072	9.87852e-05	9.12856e-05	0	3.04504e-05	3.80048e-05	0	0.000154287	0.000121547	0
K00534	E1.12.7.2S; ferredoxin hydrogenase small subunit [EC:1.12.7.2]	156.5	188.67	153.67	208.5	127.5	95.5	69.5	118.5	102	40.5	19.5	152.5	185.5	91.5	73.5	91	93.5		0.000400505	0.000510402	0.000580074	0.000656614	0.00038248	0.000301889	0.000202633	0.000314782	0.000280683	0.000153877	7.73943e-05	0.000605994	0.000627617	0.000386382	0.00031964	0.000334289	0.000366602	0
K00537	ARSC1, arsC; arsenate reductase [EC:1.20.4.1]	18463.4	15349.2	7395.34	14248.8	13260.3	11313.3	18773.6	18536.7	16973.1	11625.8	10956.7	12870.1	14313.3	11257.4	9530.48	11900.4	11555.5		0.0472504	0.0415237	0.027916	0.0448727	0.0397788	0.0357629	0.054736	0.0492406	0.0467066	0.0441712	0.0434864	0.0511422	0.0484275	0.047537	0.0414465	0.0437161	0.0453078	0
K00544	BHMT; betaine-homocysteine S-methyltransferase [EC:2.1.1.5]	0	0	0	0	0	0	0	9	15	0	0	0	0	0	0	0	0		0	0	0	0	0	0	0	2.39075e-05	4.12769e-05	0	0	0	0	0	0	0	0	0
K00545	COMT; catechol O-methyltransferase [EC:2.1.1.6]	289.5	221	66.5	65	42	34	12	4	24.5	150	176	166	206	238	36.5	56.5	26		0.00074087	0.000597863	0.000251024	0.0002047	0.000125993	0.000107479	3.49869e-05	1.06255e-05	6.7419e-05	0.000569915	0.000698533	0.000659639	0.000696977	0.00100502	0.000158733	0.000207553	0.000101943	0
K00547	mmuM, BHMT2; homocysteine S-methyltransferase [EC:2.1.1.10]	4856.99	4077.1	1986.12	3785.67	3772.48	3571.04	3494.05	5390.54	6104.38	3756.77	3712.38	4035.3	4250.22	3398.29	3729.93	4520.08	4091.32		0.0124297	0.0110296	0.00749721	0.0119219	0.0113169	0.0112886	0.0101872	0.0143194	0.016798	0.0142736	0.0147342	0.0160352	0.0143801	0.0143501	0.0162209	0.0166045	0.0160415	0
K00548	metH, MTR; 5-methyltetrahydrofolate--homocysteine methyltransferase [EC:2.1.1.13]	29002.8	29186.8	23890.2	29592.7	30668.6	29081.8	27896	29774.1	28386.4	23155	22313.3	20635.4	24181.4	18912.5	19737.1	23124.2	21639.8		0.074222	0.0789579	0.0901808	0.0931943	0.0920011	0.0919318	0.0813328	0.0790915	0.0781136	0.0879757	0.0885603	0.0819996	0.0818151	0.0798626	0.0858337	0.0849471	0.0848468	0
K00549	metE; 5-methyltetrahydropteroyltriglutamate--homocysteine methyltransferase [EC:2.1.1.14]	16703.4	14743.4	8423.6	9784.75	9833.94	8660.56	10750.2	12272.3	11985.6	9960.89	9394.09	13410.2	14400.4	10919.9	8453.03	9956.44	9485.51		0.0427463	0.0398849	0.0317974	0.0308144	0.0295003	0.0273773	0.0313431	0.0325999	0.032982	0.0378457	0.0372846	0.0532886	0.0487219	0.046112	0.0367609	0.036575	0.0371915	0
K00554	trmD; tRNA (guanine37-N1)-methyltransferase [EC:2.1.1.228]	27193.6	27770	23520.3	25164.2	27512.3	27381.2	24459.2	27080.5	26314.4	20309	19461.5	15933.5	19244	15500.7	17411	20656.2	19388.1		0.0695921	0.0751253	0.0887844	0.0792479	0.0825326	0.0865558	0.0713127	0.0719362	0.0724119	0.0771627	0.0772416	0.0633154	0.0651098	0.0654555	0.0757174	0.0758808	0.0760183	0
K00555	TRMT1, trm1; tRNA (guanine26-N2/guanine27-N2)-dimethyltransferase [EC:2.1.1.215 2.1.1.216]	30	59.5	43.5	106	148	136	10	16	23	12	20	0	169	270	424.5	228	62		7.67741e-05	0.000160963	0.000164204	0.000333818	0.000443977	0.000429916	2.91558e-05	4.25022e-05	6.32913e-05	4.55932e-05	7.93788e-05	0	0.000571792	0.00114014	0.00184608	0.000837559	0.000243094	0
K00556	trmH; tRNA (guanosine-2'-O-)-methyltransferase [EC:2.1.1.34]	2238.33	1902.75	1228.16	2496.08	2354.62	1952.42	1946.83	1640.41	1390.69	1163.44	1062.15	2006.16	2119.49	1446.34	873.11	1374.92	1471.29		0.00572819	0.00514744	0.00463606	0.00786073	0.00706349	0.00617188	0.00567613	0.00435756	0.0038269	0.00442041	0.00421561	0.00797194	0.00717105	0.00610754	0.00379702	0.00505078	0.00576874	0
K00557	trmA; tRNA (uracil-5-)-methyltransferase [EC:2.1.1.35]	675.33	653.63	602.17	91.16	122.2	96.48	42	56.08	65.67	119.08	120.33	133.66	152.49	101.33	98.12	206.5	215.53		0.00172826	0.00176824	0.00227307	0.000287084	0.000366581	0.000304987	0.000122454	0.00014897	0.00018071	0.000452436	0.000477582	0.000531129	0.000515932	0.000427892	0.000426708	0.000758579	0.000845065	0
K00558	DNMT1, dcm; DNA (cytosine-5)-methyltransferase 1 [EC:2.1.1.37]	10176.1	9662.1	6731.1	7332.8	7669.59	7384.19	9943.06	11009.6	10409.8	6549.15	6277.97	8616.43	9128.37	7043.05	6021.88	7355.97	7116.05		0.026042	0.0261385	0.0254086	0.0230927	0.0230076	0.0233425	0.0289898	0.0292457	0.0286456	0.024883	0.0249169	0.0342394	0.0308848	0.0297411	0.0261882	0.0270222	0.0279011	0
K00560	thyA, TYMS; thymidylate synthase [EC:2.1.1.45]	14606.6	11934.4	5910.69	12206.4	9932.29	6474.49	13808.6	12295.8	10605.5	7496.21	7191.17	9465.74	11032.6	8482.26	5779.4	7714.77	7340.59		0.0373803	0.0322858	0.0223117	0.0384407	0.0297953	0.0204668	0.04026	0.0326623	0.0291842	0.0284813	0.0285413	0.0376143	0.0373274	0.0358185	0.0251337	0.0283402	0.0287815	0
K00561	ermC, ermA; 23S rRNA (adenine-N6)-dimethyltransferase [EC:2.1.1.184]	521.5	325.33	51	20	25	20	5	63	95	77	59	287.33	350.5	342	31	67.14	61.57		0.00133459	0.000880103	0.000192515	6.29846e-05	7.49961e-05	6.32229e-05	1.45779e-05	0.000167352	0.000261421	0.000292556	0.000234167	0.00114177	0.00118588	0.00144418	0.000134814	0.000246639	0.000241408	0
K00563	rlmA1; 23S rRNA (guanine745-N1)-methyltransferase [EC:2.1.1.187]	1968.5	1981.06	1708.54	532.57	534.41	361.97	585.42	756.73	892.82	920.92	978.47	1107.28	1395.39	1296.03	591.34	914.02	1022.88		0.00503766	0.00535929	0.0064494	0.00167718	0.00160315	0.00114424	0.00170684	0.00201017	0.00245686	0.00349897	0.00388349	0.00440003	0.00472114	0.00547282	0.00257164	0.00335766	0.00401058	0
K00564	rsmC; 16S rRNA (guanine1207-N2)-methyltransferase [EC:2.1.1.172]	4379.49	3517.31	2000.62	2249.89	2485.64	2408.41	2631.39	3275.3	3372.22	954.07	988.56	1880.96	2293.71	2055.61	1103.77	1542.66	1437.3		0.0112077	0.00951525	0.00755195	0.00708542	0.00745653	0.00761333	0.00767202	0.00870046	0.00927966	0.00362492	0.00392353	0.00747443	0.0077605	0.00868033	0.00480012	0.00566697	0.00563547	0
K00566	mnmA, trmU; tRNA-uridine 2-sulfurtransferase [EC:2.8.1.13]	27350.6	27975	23805.3	25343.7	27690.8	27498.7	24513.2	27322.1	26551.2	20382.7	19525.1	15968.8	19276.9	15505.3	17418.3	20852.3	19597.2		0.0699939	0.0756799	0.0898602	0.0798132	0.0830681	0.0869272	0.0714701	0.0725781	0.0730636	0.0774428	0.0774939	0.0634556	0.0652212	0.0654749	0.0757496	0.0766012	0.0768381	0
K00567	ogt, MGMT; methylated-DNA-[protein]-cysteine S-methyltransferase [EC:2.1.1.63]	26279.7	27869	24339.7	24223	26631.7	26180.4	23126.3	25403.3	24560	22234.8	21149.8	18097.9	21458.2	17669.5	18423	21538.1	20170.7		0.0672534	0.0753928	0.0918777	0.0762837	0.079891	0.08276	0.0674265	0.0674809	0.0675841	0.0844797	0.0839423	0.0719161	0.0726012	0.0746141	0.0801189	0.0791204	0.0790868	0
K00568	ubiG; 2-polyprenyl-6-hydroxyphenyl methylase / 3-demethylubiquinone-9 3-methyltransferase [EC:2.1.1.222 2.1.1.64]	12631.5	10419.5	4922.33	6945.65	7041.95	6520.03	10371.8	10430.8	9238.83	6645.24	6252.99	8149.84	9203.01	7201.4	5139.43	6706.03	6567.94		0.0323256	0.0281876	0.0185808	0.0218734	0.0211248	0.0206108	0.0302399	0.0277081	0.0254234	0.0252481	0.0248177	0.0323853	0.0311373	0.0304097	0.0223506	0.0246346	0.0257521	0
K00569	TPMT, tpmT; thiopurine S-methyltransferase [EC:2.1.1.67]	1322.33	972.67	397.67	201.4	444.78	524.52	226	240	212.5	153	180	167.5	237	210.11	134	221.33	177.08		0.00338402	0.00263133	0.00150113	0.000634255	0.00133427	0.00165808	0.00065892	0.000637532	0.000584757	0.000581313	0.000714409	0.0006656	0.000801862	0.000887243	0.000582745	0.000813057	0.000694308	0
K00570	pmtA; phosphatidylethanolamine/phosphatidyl-N-methylethanolamine N-methyltransferase [EC:2.1.1.17 2.1.1.71]	3890	4239	2702.5	3360	3458	3131	9994.5	9542	8171	5957	5434.5	5802	6810	5300.25	4443	5614.75	5710.5		0.00995504	0.0114676	0.0102014	0.0105814	0.0103735	0.00989754	0.0291397	0.0253472	0.0224849	0.0226332	0.0215692	0.0230556	0.0230408	0.0223817	0.0193219	0.0206258	0.0223901	0
K00571	E2.1.1.72; site-specific DNA-methyltransferase (adenine-specific) [EC:2.1.1.72]	9058.26	8662.95	7273.99	5177.5	7359.83	8868.17	5728.03	6427.46	6246.56	4171.72	3889.35	3016.22	3549.06	2871.47	3557.52	4666.54	4746.8		0.0231813	0.0234356	0.0274579	0.0163051	0.0220783	0.0280336	0.0167005	0.0170738	0.0171893	0.0158502	0.0154366	0.0119856	0.0120078	0.0121255	0.0154711	0.0171426	0.0186116	0
K00573	E2.1.1.77, pcm; protein-L-isoaspartate(D-aspartate) O-methyltransferase [EC:2.1.1.77]	26341.7	23588.3	13856	18897	20887.8	20206.5	23704.6	25956.9	24635.3	21199.7	19832.1	18595	21131.7	16442	17559.5	21335	20527.3		0.0674121	0.0638126	0.0523036	0.0595109	0.0626601	0.0638758	0.0691127	0.0689516	0.0677915	0.0805469	0.0787125	0.0738916	0.0714966	0.0694306	0.0763636	0.0783742	0.0804848	0
K00574	cfa; cyclopropane-fatty-acyl-phospholipid synthase [EC:2.1.1.79]	24571.5	20175.5	9022.42	17543	14642.1	10030.9	20468.1	18916.1	16710.7	14517.2	14015	16527.7	19251.1	15304.4	11581.2	13715.1	12686		0.0628819	0.05458	0.0340579	0.0552468	0.0439241	0.031709	0.0596764	0.0502485	0.0459843	0.0551569	0.0556248	0.0656768	0.0651338	0.0646268	0.0503648	0.0503825	0.0497401	0
K00575	cheR; chemotaxis protein methyltransferase CheR [EC:2.1.1.80]	30773.8	26594.8	14744.5	19898.8	21391	20758.4	25104.1	26563.4	24693.4	17044.7	16072.2	17418.7	20195.7	15704.3	15074.9	18342.2	17882.4		0.0787544	0.0719458	0.0556575	0.0626658	0.0641698	0.0656204	0.0731931	0.0705627	0.0679512	0.0647603	0.0637896	0.0692172	0.0683298	0.0663154	0.0655582	0.0673802	0.0701145	0
K00577	mtrA; tetrahydromethanopterin S-methyltransferase subunit A [EC:2.1.1.86]	0	3.5	4.5	49	67	77	10	16	23	0	0	0	0	0	6.5	19	22		0	9.46842e-06	1.69866e-05	0.000154312	0.00020099	0.000243408	2.91558e-05	4.25022e-05	6.32913e-05	0	0	0	0	0	2.82675e-05	6.97966e-05	8.62592e-05	0
K00586	DPH5; diphthine methyl ester synthase [EC:2.1.1.314]	30	59.5	43.5	106	148	136	10	16	23	12	20	0	169	270	424.5	228	62		7.67741e-05	0.000160963	0.000164204	0.000333818	0.000443977	0.000429916	2.91558e-05	4.25022e-05	6.32913e-05	4.55932e-05	7.93788e-05	0	0.000571792	0.00114014	0.00184608	0.000837559	0.000243094	0
K00587	ICMT, STE14; protein-S-isoprenylcysteine O-methyltransferase [EC:2.1.1.100]	0	0	0	0	0	0	134	64	37	0	0	0	39	16	0	0	0		0	0	0	0	0	0	0.000390687	0.000170009	0.000101816	0	0	0	0.000131952	6.75641e-05	0	0	0	0
K00588	E2.1.1.104; caffeoyl-CoA O-methyltransferase [EC:2.1.1.104]	747.17	901	1070.5	582.51	1299.33	1917.17	405.47	510.26	490.4	779.5	690	986.76	878.17	747.74	285	522.92	639.17		0.00191211	0.00243744	0.00404093	0.00183446	0.00389779	0.00606045	0.00118218	0.00135545	0.00134948	0.00296166	0.00273857	0.00392112	0.00297118	0.00315752	0.00123942	0.00192095	0.0025061	0
K00590	E2.1.1.113; site-specific DNA-methyltransferase (cytosine-N4-specific) [EC:2.1.1.113]	98.67	68.67	17.33	38.33	15.33	0	28.67	41	21.67	40.33	37.33	24	69.33	67	61	72.66	84		0.00025251	0.00018577	6.54173e-05	0.00012071	4.59876e-05	0	8.35896e-05	0.000108912	5.96314e-05	0.000153231	0.00014816	9.53695e-05	0.00023457	0.000282924	0.000265279	0.000266917	0.000329353	0
K00594	xyoA, aldO; alditol oxidase [EC:1.1.3.41]	959.5	804.07	437.35	454.42	378.92	137	222.42	255.17	334.25	435.42	446.67	972.09	1049.09	872.42	193.25	227.5	189		0.00245549	0.00217522	0.00165091	0.00143107	0.0011367	0.000433077	0.000648483	0.00067783	0.000919788	0.00165435	0.00177281	0.00386282	0.00354947	0.00368401	0.000840413	0.000835722	0.000741045	0
K00595	cobL; precorrin-6Y C5,15-methyltransferase (decarboxylating) [EC:2.1.1.132]	3840	4126.31	3122.21	2539.09	2306.98	1754.77	5800.45	5736.82	5095.56	3949.54	3685.55	5025.82	5704.77	4475.94	2998.32	3869.84	3781.35		0.00982708	0.0111628	0.0117857	0.00799618	0.00692058	0.00554708	0.0169117	0.0152392	0.0140219	0.015006	0.0146277	0.0199713	0.0193014	0.0189008	0.0130392	0.0142159	0.0148262	0
K00596	E4.1.1.64; 2,2-dialkylglycine decarboxylase (pyruvate) [EC:4.1.1.64]	348	333	152	89.17	109	64.92	373.5	445	464	62.41	67.57	396.17	464.76	491.93	245.47	293.2	216.07		0.000890579	0.000900853	0.00057377	0.000280817	0.000326983	0.000205222	0.00108897	0.00118209	0.00127683	0.000237122	0.000268181	0.00157427	0.00157246	0.0020773	0.00106751	0.00107707	0.000847183	0
K00598	tam; trans-aconitate 2-methyltransferase [EC:2.1.1.144]	3500.83	3398.6	2372.61	1283.07	1631.32	1757.51	3090.89	3049.8	2637.97	2602.25	2514.17	3655.57	3970.92	3231.49	1843.55	2258.45	2305.34		0.0089591	0.00919411	0.00895614	0.00404068	0.00489371	0.00555574	0.00901173	0.00810144	0.00725916	0.00988707	0.00997858	0.0145263	0.0134351	0.0136458	0.00801731	0.00829643	0.00903894	0
K00600	glyA, SHMT; glycine hydroxymethyltransferase [EC:2.1.2.1]	29193.6	29416.7	24252.9	25916.2	28154.6	27752.3	25161	27876.7	27283.8	20551.4	19715.1	17109.2	21021.6	17249.3	18356.8	21322.4	19748.7		0.0747104	0.0795798	0.0915501	0.0816161	0.0844594	0.087729	0.0733588	0.0740512	0.0750793	0.0780835	0.078248	0.0679874	0.0711241	0.0728397	0.0798307	0.0783278	0.0774322	0
K00601	E2.1.2.2; phosphoribosylglycinamide formyltransferase [EC:2.1.2.2]	833	592	138	1397	1514	1632	855	1202	1183	114	103	244	392	417	232	252	167		0.00213176	0.00160152	0.000520923	0.00439947	0.00454177	0.00515899	0.00249282	0.00319298	0.00325537	0.000433135	0.000408801	0.00096959	0.00132629	0.00176089	0.00100893	0.000925723	0.000654786	0
K00602	purH; phosphoribosylaminoimidazolecarboxamide formyltransferase / IMP cyclohydrolase [EC:2.1.2.3 3.5.4.10]	27357.6	27784	23319.3	25118.2	27484.3	27332.2	24543.2	27166.5	26411.4	20331	19468.5	15984.5	19458	15847.7	17749.3	20869.3	19423.9		0.0700118	0.0751632	0.0880257	0.0791031	0.0824486	0.0864009	0.0715576	0.0721647	0.0726788	0.0772463	0.0772694	0.063518	0.0658338	0.0669208	0.0771891	0.0766634	0.0761585	0
K00603	fctD; glutamate formiminotransferase [EC:2.1.2.5]	3168.5	4256	5007.5	3984	4958	5496	3059.5	4617.7	5352.4	3584.5	3604.5	2364.5	2929	2606.5	3218.4	3375.64	2825.32		0.00810862	0.0115136	0.0189023	0.0125465	0.0148732	0.0173737	0.00892021	0.0122664	0.0147287	0.0136191	0.014306	0.00939589	0.00990993	0.0110066	0.0139963	0.0124004	0.0110777	0
K00604	MTFMT, fmt; methionyl-tRNA formyltransferase [EC:2.1.2.9]	30017.2	30128	24490.8	26884.5	29275	28673.9	27583.2	30709.8	30064.7	22601.3	21540	18344.7	21765.3	17765.8	18875.1	22399.1	21066.5		0.0768182	0.0815041	0.0924479	0.0846654	0.0878206	0.0906423	0.0804209	0.0815771	0.082732	0.0858719	0.085491	0.0728967	0.0736402	0.0750204	0.0820847	0.0822833	0.0825991	0
K00605	gcvT, AMT; aminomethyltransferase [EC:2.1.2.10]	26536.1	27704.4	23614.2	25956.7	28193.5	27871	25069.5	29027.2	28992.5	22176.6	21397.1	18371.8	21637.9	17089.9	19704.6	22789.7	21063		0.0679095	0.0749477	0.089139	0.0817437	0.084576	0.0881044	0.0730921	0.0771074	0.0797814	0.0842583	0.0849238	0.0730044	0.0732094	0.0721666	0.085692	0.0837182	0.0825854	0
K00606	panB; 3-methyl-2-oxobutanoate hydroxymethyltransferase [EC:2.1.2.11]	25927.2	26505.5	22550.3	26373.4	27273	25717	26465.5	27474.6	25913.7	20171.2	19295.6	15455.3	18751.9	15170	17557.8	19987.5	18447.4		0.0663513	0.0717045	0.0851229	0.0830558	0.0818146	0.0812953	0.0771623	0.0729832	0.0713091	0.0766392	0.076583	0.061415	0.063445	0.0640593	0.076356	0.0734241	0.0723298	0
K00608	pyrBI; aspartate carbamoyltransferase [EC:2.1.3.2]	0	0	0	0	0	0	0	0	0	0	0	0	0	0	0	15	13		0	0	0	0	0	0	0	0	0	0	0	0	0	0	0	5.51026e-05	5.09713e-05	0
K00609	pyrB, PYR2; aspartate carbamoyltransferase catalytic subunit [EC:2.1.3.2]	27406.6	27798.5	23153.6	25096.5	27523.4	27440.3	24636.9	27224.5	26402.4	20347.8	19503.2	16032.1	19539.3	15917.6	17829.9	20865.6	19353.7		0.0701372	0.0752022	0.0874003	0.0790346	0.0825659	0.0867428	0.0718307	0.0723188	0.072654	0.0773102	0.077407	0.0637074	0.066109	0.0672161	0.0775395	0.0766499	0.0758833	0
K00610	pyrI; aspartate carbamoyltransferase regulatory subunit	190	257.75	320.5	139	199.75	199	32	143.75	175.67	129.75	139.83	65	240.5	314.67	514.5	593.79	420.33		0.000486236	0.000697282	0.00120982	0.000437743	0.000599219	0.000629068	9.32985e-05	0.000381855	0.000483408	0.000492976	0.000554977	0.000258293	0.000813703	0.00132877	0.00223748	0.00218129	0.00164806	0
K00611	OTC, argF, argI; ornithine carbamoyltransferase [EC:2.1.3.3]	20628.7	22491.4	20945.1	20198.4	22976.5	23940.2	18755.5	20227.3	19112.9	17428	16662.2	12247.5	15229.6	12759.5	15141	17335.8	16031.6		0.0527916	0.060845	0.0790638	0.0636094	0.068926	0.0756785	0.0546832	0.0537314	0.0525949	0.0662165	0.0661312	0.0486682	0.0515276	0.0538801	0.0658459	0.063683	0.0628578	0
K00612	E2.1.3.-; carbamoyltransferase [EC:2.1.3.-]	6174.17	5754.2	3484.43	3781.38	3846.87	3358.81	5049.97	6362.55	6552.05	6807.92	6366.92	6089.33	6306.52	4904.44	5865.35	7122.29	6725.72		0.0158005	0.0155666	0.013153	0.0119084	0.01154	0.0106177	0.0147236	0.0169014	0.0180299	0.0258662	0.0252699	0.0241974	0.0213374	0.0207102	0.0255075	0.0261638	0.0263707	0
K00613	GATM; glycine amidinotransferase [EC:2.1.4.1]	45	127.5	189.5	182	130	57	1166	1245	1275	35	32	189	261	290	88	139	166.5		0.000115161	0.000344921	0.000715325	0.00057316	0.00038998	0.000180185	0.00339956	0.0033072	0.00350854	0.00013298	0.000127006	0.000751035	0.000883063	0.0012246	0.000382698	0.000510617	0.000652825	0
K00615	E2.2.1.1, tktA, tktB; transketolase [EC:2.2.1.1]	44147.4	46168.7	39746.7	39008.2	44167.3	44259.4	35296	38233	36739.1	34413.6	32644.5	27936.3	34620.6	28342.2	29971.7	35242.5	32770		0.112979	0.124898	0.150036	0.122846	0.132495	0.13991	0.102908	0.101562	0.101098	0.130752	0.129564	0.111011	0.117135	0.119682	0.130342	0.129464	0.128487	0
K00616	E2.2.1.2, talA, talB; transaldolase [EC:2.2.1.2]	27494.7	27713.6	23218.8	24591.3	26851.3	26813.1	23036.1	25343.9	24583.8	19435.7	18812	15017.5	18477.6	15011.8	17564.9	19767.6	18010		0.0703627	0.0749725	0.0876466	0.0774436	0.0805496	0.08476	0.0671635	0.0673232	0.0676495	0.0738447	0.0746637	0.0596756	0.0625168	0.0633913	0.076387	0.0726164	0.0706148	0
K00619	argA; amino-acid N-acetyltransferase [EC:2.3.1.1]	5636.66	5239.67	3166.8	4721.6	4764.75	4207.5	3193.22	4274.22	4219.3	5274.66	5286.51	4070.73	4554.09	3685.98	5084.78	5506.38	5055.31		0.014425	0.0141747	0.011954	0.0148694	0.0142935	0.0133005	0.00931008	0.011354	0.0116107	0.0200407	0.0209818	0.016176	0.0154082	0.015565	0.0221129	0.0202277	0.0198212	0
K00620	argJ; glutamate N-acetyltransferase / amino-acid N-acetyltransferase [EC:2.3.1.35 2.3.1.1]	23002.3	24395	21700.8	21048.6	23186.2	23330.5	20653.7	21974.7	20607.2	17659.1	16949.7	12973.3	16170.1	13448	15511.5	17512.6	16051.8		0.0588659	0.0659948	0.0819162	0.0662868	0.0695549	0.0737511	0.0602175	0.0583732	0.0567068	0.0670944	0.0672724	0.0515524	0.0547098	0.0567875	0.0674569	0.0643327	0.0629371	0
K00621	GNPNAT1, GNA1; glucosamine-phosphate N-acetyltransferase [EC:2.3.1.4]	0	3.5	4.5	60.4	71.4	78.4	10	16	23	12	20	0	0	0	6.5	19	22		0	9.46842e-06	1.69866e-05	0.000190213	0.000214189	0.000247834	2.91558e-05	4.25022e-05	6.32913e-05	4.55932e-05	7.93788e-05	0	0	0	2.82675e-05	6.97966e-05	8.62592e-05	0
K00622	nat; arylamine N-acetyltransferase [EC:2.3.1.5]	25	46	38	55	42	28	8	0	18	150	176	166	186	196	31	52	22		6.39784e-05	0.000124442	0.000143443	0.000173208	0.000125993	8.8512e-05	2.33246e-05	0	4.95323e-05	0.000569915	0.000698533	0.000659639	0.000629309	0.00082766	0.000134814	0.000191022	8.62592e-05	0
K00624	E2.3.1.7; carnitine O-acetyltransferase [EC:2.3.1.7]	0	38	57	54.5	46	18.25	119	212	263	3.25	0	138	212.75	175	115	92	69		0	0.0001028	0.000215164	0.000171633	0.000137993	5.76909e-05	0.000346954	0.000563154	0.000723722	1.23481e-05	0	0.000548375	0.000719815	0.000738982	0.000500117	0.000337962	0.00027054	0
K00625	E2.3.1.8, pta; phosphate acetyltransferase [EC:2.3.1.8]	6678.07	5080.09	1685.34	7632.43	6080	4340.29	9241.67	9438.49	8767.43	3730.94	3604.59	3524.72	4585.73	3638.15	4654.58	5485.23	4823.32		0.0170901	0.013743	0.00636183	0.0240363	0.0182391	0.0137203	0.0269448	0.0250723	0.0241262	0.0141754	0.0143064	0.0140063	0.0155153	0.015363	0.020242	0.02015	0.0189116	0
K00626	E2.3.1.9, atoB; acetyl-CoA C-acetyltransferase [EC:2.3.1.9]	81751.5	80950.5	64128.4	60495.9	71281.6	74554.3	68798.2	80542.5	81532.1	51710.4	49282.1	56562.8	66194.6	54941.8	46460.4	52737.3	50156.6		0.209213	0.218993	0.242072	0.190516	0.213834	0.235677	0.200587	0.213952	0.22436	0.19647	0.195597	0.224765	0.223962	0.232005	0.202049	0.193731	0.196658	0
K00627	DLAT, aceF, pdhC; pyruvate dehydrogenase E2 component (dihydrolipoamide acetyltransferase) [EC:2.3.1.12]	27191.2	25667.8	18890	25940	26006.8	23841.4	29073.2	30824.4	29830.9	16183.6	15860.5	17404.5	20534.1	16785.5	14807.7	17115.2	15800.2		0.0695861	0.0694383	0.071306	0.081691	0.0780162	0.075366	0.084765	0.0818814	0.0820884	0.0614885	0.0629491	0.0691608	0.0694747	0.0708812	0.0643963	0.0628728	0.0619506	0
K00630	ATS1; glycerol-3-phosphate O-acyltransferase [EC:2.3.1.15]	25	22	0	0	0	0	0	0	0	0	0	0	0	0	0	7	15		6.39784e-05	5.95158e-05	0	0	0	0	0	0	0	0	0	0	0	0	0	2.57145e-05	5.88131e-05	0
K00631	plsB; glycerol-3-phosphate O-acyltransferase [EC:2.3.1.15]	1504	1454.47	1246.82	704.54	1228.17	1615.7	632.66	700.91	824.71	1508.3	1486.47	781.5	971.83	854.02	687.1	1109.5	1156.71		0.00384894	0.00393472	0.0047065	0.00221876	0.00368432	0.00510746	0.00184457	0.00186189	0.00226943	0.00573068	0.00589971	0.00310547	0.00328807	0.00360632	0.00298809	0.00407575	0.00453531	0
K00632	fadA, fadI; acetyl-CoA acyltransferase [EC:2.3.1.16]	24915.9	24078.8	18471.5	20970.8	24649	25923.6	19962.7	25277.2	26755.3	13679.9	13599.2	14775.7	17785.3	14706.9	13306.2	14766.4	13063.4		0.0637632	0.0651395	0.0697263	0.0660418	0.0739431	0.0819482	0.0582028	0.0671459	0.0736252	0.0519757	0.0539742	0.0587146	0.0601746	0.0621035	0.0578664	0.0542444	0.05122	0
K00633	lacA; galactoside O-acetyltransferase [EC:2.3.1.18]	29.5	41.38	48	3	3.5	4.5	0	71	74.67	68.58	77	37	65.5	47.67	60.45	141.67	134.28		7.54945e-05	0.000111944	0.000181191	9.44769e-06	1.04995e-05	1.42252e-05	0	0.000188603	0.000205477	0.000260565	0.000305608	0.000147028	0.000221612	0.000201299	0.000262887	0.000520426	0.000526495	0
K00634	ptb; phosphate butyryltransferase [EC:2.3.1.19]	1612.62	1383	763.5	1123.43	932.5	794.29	3002	2468	1703	788	734.5	698.5	1033.5	699.5	746.9	1012.14	1123.36		0.00412691	0.00374138	0.00288206	0.00353794	0.00279736	0.00251087	0.00875256	0.00655596	0.00468631	0.00299395	0.00291519	0.00277565	0.00349673	0.00295382	0.00324815	0.0037181	0.00440455	0
K00635	E2.3.1.20; diacylglycerol O-acyltransferase [EC:2.3.1.20]	1255	1232.88	990.5	476.5	366.5	283	267	223	300.5	584.5	642	870.5	1043	1063	211.5	275.5	278.5		0.00321172	0.00333526	0.00373894	0.00150061	0.00109944	0.000894604	0.000778459	0.000592374	0.000826915	0.00222077	0.00254806	0.00345913	0.00352887	0.00448879	0.00091978	0.00101205	0.00109196	0
K00638	catB; chloramphenicol O-acetyltransferase type B [EC:2.3.1.28]	20	178.88	428.5	20.4	23.28	26.02	0	0	0	60.75	67	29	56	42	76.12	106.08	84.11		5.11827e-05	0.000483917	0.0016175	6.42443e-05	6.98364e-05	8.2253e-05	0	0	0	0.000230815	0.000265919	0.000115238	0.000189469	0.000177356	0.000331034	0.000389685	0.000329785	0
K00639	kbl, GCAT; glycine C-acetyltransferase [EC:2.3.1.29]	13988.8	10964.5	4776.95	15932.5	14140.9	11294.7	11769	11552.8	10392.8	8762.49	8583.42	8350.59	10050.9	7494	8214.62	9333.32	8317.05		0.0357992	0.0296619	0.018032	0.050175	0.0424204	0.0357042	0.0343135	0.0306887	0.0285988	0.0332925	0.0340671	0.033183	0.0340059	0.0316453	0.0357241	0.034286	0.0326101	0
K00640	cysE; serine O-acetyltransferase [EC:2.3.1.30]	30136	30187.7	24925.4	25217.4	26645.8	25798.5	27624.7	28994	27372.3	21117.6	20160.6	17708.9	21213	16935	18948.9	21776	20395.9		0.077122	0.0816655	0.0940884	0.0794153	0.0799334	0.0815527	0.080542	0.0770193	0.0753231	0.0802348	0.0800163	0.0703705	0.0717716	0.0715123	0.0824057	0.0799941	0.0799697	0
K00641	metX; homoserine O-acetyltransferase/O-succinyltransferase [EC:2.3.1.31 2.3.1.46]	18012.6	17198	11560.2	15553.5	15919.3	14474.1	19797.6	21633.7	20921.1	13429.1	12710.8	14799.9	17204.4	14174.9	10936.3	12447.8	11522.6		0.0460967	0.0465252	0.0436375	0.0489817	0.0477553	0.0457546	0.0577213	0.0574674	0.0575705	0.0510231	0.0504485	0.0588106	0.0582089	0.059857	0.0475602	0.045727	0.0451785	0
K00643	E2.3.1.37, ALAS; 5-aminolevulinate synthase [EC:2.3.1.37]	3831	3589.5	1902.5	3487	2631.5	1715.25	8573.5	7505.5	6092.5	3547.25	3216	5277	5655.25	4269.75	2956.5	3854.75	4054.5		0.00980405	0.00971054	0.00718156	0.0109814	0.00789409	0.00542215	0.0249967	0.0199375	0.0167653	0.0134775	0.0127641	0.0209694	0.0191339	0.0180301	0.0128573	0.0141604	0.0158972	0
K00645	fabD; [acyl-carrier-protein] S-malonyltransferase [EC:2.3.1.39]	29678.4	29209.6	22935.5	25765.3	27603.5	26833.2	26650.3	29464.8	28793.4	20885.8	20037	17201.7	20636.1	16899.9	17956	21208.1	19836		0.0759511	0.0790197	0.0865769	0.0811409	0.0828064	0.0848235	0.0777011	0.0782699	0.0792336	0.079354	0.0795255	0.0683548	0.0698197	0.0713642	0.078088	0.077908	0.0777742	0
K00647	fabB; 3-oxoacyl-[acyl-carrier-protein] synthase I [EC:2.3.1.41]	8517.97	7257.61	3791.16	2920.49	3597.86	3718.73	7059.49	6866.47	6050.05	6062.59	5795.46	6096.67	6775.54	5063.13	3590.68	4725.29	4634.67		0.0217986	0.0196337	0.0143109	0.00919729	0.010793	0.0117554	0.0205825	0.01824	0.0166485	0.0230344	0.0230018	0.0242265	0.0229242	0.0213804	0.0156153	0.0173584	0.0181719	0
K00648	fabH; 3-oxoacyl-[acyl-carrier-protein] synthase III [EC:2.3.1.180]	38328	35769.3	25346.3	33613	34761.5	32408.7	32960	35976.8	35089.5	25053.2	23990.5	23357.4	27422.3	21778.7	21701.3	25934.3	24371.6		0.0980867	0.0967653	0.0956772	0.105855	0.104279	0.102449	0.0960973	0.0955683	0.0965591	0.0951881	0.095217	0.0928162	0.0927803	0.0919661	0.0943755	0.0952697	0.095558	0
K00651	metA; homoserine O-succinyltransferase/O-acetyltransferase [EC:2.3.1.46 2.3.1.31]	3326.5	2351.25	671.5	562.68	830.88	878.41	494.17	812.24	795.6	1889.36	1709.27	1260.22	1384.39	1038.89	962.33	1815.56	2019.21		0.00851297	0.00636075	0.00253478	0.00177201	0.00249251	0.00277678	0.00144079	0.00215762	0.00218933	0.00717849	0.00678399	0.00500778	0.00468392	0.00438698	0.00418502	0.00666947	0.00791706	0
K00652	bioF; 8-amino-7-oxononanoate synthase [EC:2.3.1.47]	18483.6	15853.2	8647.84	16610.9	15767	13768.1	17053.1	16860.7	14990.4	10821.1	10250	11074.1	13298.5	10368.6	8371.86	10705.4	10229.1		0.047302	0.0428872	0.0326439	0.0523116	0.0472984	0.0435229	0.0497197	0.0447886	0.0412506	0.0411142	0.0406817	0.0440055	0.044994	0.0437842	0.0364079	0.0393263	0.0401068	0
K00654	SPT; serine palmitoyltransferase [EC:2.3.1.50]	0	0	0	5	5	0	0	0	0	20.5	18	5.5	18	13.25	0	0	0		0	0	0	1.57461e-05	1.49992e-05	0	0	0	0	7.78883e-05	7.14409e-05	2.18555e-05	6.09009e-05	5.59515e-05	0	0	0	0
K00655	plsC; 1-acyl-sn-glycerol-3-phosphate acyltransferase [EC:2.3.1.51]	45524.4	44350.5	34073.1	40858.9	44339.9	43840.4	42994.7	49034.1	48666.4	31197.5	29977.8	31006.3	36288	28624.8	28677.7	34003.6	31955.5		0.116503	0.11998	0.128619	0.128674	0.133013	0.138586	0.125354	0.130254	0.13392	0.118533	0.11898	0.123211	0.122776	0.120876	0.124715	0.124913	0.125294	0
K00656	E2.3.1.54, pflD; formate C-acetyltransferase [EC:2.3.1.54]	2000.5	1918.61	1573.69	219.18	248.38	182.41	184.17	535.07	650.22	661.05	630.35	910.31	837.91	624.23	538.63	1314.4	1368.74		0.00511955	0.00519034	0.00594037	0.000690248	0.000745101	0.000576624	0.000536962	0.00142135	0.00178927	0.00251161	0.00250182	0.00361733	0.00283497	0.00263597	0.00234242	0.00482846	0.00536665	0
K00657	speG, SAT; diamine N-acetyltransferase [EC:2.3.1.57]	1569.66	1291.08	776.17	622.39	672.67	553.82	1797.99	1989.41	2035	732.33	689.4	1007	1276.09	1158.45	534.97	933.66	1004.62		0.00401697	0.00349271	0.00292989	0.00196005	0.00201791	0.00175071	0.00524218	0.00528464	0.0055999	0.00278244	0.00273619	0.00400155	0.0043175	0.00489185	0.0023265	0.00342981	0.00393899	0
K00658	DLST, sucB; 2-oxoglutarate dehydrogenase E2 component (dihydrolipoamide succinyltransferase) [EC:2.3.1.61]	24262.8	21751.7	13604.6	24684.4	23196.4	19373.2	24815.8	27102.2	26293.8	15986.5	15529.1	16783.8	19988.4	15822.6	15618.9	17701.1	15901		0.0620917	0.058844	0.0513545	0.0777368	0.0695856	0.0612415	0.0723525	0.0719939	0.0723552	0.0607398	0.0616341	0.0666942	0.0676285	0.066815	0.0679242	0.065025	0.0623459	0
K00661	maa; maltose O-acetyltransferase [EC:2.3.1.79]	4464.83	3728.81	1955.58	1383.98	1831.67	2239.24	1919.32	2368.01	2442.75	1161.37	1073.44	2107.56	2273.22	1919.42	1032.8	1949.34	1946.78		0.0114261	0.0100874	0.00738193	0.00435847	0.00549473	0.00707856	0.00559593	0.00629035	0.00672195	0.00441254	0.00426042	0.00837488	0.00769117	0.00810524	0.00449148	0.00716091	0.00763307	0
K00662	aacC; aminoglycoside 3-N-acetyltransferase [EC:2.3.1.81]	422.45	436.86	377.52	208	245.17	240.5	50.64	84.22	65.53	95.31	92.53	428.4	415.08	350.71	108.14	244.17	180.06		0.00108111	0.00118182	0.00142506	0.00065504	0.000735472	0.000760255	0.000147645	0.000223721	0.000180325	0.000362124	0.000367246	0.00170235	0.00140437	0.00148096	0.000470284	0.00089696	0.000705992	0
K00663	aacA; aminoglycoside 6'-N-acetyltransferase [EC:2.3.1.82]	2120.33	1988.36	1335.52	1035.9	1610.57	1853.4	1000.64	1338.22	1509.53	1382.98	1253.2	1749.4	1974.58	1497.46	1013.14	1049.67	974.06		0.00542621	0.00537904	0.00504132	0.00326229	0.00483146	0.00585887	0.00291744	0.00355483	0.00415392	0.00525454	0.00497387	0.00695164	0.00668076	0.0063234	0.00440598	0.00385597	0.00381916	0
K00666	K00666; fatty-acyl-CoA synthase [EC:6.2.1.-]	45717.1	44398.9	32583.3	32043	36801.1	37424	39232.4	47218.2	48213	32064.4	29967.3	35511.7	41127.8	34856.5	26352.3	30108.9	29021.3		0.116996	0.120111	0.122996	0.100911	0.110398	0.118303	0.114385	0.12543	0.132672	0.121826	0.118939	0.141114	0.139151	0.14719	0.114602	0.110605	0.113789	0
K00672	ftr; formylmethanofuran--tetrahydromethanopterin N-formyltransferase [EC:2.3.1.101]	1076	877.07	434.16	364.42	320.1	246.67	2850.32	2230.5	1736.99	241.66	211.09	697.84	759.51	565.33	192.84	326.17	306.5		0.00275363	0.00237271	0.00163887	0.00114764	0.00096025	0.00077976	0.00831033	0.00592507	0.00477984	0.00091817	0.000837803	0.00277303	0.00256971	0.00238725	0.00083863	0.00119819	0.00120175	0
K00673	astA; arginine N-succinyltransferase [EC:2.3.1.109]	7059.24	4903.3	1364.66	2004.62	1868.25	1712.76	1419.33	1110.58	898.69	1216.1	1110.45	2120	2332.01	1800.09	971.21	1393.65	1552.92		0.0180656	0.0132647	0.00515132	0.00631301	0.00560446	0.00541428	0.00413817	0.00295013	0.00247301	0.00462049	0.00440731	0.00842431	0.00789008	0.00760134	0.00422364	0.00511958	0.0060888	0
K00674	dapD; 2,3,4,5-tetrahydropyridine-2,6-dicarboxylate N-succinyltransferase [EC:2.3.1.117]	18726.3	16785.9	10426	13739.8	14174.6	13162	16679.5	19508.8	19719.9	11660.2	11254.5	13492.3	15267	12347	9940.38	11875.5	11258.7		0.0479231	0.0454103	0.0393559	0.0432698	0.0425217	0.0416071	0.0486305	0.0518228	0.054265	0.0443021	0.0446685	0.0536148	0.0516541	0.0521383	0.0432291	0.0436246	0.0441438	0
K00675	nhoA; N-hydroxyarylamine O-acetyltransferase [EC:2.3.1.118]	1739.33	1491.35	792.68	1315.48	865.43	458.9	1319.45	1313.14	1173.68	843.05	783.68	2257.92	2290.43	1849.73	824.73	1002.46	1051.99		0.00445118	0.00403449	0.00299221	0.00414275	0.00259616	0.00145065	0.00384696	0.00348821	0.00322973	0.00320311	0.00311038	0.00897237	0.0077494	0.00781095	0.00358662	0.00368254	0.00412472	0
K00677	lpxA; UDP-N-acetylglucosamine acyltransferase [EC:2.3.1.129]	17816.8	17147.4	12702.7	20527.1	19004.7	15922.6	19569.5	20212.8	18710.7	15171.1	14596.5	11162.5	13629.8	10432.9	13943.5	15969.8	14446.6		0.0455956	0.0463881	0.04795	0.0646447	0.057011	0.0503337	0.0570563	0.0536931	0.051488	0.0576417	0.0579326	0.0443568	0.0461147	0.0440554	0.0606382	0.0586651	0.0566434	0
K00680	ytmI; uncharacterized N-acetyltransferase [EC:2.3.1.-]	7406.74	7446.43	5235.21	5078.92	4707.6	4068.17	9382.83	9300.6	8118.36	5912.9	5333.88	6178.6	7608.78	6020.24	4614.39	5831.57	5724.06		0.0189549	0.0201446	0.0197619	0.0159947	0.0141221	0.0128601	0.0273564	0.024706	0.0223401	0.0224657	0.0211698	0.0245521	0.0257434	0.025422	0.0200672	0.0214223	0.0224433	0
K00681	ggt; gamma-glutamyltranspeptidase / glutathione hydrolase [EC:2.3.2.2 3.4.19.13]	34998.1	31144.6	17279	29874.2	30517	27899.1	37144	42373.1	41205.4	26651	25075.9	29809.8	33757.6	26033	24250	29420.8	27886.3		0.0895649	0.0842543	0.0652248	0.0940809	0.0915461	0.0881932	0.108296	0.112559	0.113389	0.101259	0.0995248	0.118456	0.114215	0.109931	0.105459	0.108078	0.109339	0
K00682	GGCT; gamma-glutamylcyclotransferase [EC:4.3.2.9]	0	0	0	0	0	0	0	0	0	6	18	0	0	0	0	0	0		0	0	0	0	0	0	0	0	0	2.27966e-05	7.14409e-05	0	0	0	0	0	0	0
K00683	QPCT; glutaminyl-peptide cyclotransferase [EC:2.3.2.5]	232.33	258.66	258	60.33	61.67	44.67	42	38.33	44	52	70	322.66	261.66	245.33	140	68	102		0.000594564	0.000699743	0.000973899	0.000189993	0.000185	0.000141208	0.000122454	0.000101819	0.000121079	0.00019757	0.000277826	0.00128216	0.000885296	0.00103597	0.000608838	0.000249798	0.000399929	0
K00684	aat; leucyl/phenylalanyl-tRNA---protein transferase [EC:2.3.2.6]	13798.3	12876	8924.66	14467.8	12932.6	10236.7	16739.5	16666.2	15391.7	9163.77	8714.14	10201.5	11939.5	9117.22	7980.82	9484.66	8782.55		0.0353117	0.0348331	0.0336888	0.0455624	0.0387959	0.0323597	0.0488053	0.044272	0.0423548	0.0348171	0.0345859	0.0405381	0.0403959	0.0384998	0.0347073	0.0348419	0.0344353	0
K00685	ATE1; arginyl-tRNA---protein transferase [EC:2.3.2.8]	7928.78	6752.64	3333.33	5432.13	4821.87	3653.2	9086.49	8943.33	8026.18	5117.85	4822.31	6918.85	7568.69	5690.71	4113.46	5224.36	5175.16		0.0202908	0.0182677	0.0125827	0.017107	0.0144649	0.0115483	0.0264924	0.0237569	0.0220864	0.0194449	0.0191394	0.0274936	0.0256078	0.0240305	0.0178888	0.0191917	0.0202911	0
K00686	tgl; protein-glutamine gamma-glutamyltransferase [EC:2.3.2.13]	87	64	40	3	16.5	9.5	0	0	0	21	22.5	49	48.5	33	4.5	51.5	66.67		0.000222645	0.000173137	0.000150992	9.44769e-06	4.94974e-05	3.00309e-05	0	0	0	7.9788e-05	8.93011e-05	0.000194713	0.000164094	0.000139351	1.95698e-05	0.000189186	0.000261405	0
K00687	pbp2B, penA; penicillin-binding protein 2B	1017	612	32.5	9	5.5	15.5	25.17	28.83	37.17	46	52	68	51	45	52	78.6	74.4		0.00260264	0.00165562	0.000122681	2.83431e-05	1.64991e-05	4.89977e-05	7.33851e-05	7.65836e-05	0.000102284	0.000174774	0.000206385	0.000270214	0.000172553	0.000190024	0.00022614	0.000288738	0.000291713	0
K00688	PYG, glgP; glycogen phosphorylase [EC:2.4.1.1]	20781	22980.5	21509.3	22430.9	24360.7	24337.7	21712	24367.8	23790.6	19504.3	18668.1	14121.1	16898.5	13766.6	16043.1	18982.1	17779		0.0531814	0.0621683	0.0811933	0.07064	0.0730784	0.0769348	0.0633031	0.0647301	0.0654668	0.0741054	0.0740926	0.0561136	0.0571741	0.0581331	0.0697688	0.0697307	0.0697093	0
K00689	E2.4.1.5; dextransucrase [EC:2.4.1.5]	1017	601	0	9	0	11	21	12.56	7.56	49.11	57.44	71.22	39.89	25.22	47.33	58	66.89		0.00260264	0.00162586	0	2.83431e-05	0	3.47726e-05	6.12271e-05	3.33642e-05	2.08036e-05	0.00018659	0.000227976	0.000283009	0.000134963	0.000106498	0.000205831	0.000213063	0.000262267	0
K00690	E2.4.1.7; sucrose phosphorylase [EC:2.4.1.7]	1017	622.25	60	9	3.75	14	20	16.75	12.67	129.75	125.83	78	93.5	96.67	104.95	201.42	232.78		0.00260264	0.00168335	0.000226488	2.83431e-05	1.12494e-05	4.4256e-05	5.83115e-05	4.44945e-05	3.48653e-05	0.000492976	0.000499411	0.000309951	0.000316346	0.000408214	0.000456411	0.000739917	0.000912701	0
K00691	mapA; maltose phosphorylase [EC:2.4.1.8]	810	632.17	230.5	275.17	168.17	25	63.67	46.23	49.56	66.61	84.44	231.23	357.23	195.89	47.73	220.64	221.46		0.0020729	0.00171019	0.000870092	0.000866573	0.000504484	7.90286e-05	0.000185635	0.000122805	0.000136379	0.00025308	0.000335137	0.000918846	0.00120865	0.000827195	0.00020757	0.000810522	0.000868316	0
K00692	sacB; levansucrase [EC:2.4.1.10]	643	506.15	303.6	231.25	146.25	81.25	201.75	171	197.75	84.75	112.75	544	669.75	528.5	139	188.1	246.4		0.00164552	0.00136927	0.00114603	0.000728259	0.000438727	0.000256843	0.000588218	0.000454242	0.000544168	0.000322002	0.000447498	0.00216171	0.00226602	0.00223173	0.000604489	0.000690986	0.000966103	0
K00693	GYS; glycogen synthase [EC:2.4.1.11]	426.66	360	269.67	408.66	299.69	110.67	327.99	401	379.66	97.33	104.67	137.68	132.68	75.66	40	54	61		0.00109188	0.000973895	0.00101795	0.00128696	0.000899023	0.000349844	0.00095628	0.00106521	0.00104475	0.000369799	0.000415429	0.000547103	0.000448907	0.000319494	0.000173954	0.000198369	0.000239173	0
K00694	bcsA; cellulose synthase (UDP-forming) [EC:2.4.1.12]	2619.83	2456.93	1803.04	1078	817.25	273.25	2708.25	2811.14	2952.92	1073.64	1013.18	1469.06	1684.76	1535.49	879.69	1185.81	1212.36		0.0067045	0.00664664	0.00680612	0.00339487	0.00245162	0.000863783	0.00789611	0.00746747	0.00812583	0.00407922	0.00402125	0.00583765	0.00570019	0.006484	0.00382563	0.00435608	0.00475351	0
K00695	E2.4.1.13; sucrose synthase [EC:2.4.1.13]	0	56	136	0	0	0	6	5	0	8	7	9	0	15	0	0	0		0	0.000151495	0.000513373	0	0	0	1.74935e-05	1.32819e-05	0	3.03954e-05	2.77826e-05	3.57636e-05	0	6.33413e-05	0	0	0	0
K00696	E2.4.1.14; sucrose-phosphate synthase [EC:2.4.1.14]	167	283	325	310	185	64	1060	1121	1145	33	49.5	332	292.5	236.5	55.5	116.33	174.33		0.000427376	0.000765589	0.00122681	0.000976261	0.000554971	0.000202313	0.00309051	0.00297781	0.00315081	0.000125381	0.000196462	0.00131928	0.000989639	0.000998681	0.000241361	0.000427339	0.000683526	0
K00697	otsA; trehalose 6-phosphate synthase [EC:2.4.1.15 2.4.1.347]	10573.5	10564.4	8231.11	8035.16	9001.57	8796.49	11702.6	13268	13354.8	6464.7	6174.57	8105.91	9388.93	7965.1	5616.34	6354.99	5911.89		0.0270589	0.0285795	0.0310708	0.0253046	0.0270033	0.027807	0.0341197	0.0352449	0.0367497	0.0245622	0.0245065	0.0322107	0.0317663	0.0336347	0.0244246	0.0233451	0.0231798	0
K00700	GBE1, glgB; 1,4-alpha-glucan branching enzyme [EC:2.4.1.18]	14471.8	13349.7	8445.52	14709.5	13276	10735.8	16187	16390.7	14691.2	11399.1	10904.7	10466.6	12711.8	9914.52	8910.26	11276.7	10816.4		0.0370353	0.0361146	0.0318802	0.0463237	0.0398259	0.0339375	0.0471945	0.0435401	0.0404272	0.0433103	0.0432802	0.0415916	0.0430087	0.0418666	0.0387493	0.0414249	0.0424096	0
K00701	cgt; cyclomaltodextrin glucanotransferase [EC:2.4.1.19]	0	0	0	0	0	0	0	3	3.5	0	0	0	0	0	0	0	0		0	0	0	0	0	0	0	7.96916e-06	9.63129e-06	0	0	0	0	0	0	0	0	0
K00702	E2.4.1.20; cellobiose phosphorylase [EC:2.4.1.20]	0	0	0	0	0	0	0	3	3.5	33.5	35.5	0	7	7	45.9	97.37	100.6		0	0	0	0	0	0	0	7.96916e-06	9.63129e-06	0.000127281	0.000140897	0	2.36837e-05	2.95593e-05	0.000199612	0.000357689	0.00039444	0
K00703	glgA; starch synthase [EC:2.4.1.21]	19284.5	19840.9	16392.2	22636.4	23333.1	22289.7	21334.6	22479.7	20954.6	17802	16767.7	12934.2	15692.2	11945.6	15118.5	18168.2	17209.7		0.0493516	0.0536749	0.0618771	0.0712871	0.0699957	0.0704608	0.0622028	0.0597149	0.0576629	0.0676377	0.0665498	0.0513972	0.0530928	0.0504433	0.0657478	0.0667408	0.0674771	0
K00705	malQ; 4-alpha-glucanotransferase [EC:2.4.1.25]	12751.1	11617.3	7339.45	15142.9	13902.6	11679.2	13245.7	14952.1	14416.5	11190.4	10738.8	9319.59	10712.1	8213.32	10266.8	12294.9	11483.2		0.0326319	0.0314279	0.027705	0.0476884	0.0417055	0.0369196	0.0386189	0.0397185	0.0396713	0.0425172	0.0426215	0.0370335	0.0362432	0.0346828	0.0446485	0.0451655	0.0450242	0
K00709	ABO; histo-blood group ABO system transferase [EC:2.4.1.40 2.4.1.37]	0	0	0	0	0	0	0	0	0	0	0	0	0	0	1.4	1	0		0	0	0	0	0	0	0	0	0	0	0	0	0	0	6.08838e-06	3.67351e-06	0	0
K00712	tagE; poly(glycerol-phosphate) alpha-glucosyltransferase [EC:2.4.1.52]	33	57	81	11	18	20	56	109.24	175.24	17.44	49.76	98.88	103.56	106.88	55.32	174.6	227.96		8.44515e-05	0.0001542	0.000305759	3.46415e-05	5.39972e-05	6.32229e-05	0.000163272	0.000290184	0.000482225	6.62621e-05	0.000197494	0.000392923	0.000350383	0.000451328	0.000240578	0.000641394	0.000893802	0
K00713	waaD; UDP-glucose:(glucosyl)LPS alpha-1,2-glucosyltransferase [EC:2.4.1.-]	0	0	0	0	0	0	0	0	0	2.75	1.5	0	1.5	3	1.62	1.75	2.12		0	0	0	0	0	0	0	0	0	1.04484e-05	5.95341e-06	0	5.07507e-06	1.26683e-05	7.04512e-06	6.42863e-06	8.31225e-06	0
K00720	UGCG; ceramide glucosyltransferase [EC:2.4.1.80]	2831	3655.5	3045.99	3102.65	3089.82	2921.34	8073.33	7123.93	5784.88	6267.02	6135.62	5529	5676.18	4506.12	4873.76	5962.65	5516.64		0.00724491	0.00988909	0.011498	0.00977096	0.00926898	0.00923478	0.0235384	0.0189239	0.0159188	0.0238111	0.0243519	0.0219708	0.0192047	0.0190282	0.0211952	0.0219038	0.02163	0
K00721	DPM1; dolichol-phosphate mannosyltransferase [EC:2.4.1.83]	26132.6	26914.6	22958	31160	31912.3	30164	25202.8	28873.3	28313.2	21057.1	20038.8	17095.8	20950.7	16612.7	19018.9	21339.7	20027.3		0.0668769	0.0728111	0.0866619	0.0981299	0.0957319	0.0953528	0.0734807	0.0766987	0.077912	0.080005	0.0795326	0.067934	0.0708841	0.0701513	0.0827102	0.0783914	0.0785245	0
K00729	ALG5; dolichyl-phosphate beta-glucosyltransferase [EC:2.4.1.117]	3	5.25	4.75	98	47	0	4.14	5	4.86	37.25	31.25	39.18	37.25	58.57	33.25	70	82		7.67741e-06	1.42026e-05	1.79303e-05	0.000308624	0.000140993	0	1.20705e-05	1.32819e-05	1.33737e-05	0.000141529	0.000124029	0.000155691	0.000126031	0.000247327	0.000144599	0.000257145	0.000321511	0
K00737	MGAT3; beta-1,4-mannosyl-glycoprotein beta-1,4-N-acetylglucosaminyltransferase [EC:2.4.1.144]	0	28.25	56	0	3.75	3	9	18.75	23	0	6	27	33	23	8	28	25		0	7.64237e-05	0.000211389	0	1.12494e-05	9.48343e-06	2.62402e-05	4.98072e-05	6.32913e-05	0	2.38136e-05	0.000107291	0.000111652	9.71233e-05	3.47907e-05	0.000102858	9.80218e-05	0
K00748	lpxB; lipid-A-disaccharide synthase [EC:2.4.1.182]	17533.3	17780	14392.8	17499.3	17853.2	16644.4	16718	18585.8	17795.5	16307.4	15391	11225	13519	10366.4	13665.8	16260.2	15242.9		0.0448701	0.0480997	0.0543301	0.0551093	0.0535567	0.0526152	0.0487426	0.0493712	0.0489696	0.0619588	0.0610859	0.0446052	0.04574	0.0437746	0.0594304	0.0597321	0.0597653	0
K00752	hasA; hyaluronan synthase [EC:2.4.1.212]	174	190.17	134.16	217.32	270.32	317.34	89.33	137.33	169.02	273.36	248.32	103	167	161.01	113.49	194	201.34		0.00044529	0.00051446	0.000506428	0.00068439	0.000810918	0.00100316	0.000260448	0.000364801	0.000465109	0.00103861	0.000985567	0.000409294	0.000565025	0.000679906	0.00049355	0.00071266	0.000789428	0
K00754	bshA; L-malate glycosyltransferase [EC:2.4.1.-]	1963.5	1579.94	830.26	428	628.5	761.34	488	599.2	669.22	385.8	441.2	754.34	1068.34	581.44	578.68	1038.5	849.63		0.00502486	0.00427415	0.00313407	0.00134787	0.0018854	0.00240671	0.0014228	0.00159171	0.00184156	0.00146582	0.0017511	0.00299754	0.0036146	0.00245528	0.00251659	0.00381494	0.00333129	0
K00756	pdp; pyrimidine-nucleoside phosphorylase [EC:2.4.2.2]	6094.99	5208.15	2930.33	5303.77	5418.01	5003.12	4026.65	6231.83	6729.85	6076.99	5957.34	3624	4106.16	3138.35	6392.85	7139.75	6604.37		0.0155979	0.0140894	0.0110614	0.0167028	0.0162532	0.0158156	0.01174	0.0165541	0.0185192	0.0230891	0.0236443	0.0144008	0.0138927	0.0132525	0.0278015	0.0262279	0.0258949	0
K00757	udp, UPP; uridine phosphorylase [EC:2.4.2.3]	1618.66	1330.58	684.67	2342.24	1812.4	1080.79	1926.32	1673.58	1460.83	436.83	455.33	1407.17	1710.67	1154.99	645.29	1097.04	1030.67		0.00414237	0.00359957	0.00258449	0.00737625	0.00543692	0.00341653	0.00561633	0.00444567	0.00401991	0.00165971	0.00180718	0.00559171	0.00578785	0.00487724	0.00280626	0.00402998	0.00404112	0
K00758	deoA, TYMP; thymidine phosphorylase [EC:2.4.2.4]	5734.95	5230.42	3012.95	3157.65	3023.45	2642.19	3822.39	4739.17	4768.11	5203.39	5065.45	4723.07	5749.08	4464.57	4075.6	5160.17	5138.51		0.0146765	0.0141497	0.0113733	0.00994416	0.00906988	0.00835234	0.0111445	0.0125891	0.0131209	0.0197699	0.0201045	0.0187682	0.0194513	0.0188528	0.0177241	0.0189559	0.0201474	0
K00759	APRT, apt; adenine phosphoribosyltransferase [EC:2.4.2.7]	17593.5	19619.6	18485.8	18950.3	20983.4	21370.7	18725	20310.9	19082.2	16479.4	15669	12586.3	15161.2	11933.7	14784	17570.2	16348.6		0.0450241	0.0530761	0.0697804	0.0596789	0.0629468	0.067556	0.0545941	0.0539537	0.0525103	0.0626125	0.0621891	0.0500145	0.0512962	0.0503932	0.064293	0.0645444	0.0641008	0
K00760	hprT, hpt, HPRT1; hypoxanthine phosphoribosyltransferase [EC:2.4.2.8]	23327.1	24208.4	21739.5	22023.2	24697.5	25131	18373	21407.6	21578	16089	15605.6	11085	14089.7	11638.1	14492.6	17005.2	15617.2		0.0596972	0.06549	0.0820621	0.0693562	0.0740886	0.0794427	0.053568	0.0568667	0.0593781	0.0611289	0.0619378	0.0440489	0.0476709	0.049145	0.0630261	0.0624685	0.061233	0
K00761	upp, UPRT; uracil phosphoribosyltransferase [EC:2.4.2.9]	14380.6	12616.4	7716.12	12624.6	10952.5	8272.98	13313.9	13524.7	12345.4	7991.65	7723.72	9322.15	11407.7	9066.65	6932.63	8773.24	8103.44		0.0368019	0.0341306	0.0291268	0.0397577	0.0328557	0.0261521	0.0388176	0.0359267	0.033972	0.0303637	0.030655	0.0370437	0.0385965	0.0382862	0.0301489	0.0322285	0.0317725	0
K00762	pyrE; orotate phosphoribosyltransferase [EC:2.4.2.10]	27231.8	27717.7	23024.6	26111.1	28373	27818.8	25523.5	29664.3	29705.2	20804.7	19996.4	16958.3	20539.7	16615.8	19851.6	22742.9	20825		0.0696898	0.0749837	0.0869134	0.0822297	0.0851145	0.0879393	0.0744158	0.0787999	0.0817428	0.0790459	0.0793644	0.0673878	0.0694935	0.0701646	0.0863316	0.0835461	0.081652	0
K00763	pncB, NAPRT1; nicotinate phosphoribosyltransferase [EC:6.3.4.21]	18357.1	19220.4	16661.3	15620.6	17968.6	18444.4	16010.9	19864.3	20591.1	15303.1	14688	11982.4	14459.9	12105.3	14147.6	16507.4	15466.2		0.0469783	0.0519963	0.0628931	0.0491929	0.0539031	0.0583055	0.046681	0.0527673	0.0566624	0.0581431	0.0582956	0.0476148	0.0489234	0.0511178	0.0615259	0.0606401	0.0606409	0
K00764	purF, PPAT; amidophosphoribosyltransferase [EC:2.4.2.14]	26497.6	27102	22819.3	24806	27128.5	26938.7	24006.2	26801.5	26192.4	20200.8	19337.6	16026	19495.7	15865.1	17653.8	20839.5	19346.3		0.067811	0.0733182	0.0861383	0.0781197	0.0813814	0.085157	0.0699919	0.0711951	0.0720761	0.0767517	0.0767498	0.0636829	0.0659613	0.0669944	0.0767736	0.0765539	0.0758543	0
K00765	hisG; ATP phosphoribosyltransferase [EC:2.4.2.17]	26697.1	27231.5	22856.8	24809.7	27274.8	27306.7	24382.5	26937	26205	20199.4	19347.1	15880.8	19362.6	15727.9	17629.1	20336.7	18861		0.0683215	0.0736685	0.0862798	0.0781315	0.0818202	0.0863203	0.0710891	0.0715551	0.0721107	0.0767462	0.0767874	0.0631059	0.0655111	0.0664152	0.0766662	0.0747071	0.0739514	0
K00766	trpD; anthranilate phosphoribosyltransferase [EC:2.4.2.18]	26793.6	27264.3	22833.8	25145	27366.8	27151.2	24493.2	27009.1	26271.5	20132.3	19289.3	15990.3	19435.3	15788.4	17690.5	20251.5	18718.6		0.0685685	0.0737571	0.086193	0.0791873	0.0820962	0.0858287	0.0714118	0.0717466	0.0722937	0.0764914	0.0765579	0.063541	0.065757	0.0666707	0.0769332	0.074394	0.0733931	0
K00767	nadC, QPRT; nicotinate-nucleotide pyrophosphorylase (carboxylating) [EC:2.4.2.19]	26895.6	27434.5	23079.3	25152	27541	27458.7	24334	26911.1	26124.7	20250.4	19420.1	15776.3	19193.6	15553.4	17684.1	20427	18959.5		0.0688295	0.0742177	0.0871197	0.0792093	0.0826189	0.0868008	0.0709477	0.0714863	0.0718898	0.07694	0.0770772	0.0626906	0.0649393	0.0656783	0.0769054	0.0750386	0.0743377	0
K00768	E2.4.2.21, cobU, cobT; nicotinate-nucleotide--dimethylbenzimidazole phosphoribosyltransferase [EC:2.4.2.21]	13332.8	12813.2	9018.38	11040.1	11823.7	11481.6	13040.1	15196.8	14944.4	8889.03	8572.72	9256.33	11313.2	9436.8	7598.18	9046.66	8544.22		0.0341204	0.034663	0.0340426	0.0347678	0.0354693	0.0362952	0.0380195	0.0403684	0.0411241	0.0337733	0.0340246	0.0367822	0.0382768	0.0398493	0.0330433	0.033233	0.0335008	0
K00769	gpt; xanthine phosphoribosyltransferase [EC:2.4.2.22]	1767.5	1894.75	1251	1660	1515.75	1272.5	3957.5	3567.25	2785.17	3451.08	3219.83	3001	3363.83	2487.25	2360.52	3038.5	3101.78		0.00452327	0.0051258	0.00472228	0.00522772	0.00454701	0.00402256	0.0115384	0.00947599	0.00766422	0.0131121	0.0127793	0.0119252	0.0113811	0.010503	0.0102655	0.0111619	0.0121617	0
K00772	mtaP, MTAP; 5'-methylthioadenosine phosphorylase [EC:2.4.2.28]	12410	15040.4	15321.2	12056.5	14322.5	15306	12379.8	13881.7	13284.9	14327.2	13464.2	9816.91	11368.2	9035.07	12271	14360	13692.2		0.0317589	0.0406882	0.0578345	0.0379686	0.0429652	0.0483845	0.0360943	0.0368752	0.0365573	0.0544351	0.0534385	0.0390098	0.0384631	0.0381529	0.0533645	0.0527515	0.0536856	0
K00773	tgt, QTRT1; queuine tRNA-ribosyltransferase [EC:2.4.2.29]	26779.1	27201	22895.3	26196.6	28563.3	28585.6	24671.1	27283.1	26355.4	19892.5	19015.5	14822.2	18237.8	14659.5	17429.8	20665.6	19357.7		0.0685314	0.0735859	0.0864251	0.082499	0.0856855	0.0903631	0.0719304	0.0724745	0.0725246	0.07558	0.0754714	0.0588996	0.0617055	0.0619036	0.0757995	0.0759151	0.0758991	0
K00782	lldG; L-lactate dehydrogenase complex protein LldG	8300.77	7448.92	4539.46	6250.93	5677.08	4421.57	8970.78	8656.66	7683.7	5691.93	5550.79	6480.99	7545.11	5545.81	4799	5806.03	5393.75		0.0212428	0.0201513	0.0171356	0.0196856	0.0170304	0.0139772	0.026155	0.0229954	0.021144	0.0216261	0.0220307	0.0257537	0.025528	0.0234186	0.0208701	0.0213285	0.0211482	0
K00783	rlmH; 23S rRNA (pseudouridine1915-N3)-methyltransferase [EC:2.1.1.177]	16670.8	14158.2	7339	16162.5	14926.2	12595.3	17457.8	18249.9	16966.3	12490.5	11887.7	11825.2	13651.2	10397.9	11889.1	14490.6	13601.9		0.0426628	0.0383017	0.0277033	0.0508994	0.0447763	0.0398156	0.0508996	0.0484788	0.0466877	0.0474569	0.0471817	0.0469902	0.0461873	0.0439079	0.0517039	0.0532313	0.0533312	0
K00784	rnz; ribonuclease Z [EC:3.1.26.11]	10735.1	9813.83	7193.62	8283.76	9872.62	10387.4	6789.45	7526.87	7240.93	3936.4	3740.48	4779.31	6054.06	5045.55	4049.66	5032.29	4707.96		0.0274726	0.026549	0.0271545	0.0260875	0.0296163	0.032836	0.0197952	0.0199943	0.0199256	0.0149561	0.0148457	0.0189917	0.0204832	0.0213061	0.0176113	0.0184861	0.0184593	0
K00785	lst; beta-galactosamide-alpha-2,3-sialyltransferase [EC:2.4.99.-]	0	11	40	0	0	0	0	16	36	59	76	0	32	73	57	73	67		0	2.97579e-05	0.000150992	0	0	0	0	4.25022e-05	9.90647e-05	0.000224166	0.000301639	0	0.000108268	0.000308261	0.000247884	0.000268166	0.000262698	0
K00786	E2.4.-.-; glycosyltransferase [EC:2.4.-.-]	4449.12	2895.67	338.67	604.4	514.4	384.9	983	1068	1209	346.33	377.67	641.5	805.34	643.41	442.5	506	375		0.0113859	0.00783355	0.00127841	0.00190339	0.00154312	0.00121672	0.00286601	0.00283702	0.00332692	0.00131586	0.00149895	0.00254915	0.00272477	0.00271696	0.00192436	0.00185879	0.00147033	0
K00788	thiE; thiamine-phosphate pyrophosphorylase [EC:2.5.1.3]	29551.9	30829.2	25416.3	30251.4	30687.2	28259.5	33051.4	36224	35136.2	26143.8	25105.3	23715.2	27679.7	21711	23874.2	28125.6	26567.5		0.0756274	0.0834012	0.0959414	0.0952686	0.0920569	0.0893325	0.0963638	0.0962249	0.0966876	0.0993316	0.0996414	0.0942378	0.093651	0.0916801	0.103825	0.10332	0.104168	0
K00789	metK; S-adenosylmethionine synthetase [EC:2.5.1.6]	27110.6	27656.5	23263.8	25256.7	27592.3	27431.2	24639.3	27314.5	26585.3	20481.5	19640.5	16484.4	19957.5	16221.2	18183	21320	19860.4		0.0693797	0.0748182	0.0878162	0.0795392	0.0827726	0.0867138	0.0718379	0.0725578	0.0731572	0.0778181	0.0779521	0.0655046	0.0675238	0.0684983	0.0790748	0.0783191	0.0778699	0
K00790	murA; UDP-N-acetylglucosamine 1-carboxyvinyltransferase [EC:2.5.1.7]	28785.1	28967.8	23899.1	25342.6	27668.4	27563.8	24765.8	27435	26761.9	20635	19741.1	17298.1	20645.2	16797.1	17896.2	21476.4	20124.7		0.073665	0.0783655	0.0902145	0.0798096	0.0830008	0.0871333	0.0722065	0.0728778	0.0736432	0.0784011	0.0783512	0.0687381	0.0698505	0.0709301	0.0778275	0.0788937	0.0789063	0
K00791	miaA, TRIT1; tRNA dimethylallyltransferase [EC:2.5.1.75]	27992.6	28279.7	23447.3	25252.9	27549	27381.2	24498.9	27182.2	26420.4	20348	19496.5	16076.5	19328.3	15587.3	17390	20789.3	19509.4		0.0716369	0.0765041	0.0885089	0.0795272	0.0826426	0.0865558	0.0714283	0.0722063	0.0727036	0.0773109	0.0773806	0.0638836	0.0653951	0.0658215	0.0756263	0.0763695	0.0764938	0
K00793	ribE, RIB5; riboflavin synthase [EC:2.5.1.9]	26391.6	26899.4	22545.8	24559	27045.9	27051.8	23915	26585.2	25948.7	20112.3	19310.5	15619.5	19075.8	15490	17560.1	20432.8	18842.9		0.0675397	0.07277	0.0851059	0.0773419	0.0811336	0.0855146	0.0697261	0.0706205	0.0714056	0.0764154	0.0766423	0.0620676	0.0645408	0.0654104	0.0763662	0.07506	0.0738805	0
K00794	ribH, RIB4; 6,7-dimethyl-8-ribityllumazine synthase [EC:2.5.1.78]	28041.4	28400	23497.3	25194	27868.5	27850.2	25145	27787.7	26951.7	20969.2	19971.2	16763.5	20255	16482	18247.6	21056.2	19564.3		0.0717618	0.0768296	0.0886976	0.0793416	0.0836013	0.0880384	0.0733123	0.0738148	0.0741657	0.0796709	0.0792645	0.0666136	0.0685304	0.0695994	0.079356	0.0773501	0.0767091	0
K00795	ispA; farnesyl diphosphate synthase [EC:2.5.1.1 2.5.1.10]	9609.62	7971.22	3592.5	6959.15	6867.11	6052.19	10833.2	12132.8	11670.2	6709.24	6292.15	7775.67	8559.34	6702.04	5788.59	7239.28	7110.52		0.0245923	0.0215642	0.013561	0.021916	0.0206003	0.0191318	0.0315849	0.0322293	0.0321139	0.0254913	0.0249732	0.0308984	0.0289595	0.0283011	0.0251737	0.0265935	0.0278794	0
K00796	folP; dihydropteroate synthase [EC:2.5.1.15]	31024.6	32383.9	28543.8	31147.7	33091.1	32018.5	30569.8	33545.6	33070.4	22775.2	21995.9	18361.2	22720.9	18763.3	20686.1	23025.9	20868.2		0.0793962	0.087607	0.107747	0.0980911	0.099268	0.101215	0.0891287	0.08911	0.0910031	0.0865326	0.0873004	0.0729625	0.0768735	0.0792328	0.0899605	0.0845858	0.0818214	0
K00797	speE, SRM; spermidine synthase [EC:2.5.1.16]	15611.1	14876.4	10756.7	11156.2	13958.7	15687.3	10012.5	13049.8	13458.9	11669.6	11061.8	8036.59	9316.86	7547.55	9372.76	11680	11209.8		0.0399509	0.0402445	0.0406043	0.0351335	0.0418739	0.0495897	0.0291921	0.0346654	0.0370361	0.0443378	0.0439037	0.0319352	0.0315225	0.0318714	0.0407606	0.0429064	0.0439521	0
K00798	MMAB, pduO; cob(I)alamin adenosyltransferase [EC:2.5.1.17]	19025.6	18143.8	13295.7	19167.2	19080.2	17241.8	20402.8	21536.5	20166.5	13510.4	12965	12139.8	14776.9	11753	11557.3	13498.3	12526.9		0.0486891	0.0490838	0.0501886	0.060362	0.0572375	0.0545038	0.0594859	0.0572091	0.055494	0.0513318	0.0514574	0.0482401	0.0499957	0.0496301	0.0502607	0.0495862	0.0491163	0
K00799	GST, gst; glutathione S-transferase [EC:2.5.1.18]	64688	55613.1	28617.9	38270.7	37229.1	32640	64115.3	62929.1	55587.2	42176.4	38586.9	52417.2	58214.1	44416.2	32608.5	42344.1	42912.6		0.165546	0.150448	0.108027	0.120523	0.111682	0.10318	0.186933	0.167164	0.152965	0.160246	0.153149	0.208292	0.196961	0.187559	0.141809	0.155551	0.168255	0
K00800	aroA; 3-phosphoshikimate 1-carboxyvinyltransferase [EC:2.5.1.19]	27197.6	27695.6	23215	24983.7	27414.8	27348.7	24599.2	27105	26364.6	20405.4	19528	16083.5	19617.3	16038.9	17745.4	20766.9	19301.6		0.0696024	0.0749238	0.0876319	0.0786795	0.0822401	0.086453	0.0717209	0.0720012	0.0725501	0.077529	0.0775055	0.0639115	0.0663728	0.0677285	0.077172	0.0762874	0.0756789	0
K00801	FDFT1; farnesyl-diphosphate farnesyltransferase [EC:2.5.1.21]	1366.5	1479.25	1450	5369.92	3903.25	2278.17	4459	3904	3084.5	1027.16	982.32	838.17	1274.51	1115.93	1599.47	1492.7	895.57		0.00349706	0.00400176	0.00547346	0.0169111	0.0117091	0.00720162	0.0130006	0.0103705	0.00848791	0.00390262	0.00389877	0.00333066	0.00431215	0.0047123	0.00695584	0.00548344	0.00351142	0
K00803	AGPS, agpS; alkyldihydroxyacetonephosphate synthase [EC:2.5.1.26]	5258.12	4362.84	2318.82	2069.54	3270.54	4204.83	1451.66	2037.86	2437.54	2170.64	2080.31	1990.5	2460.75	1922.38	1089.48	1539.5	1451.68		0.0134562	0.0118026	0.00875309	0.00651746	0.00981111	0.0132921	0.00423243	0.00541334	0.00670761	0.0082472	0.00825662	0.00790971	0.00832566	0.00811774	0.00473797	0.00565536	0.00569185	0
K00805	hepST; heptaprenyl diphosphate synthase [EC:2.5.1.30]	6084.49	7492.43	8476.71	4957.2	6988.16	8169.07	4325.72	5967.26	6684.89	2955.33	3072.48	3005.55	3777.89	3647.28	3037.57	3472.98	3090.01		0.015571	0.020269	0.0319979	0.0156114	0.0209634	0.0258236	0.012612	0.0158513	0.0183955	0.0112286	0.0121945	0.0119432	0.012782	0.0154016	0.0132099	0.012758	0.0121155	0
K00806	uppS; undecaprenyl diphosphate synthase [EC:2.5.1.31]	28065.9	28394.5	23573	26895.2	29455.5	29314.5	25769	28878.8	28088.7	21127.4	20165.6	16429.4	19925.2	16083.5	18686	21922.7	20480.7		0.0718246	0.0768145	0.0889835	0.0846993	0.0883618	0.0926673	0.0751316	0.0767133	0.0772945	0.0802722	0.0800361	0.065286	0.0674147	0.0679167	0.0812626	0.080533	0.080302	0
K00808	hss; homospermidine synthase [EC:2.5.1.44]	1372	1460.5	923	812.9	928.4	886.4	3393.5	2978	2461.5	2418	2243	2299	2452.5	1923.5	1576.5	2166	2205.5		0.00351114	0.00395104	0.00348414	0.00256001	0.00278506	0.00280204	0.00989401	0.00791072	0.00677355	0.00918702	0.00890233	0.00913561	0.00829775	0.00812247	0.00685595	0.00795681	0.00864748	0
K00809	DHPS, dys; deoxyhypusine synthase [EC:2.5.1.46]	7514.99	6696.32	4057.99	12617.5	10358	7349.35	10839.8	12276.2	12448.7	6083.72	5959.48	7001.84	7854.51	5849.18	8485.82	8799.84	7556.85		0.0192319	0.0181153	0.0153181	0.0397353	0.0310724	0.0232324	0.0316043	0.0326102	0.0342563	0.0231147	0.0236528	0.0278234	0.0265748	0.0246996	0.0369035	0.0323263	0.0296294	0
K00812	aspB; aspartate aminotransferase [EC:2.6.1.1]	22880.1	22715.5	17612	25802.1	25113.5	22195.6	25592.6	26860.3	25303.3	18365.4	17261.6	16907.8	20276.3	15663.1	17446.1	20526.7	19270.1		0.0585534	0.0614515	0.0664819	0.0812568	0.0753367	0.0701634	0.0746173	0.0713512	0.0696295	0.0697781	0.0685102	0.067187	0.0686024	0.0661416	0.0758704	0.0754051	0.0755556	0
K00813	aspC; aspartate aminotransferase [EC:2.6.1.1]	96	109.25	92	109.25	64.88	52.12	0	5.75	6.67	55.08	49.83	258	233.83	128	56.62	109.75	109.78		0.000245677	0.00029555	0.000347282	0.000344053	0.00019463	0.000164759	0	1.52742e-05	1.83545e-05	0.000209273	0.000197772	0.00102522	0.000791136	0.000540512	0.000246231	0.000403167	0.000430433	0
K00816	CCBL; kynurenine---oxoglutarate transaminase / cysteine-S-conjugate beta-lyase / glutamine---phenylpyruvate transaminase [EC:2.6.1.7 4.4.1.13 2.6.1.64]	0	0	0	77	30	0	0	0	0	0	0	0	0	0	6	7	10		0	0	0	0.000242491	8.99953e-05	0	0	0	0	0	0	0	0	0	2.6093e-05	2.57145e-05	3.92087e-05	0
K00817	hisC; histidinol-phosphate aminotransferase [EC:2.6.1.9]	43339.5	41043.7	29722.8	31666.5	35340.4	35170.6	31265.3	35552.8	34956.2	29281.4	28430.2	25519.8	30134.5	24358.1	24086.6	27901.4	25879.3		0.110912	0.111034	0.112198	0.0997252	0.106016	0.111179	0.0911565	0.0944418	0.0961924	0.111253	0.112838	0.101409	0.101956	0.102858	0.104749	0.102496	0.101469	0
K00818	E2.6.1.11, argD; acetylornithine aminotransferase [EC:2.6.1.11]	14123	13787.9	10516.1	14985.8	15098.4	13812.6	13090.9	15712	16112.3	11593.6	11426.6	9435.65	11414.5	9073.61	10824.7	11772.7	10402.9		0.0361427	0.0372999	0.0396963	0.0471938	0.0452929	0.0436637	0.0381675	0.0417371	0.0443379	0.044049	0.0453513	0.0374947	0.0386196	0.0383156	0.0470749	0.0432471	0.0407884	0
K00819	rocD, OAT; ornithine--oxo-acid transaminase [EC:2.6.1.13]	5567.99	4557.11	2146.27	5209.93	4949.86	3996.71	7264.27	6312.22	5220.05	3080.47	2935.62	5155.1	5659.1	4473.38	2422.56	2894.92	2563.4		0.0142492	0.0123282	0.00810175	0.0164073	0.0148488	0.0126342	0.0211795	0.0167677	0.0143645	0.011704	0.0116513	0.020485	0.0191469	0.01889	0.0105353	0.0106345	0.0100508	0
K00820	glmS, GFPT; glucosamine---fructose-6-phosphate aminotransferase (isomerizing) [EC:2.6.1.16]	34709.9	35380.9	29362.7	30756.5	33722.4	33444.5	29870.2	33767.1	33483.4	25784.9	24848.9	22869.2	26662.3	21646.1	23139.8	26654.9	24701.8		0.0888273	0.0957148	0.110838	0.0968592	0.101162	0.105723	0.0870888	0.0896985	0.0921396	0.0979681	0.0986238	0.090876	0.0902089	0.0914061	0.100631	0.0979171	0.0968527	0
K00821	argD; acetylornithine/N-succinyldiaminopimelate aminotransferase [EC:2.6.1.11 2.6.1.17]	17891.9	19258.1	17549.5	18096.2	20305.7	20766.1	20446.2	21927.6	21136	14899.9	14049.5	11289	13436.5	10975.2	14246.2	15602.2	14059.1		0.0457879	0.0520982	0.0662459	0.0569891	0.0609138	0.0656446	0.0596124	0.0582481	0.0581621	0.0566112	0.0557614	0.0448595	0.0454609	0.0463454	0.0619546	0.0573148	0.0551238	0
K00822	E2.6.1.18; beta-alanine--pyruvate transaminase [EC:2.6.1.18]	8292.12	6573.67	2341.83	4444.8	4627.51	4363.59	6658.17	7748.5	7367.5	4978.16	4553.57	4913.67	5591.01	4516.54	3371.97	4461.78	4363.74		0.0212207	0.0177835	0.00883995	0.0139977	0.0138818	0.0137939	0.0194124	0.020583	0.0202739	0.0189142	0.0180728	0.0195256	0.0189165	0.0190722	0.0146642	0.0163904	0.0171097	0
K00823	puuE; 4-aminobutyrate aminotransferase [EC:2.6.1.19]	3674.82	3867.31	3165.35	6929.91	4884.59	2572.68	7014.79	7445.72	7257.22	3900.08	3901.67	4438.07	4882.09	3765.57	5094.06	5458.21	4612.67		0.00940437	0.0104621	0.0119486	0.0218239	0.014653	0.00813261	0.0204522	0.0197787	0.0199704	0.0148181	0.0154855	0.0176357	0.016518	0.0159011	0.0221533	0.0200508	0.0180857	0
K00824	dat; D-alanine transaminase [EC:2.6.1.21]	5972.33	5217.25	2608.5	6483.75	6072.75	4953.17	9585.5	9413.56	8260.72	4615.77	4300.26	5939.39	6770.73	5178.82	3869.97	4951.2	4635.63		0.015284	0.014114	0.00984657	0.0204188	0.0182173	0.0156577	0.0279473	0.025006	0.0227318	0.0175373	0.0170675	0.0236015	0.022908	0.0218689	0.0168299	0.0181883	0.0181757	0
K00826	E2.6.1.42, ilvE; branched-chain amino acid aminotransferase [EC:2.6.1.42]	40707.4	42247.6	36405.1	41185	44598.8	43631.1	40956.8	45775.2	44828.6	34470.6	32997.3	26905.3	32479.8	25850	30705.1	35612.6	33404.8		0.104176	0.114291	0.137422	0.129701	0.133789	0.137924	0.119413	0.121597	0.123359	0.130969	0.130964	0.106914	0.109892	0.109158	0.133532	0.130823	0.130976	0
K00827	AGXT2; alanine-glyoxylate transaminase / (R)-3-amino-2-methylpropionate-pyruvate transaminase [EC:2.6.1.44 2.6.1.40]	114	85	0	0	0	0	0	0	0	300	305	21	17	0	48	25	38		0.000291742	0.000229947	0	0	0	0	0	0	0	0.00113983	0.00121053	8.34483e-05	5.75175e-05	0	0.000208744	9.18376e-05	0.000148993	0
K00830	AGXT; alanine-glyoxylate transaminase / serine-glyoxylate transaminase / serine-pyruvate transaminase [EC:2.6.1.44 2.6.1.45 2.6.1.51]	5135.99	5226.32	3396.49	5165.83	5279.56	4745.37	10074.4	10669.7	9782.58	4534.56	4162.25	4826.34	5930.25	4926.19	4364.32	5375.59	5082.07		0.0131437	0.0141386	0.0128211	0.0162684	0.0158379	0.0150008	0.0293727	0.0283428	0.0269197	0.0172287	0.0165197	0.0191786	0.0200643	0.0208021	0.0189797	0.0197473	0.0199261	0
K00831	serC, PSAT1; phosphoserine aminotransferase [EC:2.6.1.52]	17998.1	16126.6	10324.5	12936.7	14004.3	13653.3	15774	18169	18485.6	9631.25	9255.26	11872.1	13762.1	10901.4	8261.27	10474.4	10229.5		0.0460596	0.0436266	0.0389728	0.0407408	0.0420107	0.0431601	0.0459905	0.0482639	0.0508687	0.0365933	0.0367336	0.0471765	0.0465625	0.0460341	0.0359269	0.0384779	0.0401086	0
K00832	tyrB; aromatic-amino-acid transaminase [EC:2.6.1.57]	6632.95	4758.14	1397.66	3671.04	3427.33	2945.6	3933.5	4551.18	4389.89	1399.76	1373.79	2517.84	3407.35	2893.23	1714.05	2161.48	1860.18		0.0169746	0.012872	0.00527589	0.0115609	0.0102815	0.00931147	0.0114684	0.0120897	0.0120801	0.00531829	0.00545249	0.0100052	0.0115284	0.0122174	0.00745413	0.00794021	0.00729353	0
K00833	bioA; adenosylmethionine---8-amino-7-oxononanoate aminotransferase [EC:2.6.1.62]	13827.1	11620.5	5960.84	13168.1	12246.7	10107.4	13651.4	13271.9	11829.7	8956.57	8571.09	8226.09	9909.1	7930.27	6673.79	8396.76	7918.82		0.0353855	0.0314365	0.022501	0.0414692	0.0367382	0.0319508	0.0398016	0.0352554	0.0325528	0.0340299	0.0340181	0.0326883	0.0335263	0.0334876	0.0290232	0.0308455	0.0310487	0
K00835	avtA; valine--pyruvate aminotransferase [EC:2.6.1.66]	11	396.25	921	23	31.75	41	20	73.75	76.67	289.08	276.83	228	229.83	215	261.62	325.75	290.78		2.81505e-05	0.00107196	0.00347659	7.24323e-05	9.52451e-05	0.000129607	5.83115e-05	0.000195908	0.00021098	0.00109834	0.00109872	0.000906011	0.000777603	0.000907892	0.00113774	0.00119664	0.00114011	0
K00836	ectB, dat; diaminobutyrate-2-oxoglutarate transaminase [EC:2.6.1.76]	2213.84	1749.75	1040.93	345.23	430.81	239.98	362.62	625.64	731.56	909.39	926.11	1080.59	1333.25	1258.92	731.01	733.24	739.09		0.00566552	0.00473353	0.00392931	0.00108721	0.00129236	0.000758611	0.00105725	0.00166194	0.0020131	0.00345516	0.00367567	0.00429397	0.00451089	0.00531611	0.00317905	0.00269356	0.00289788	0
K00839	pucG; (S)-ureidoglycine---glyoxylate transaminase [EC:2.6.1.112]	100.5	127.25	169	72	66.75	39.5	48	47.25	47.5	87.5	83	239	238	236.75	96	127.17	155.33		0.000257193	0.000344245	0.000637942	0.000226744	0.00020024	0.000124865	0.000139948	0.000125514	0.00013071	0.00033245	0.000329422	0.000949722	0.000805245	0.000999737	0.000417489	0.00046716	0.000609029	0
K00840	astC; succinylornithine aminotransferase [EC:2.6.1.81]	47.62	66.63	85.5	32	20.75	3	0	5.75	6.67	12.08	6.83	10	47.83	63	9.62	34.92	35.45		0.000121866	0.000180252	0.000322746	0.000100775	6.22468e-05	9.48343e-06	0	1.52742e-05	1.83545e-05	4.58971e-05	2.71078e-05	3.97373e-05	0.000161827	0.000266033	4.18358e-05	0.000128279	0.000138995	0
K00841	patA; aminotransferase [EC:2.6.1.-]	1172	715	72.5	24.43	40	46.29	38.17	55.07	77.41	103.94	135.26	180.88	135.06	129.88	120.82	503.6	556.96		0.00299931	0.00193426	0.000273673	7.69357e-05	0.000119994	0.000146329	0.000111288	0.000146287	0.000213017	0.000394913	0.000536839	0.000718768	0.00045696	0.000548451	0.000525427	0.00184998	0.00218377	0
K00842	E2.6.1.-E, patB; aminotransferase [EC:2.6.1.-]	0	0	0	0	0	0	0	2.6	2.2	0	0	0	0	0	0	49	55		0	0	0	0	0	0	0	6.9066e-06	6.05395e-06	0	0	0	0	0	0	0.000180002	0.000215648	0
K00844	HK; hexokinase [EC:2.7.1.1]	0	0	0	0	0	0	0	0	0	7	5	0	0	0	0	34	36.5		0	0	0	0	0	0	0	0	0	2.6596e-05	1.98447e-05	0	0	0	0	0.000124899	0.000143112	0
K00845	glk; glucokinase [EC:2.7.1.2]	40320	38693.3	29057.8	38367.3	38619.3	35310.4	36197.6	39151.9	38260	26851.4	26068.6	25453.5	29621.4	23568.7	24855.6	28262.8	25128.8		0.103184	0.104676	0.109687	0.120827	0.115852	0.111621	0.105537	0.104003	0.105284	0.10202	0.103465	0.101145	0.100221	0.0995248	0.108093	0.103824	0.0985269	0
K00847	E2.7.1.4, scrK; fructokinase [EC:2.7.1.4]	18315.9	16150.1	9591.2	15687.8	13748.4	10964.2	16772.6	15947.6	14094.4	10418.8	10074.9	12303.2	14116.6	11212.8	9206.67	11139.1	10496.8		0.0468729	0.0436904	0.0362049	0.0494045	0.041243	0.0346593	0.0489018	0.0423629	0.0387849	0.0395853	0.0399866	0.0488895	0.0477617	0.0473491	0.0400383	0.0409194	0.0411567	0
K00848	rhaB; rhamnulokinase [EC:2.7.1.5]	3023.49	2371.97	1236.01	1164.59	1215.01	1101.99	964.9	1203.32	1268.76	1055.05	1053.96	1537.82	1870.58	1465.66	964.16	1081.77	972.96		0.00773752	0.0064168	0.00466569	0.00366756	0.00364484	0.00348355	0.00281324	0.00319648	0.00349137	0.00400859	0.0041831	0.00611088	0.00632889	0.00618912	0.00419298	0.00397389	0.00381485	0
K00849	galK; galactokinase [EC:2.7.1.6]	13043.6	12874.9	10592.8	11059.3	12726.3	13145.2	9781.05	13047.3	14317.5	6659.83	6753.4	7789.15	9086.32	7399.61	6719.99	7706.46	6806.37		0.0333804	0.03483	0.0399857	0.0348281	0.038177	0.041554	0.0285174	0.0346588	0.039399	0.0253036	0.0268038	0.030952	0.0307425	0.0312467	0.0292242	0.0283097	0.0266869	0
K00850	pfkA, PFK; 6-phosphofructokinase 1 [EC:2.7.1.11]	24691.3	25519.6	22354.4	22633.3	25667.5	26412.4	18841	22206.9	22552.7	17927.9	17401.8	12372.2	15454.2	12498.6	15220.3	18279.6	16848.6		0.0631883	0.0690371	0.0843835	0.0712776	0.0769986	0.0834933	0.0549325	0.0589901	0.0620603	0.0681159	0.0690665	0.049164	0.0522874	0.0527786	0.0661905	0.0671501	0.0660612	0
K00851	E2.7.1.12, gntK, idnK; gluconokinase [EC:2.7.1.12]	10617.9	9025.08	4876.3	6593.15	5580.58	3696.32	8698.46	10333	10807.8	5350.9	5168.38	8350.39	9175.66	7084.73	4672.94	5322.68	4955.67		0.0271728	0.0244152	0.0184071	0.0207633	0.0167409	0.0116846	0.025361	0.0274485	0.0297408	0.0203304	0.020513	0.0331822	0.0310448	0.0299171	0.0203219	0.0195529	0.0194305	0
K00852	rbsK, RBKS; ribokinase [EC:2.7.1.15]	12869.9	14592.5	14266.2	13741.8	14554.6	14202.1	13226.4	14745.5	14438.8	11916.8	11652.7	8890.7	11077.4	9270.19	10418.1	11703.9	10720.2		0.0329359	0.0394765	0.0538521	0.0432762	0.0436616	0.0448949	0.0385624	0.0391697	0.0397326	0.0452769	0.0462489	0.0353292	0.037479	0.0391457	0.0453067	0.0429945	0.0420326	0
K00853	araB; L-ribulokinase [EC:2.7.1.16]	3274.16	2672.68	1348.21	3076.91	2292.19	1164.67	2221.74	1895.37	1752.14	1892.25	1950.8	3065.79	3648.07	2653.19	1304.84	1512.09	1270.4		0.00837902	0.0072303	0.00508923	0.00968989	0.00687621	0.00368169	0.00647765	0.00503483	0.00482153	0.00718947	0.0077426	0.0121826	0.0123428	0.0112038	0.00567454	0.00555467	0.00498108	0
K00854	xylB, XYLB; xylulokinase [EC:2.7.1.17]	11960	12005.9	9564.79	14958.9	14191.3	12140.6	14665.5	17172.6	17760.4	9695.65	9495.71	10491.7	12612.3	10303.5	9076.27	10063.3	8987.72		0.0306074	0.032479	0.0361052	0.047109	0.0425718	0.0383781	0.0427584	0.045617	0.048873	0.0368379	0.0376879	0.0416913	0.0426721	0.0435089	0.0394713	0.0369676	0.0352397	0
K00855	PRK, prkB; phosphoribulokinase [EC:2.7.1.19]	2381	3144.67	3188.67	1294.42	1254.88	1054.29	3816	3400.75	2863.17	2773.41	2587.25	3007.67	3397.34	2598.16	2261.79	2660	2482.45		0.0060933	0.00850716	0.0120366	0.00407643	0.00376445	0.00333276	0.0111258	0.0090337	0.00787886	0.0105374	0.0102686	0.0119517	0.0114945	0.0109714	0.00983616	0.00977152	0.00973337	0
K00856	E2.7.1.20, ADK; adenosine kinase [EC:2.7.1.20]	6236.45	5094.95	2325.86	3003.76	3055.58	2422.25	4051.81	4172.06	4031.54	2265.23	2219.52	3309.91	3723.85	3264.42	1609.28	1866.62	1657.14		0.0159599	0.0137832	0.00877966	0.00945953	0.00916627	0.00765708	0.0118134	0.0110826	0.011094	0.00860658	0.00880914	0.0131527	0.0125992	0.0137848	0.0069985	0.00685704	0.00649743	0
K00857	tdk, TK; thymidine kinase [EC:2.7.1.21]	11820.9	9380.76	4253.29	8753	7955.06	6300.42	6915.88	8445.62	8819.43	5424.48	5486.98	7611.52	8520.04	6370.43	6378.13	7534.73	7022.18		0.0302514	0.0253774	0.0160553	0.0275652	0.0238639	0.0199165	0.0201638	0.0224348	0.0242693	0.0206099	0.0217775	0.0302461	0.0288266	0.0269008	0.0277375	0.0276789	0.0275331	0
K00858	ppnK, NADK; NAD+ kinase [EC:2.7.1.23]	27257.3	28176.2	24198	25427.8	27845.6	27734.5	24499.2	27198.1	26442.1	20603.7	19738.7	16348.5	19896	16144.9	18077.1	21218.4	19740.7		0.0697551	0.0762242	0.0913426	0.0800781	0.0835326	0.0876728	0.0714293	0.0722485	0.0727632	0.0782825	0.0783418	0.0649644	0.0673158	0.0681759	0.0786144	0.0779459	0.0774006	0
K00859	coaE; dephospho-CoA kinase [EC:2.7.1.24]	26867.6	27378	22990.3	21548.2	25492.3	27018.2	21098.2	24683.5	24656.4	19921	19092.5	15812.5	18880	15191.5	16280.4	19814.1	18981.8		0.0687579	0.0740648	0.0867838	0.0678603	0.0764729	0.0854083	0.0615134	0.0655689	0.0678494	0.0756885	0.0757771	0.0628345	0.0638782	0.06415	0.0708006	0.0727873	0.0744252	0
K00860	cysC; adenylylsulfate kinase [EC:2.7.1.25]	4519.45	4057.69	2963.35	5639.02	4223.55	2501.08	5235.95	4497.81	3536.06	4324.22	4206.41	2056.08	2880.59	2262.87	3469.77	3921.77	3694.41		0.0115659	0.0109771	0.0111861	0.0177586	0.01267	0.00790628	0.0152658	0.0119479	0.00973052	0.0164296	0.016695	0.00817031	0.00974614	0.00955554	0.0150895	0.0144066	0.0144853	0
K00862	eryA; erythritol kinase (D-erythritol 1-phosphate-forming) [EC:2.7.1.215]	86	60	34	43	43.5	17	0	0	0	57.5	39	61.5	131.5	142	54.5	55.5	51.5		0.000220086	0.000162316	0.000128343	0.000135417	0.000130493	5.37395e-05	0	0	0	0.000218467	0.000154789	0.000244384	0.000444915	0.000599631	0.000237012	0.00020388	0.000201925	0
K00863	DAK, TKFC; triose/dihydroxyacetone kinase / FAD-AMP lyase (cyclizing) [EC:2.7.1.28 2.7.1.29 4.6.1.15]	1223.83	1278.48	1252.6	462	421.75	313.25	506.42	671.58	783.59	250.16	308.23	917	1217.92	1164.93	314.92	458.03	437.6		0.00313195	0.00345862	0.00472832	0.00145494	0.00126518	0.000990229	0.00147651	0.00178398	0.00215628	0.000950466	0.00122335	0.00364391	0.00412069	0.00491921	0.00136954	0.00168258	0.00171577	0
K00864	glpK, GK; glycerol kinase [EC:2.7.1.30]	20968.9	21583.7	18356.9	20955.5	22131.8	21458.6	21955	23836.2	23225.2	13685	13372	14513.1	17568.4	14479.8	12168	14065.1	12624.6		0.0536622	0.0583896	0.0692938	0.0659935	0.0663921	0.0678338	0.0640116	0.0633182	0.0639109	0.0519954	0.0530726	0.0576713	0.0594405	0.0611446	0.0529168	0.0516681	0.0494995	0
K00865	glxK, garK; glycerate 2-kinase [EC:2.7.1.165]	9212.99	8990.51	7650.58	8369.23	8157.76	7091.2	7812.31	8909.04	9413.27	4091.98	4268.62	4217.31	5374.31	4843.3	4077.36	4063.73	3110.57		0.0235773	0.0243217	0.0288794	0.0263566	0.024472	0.0224163	0.0227774	0.0236658	0.0259034	0.0155472	0.0169419	0.0167585	0.0181833	0.0204521	0.0177318	0.0149281	0.0121961	0
K00867	coaA; type I pantothenate kinase [EC:2.7.1.33]	5695.5	5005.26	2878.62	2879.92	2989.38	2732.45	5208.56	5257.73	4859.18	2976.67	2859.72	4372.63	5057.14	4215.1	2341.09	2996.02	2871.63		0.0145756	0.0135405	0.0108662	0.00906953	0.00896768	0.00863767	0.015186	0.0139666	0.0133715	0.0113097	0.0113501	0.0173757	0.0171102	0.0177993	0.010181	0.0110059	0.0112593	0
K00868	pdxK, pdxY; pyridoxine kinase [EC:2.7.1.35]	5155.5	4575.73	2686.93	1999.06	1959.4	1559.32	4100.59	4819.92	4695.99	3479.27	3275	3867.38	4265.8	3388.9	2711.22	3925.11	4099.33		0.0131936	0.0123786	0.0101426	0.0062955	0.0058779	0.00492924	0.0119556	0.0128036	0.0129224	0.0132192	0.0129983	0.0153679	0.0144328	0.0143105	0.0117907	0.0144189	0.0160729	0
K00869	E2.7.1.36, MVK, mvaK1; mevalonate kinase [EC:2.7.1.36]	2034.33	1735.5	1155	1176.66	1267.32	1225.84	452.5	577.09	574.26	905.31	888.76	467.22	692.06	679.23	1009.49	1293.77	1215.97		0.00520613	0.00469498	0.0043599	0.00370557	0.00380176	0.00387506	0.0013193	0.00153297	0.00158025	0.00343966	0.00352743	0.00185661	0.0023415	0.00286822	0.00439011	0.00475267	0.00476766	0
K00870	E2.7.1.37; protein kinase [EC:2.7.1.37]	0	0	0	0	0	0	0	2.6	2.2	8.67	8	0	2.67	4.67	2.33	40.75	48.33		0	0	0	0	0	0	0	6.9066e-06	6.05395e-06	3.29411e-05	3.17515e-05	0	9.03363e-06	1.97203e-05	1.01328e-05	0.000149695	0.000189496	0
K00872	thrB1; homoserine kinase [EC:2.7.1.39]	14706.6	17199.3	17977.6	17245.9	18918.7	19054.2	14076.4	16279.5	16669.9	12809.3	12408.2	8388.64	10570.3	8689.94	10883.6	12324.6	11240.3		0.0376363	0.0465285	0.067862	0.0543114	0.056753	0.0602332	0.0410408	0.0432446	0.0458721	0.0486681	0.0492475	0.0333342	0.0357634	0.0366955	0.047331	0.0452744	0.0440719	0
K00873	PK, pyk; pyruvate kinase [EC:2.7.1.40]	30913.9	30676.5	24850.5	25931.2	28013.5	27475.5	26671.7	28706	27362.9	20793.6	19817.7	16869	20306.4	16347	18106.5	21440.1	20104		0.0791129	0.0829879	0.0938056	0.0816634	0.0840362	0.0868542	0.0777633	0.0762542	0.0752972	0.0790037	0.0786553	0.0670331	0.0687044	0.0690292	0.0787425	0.0787602	0.0788253	0
K00874	kdgK; 2-dehydro-3-deoxygluconokinase [EC:2.7.1.45]	8952.89	7764.77	4036.19	10873.6	8392.63	4974.48	11468.5	10847.7	9618.44	8229.32	7984.68	9338.78	10691.8	8395.53	6957.22	8311.84	7622.22		0.0229117	0.0210057	0.0152358	0.0342435	0.0251766	0.0157251	0.0334374	0.0288156	0.026468	0.0312667	0.0316907	0.0371098	0.0361745	0.0354523	0.0302558	0.0305336	0.0298857	0
K00875	E2.7.1.47; D-ribulokinase [EC:2.7.1.47]	43.33	91	145	95	214	158	163	187	174	422	343	430.5	418	318.25	346	359	386		0.000110887	0.000246179	0.000547346	0.000299177	0.000641967	0.000499461	0.000475239	0.000496744	0.000478813	0.00160336	0.00136135	0.00171069	0.00141425	0.00134389	0.0015047	0.00131879	0.00151346	0
K00876	udk, UCK; uridine kinase [EC:2.7.1.48]	10115.9	8430.72	4692.63	5455.75	5993.81	5968.92	4191.13	6364.91	7002.96	5114.59	5045.57	4817.52	5266.48	4073.1	5476.74	6817.44	6383.66		0.0258881	0.0228073	0.0177138	0.0171814	0.0179805	0.0188686	0.0122196	0.0169077	0.0192707	0.0194325	0.0200256	0.0191435	0.0178185	0.0171997	0.0238175	0.0250439	0.0250295	0
K00878	thiM; hydroxyethylthiazole kinase [EC:2.7.1.50]	3030.82	2674.79	1771	2070.76	2342.41	2344.96	1640.18	2125.64	2137.92	860.54	850.78	966.56	1361.39	1014.23	876.62	1334.34	1229.04		0.00775628	0.00723601	0.00668518	0.0065213	0.00702687	0.00741276	0.00478207	0.00564652	0.00588312	0.00326956	0.00337669	0.00384085	0.0046061	0.00428284	0.00381228	0.00490171	0.00481891	0
K00879	fucK; L-fuculokinase [EC:2.7.1.51]	0	0	0	0	0	0	0	3	4.67	17.08	11.83	0	5.83	13	9.62	48.75	51.12		0	0	0	0	0	0	0	7.96916e-06	1.28509e-05	6.48943e-05	4.69525e-05	0	1.97251e-05	5.48958e-05	4.18358e-05	0.000179083	0.000200435	0
K00880	lyxK; L-xylulokinase [EC:2.7.1.53]	425.5	298.5	37.5	0	27	30	5.5	7	4.67	58.58	54.83	106	209.33	160.25	38.62	41.08	34.11		0.00108891	0.000807521	0.000141555	0	8.09958e-05	9.48343e-05	1.60357e-05	1.85947e-05	1.28509e-05	0.000222571	0.000217617	0.000421215	0.000708243	0.000676696	0.000167952	0.000150908	0.000133741	0
K00881	alsK; allose kinase [EC:2.7.1.55]	0	10	34	0	0	0	0	0	0	0	0	10	11	0	29	15	8		0	2.70526e-05	0.000128343	0	0	0	0	0	0	0	0	3.97373e-05	3.72172e-05	0	0.000126116	5.51026e-05	3.1367e-05	0
K00882	fruK; 1-phosphofructokinase [EC:2.7.1.56]	5647.99	4918.31	3136.51	2513.66	3066.31	3267.1	2023.56	2630.28	2885.72	1620.85	1675.78	2154.23	2730.71	2132.55	2032.72	2494.59	2257.28		0.014454	0.0133053	0.0118397	0.00791609	0.00919845	0.0103278	0.00589984	0.00698704	0.00794091	0.00615831	0.00665107	0.00856033	0.00923904	0.00900523	0.00883998	0.00916389	0.00885051	0
K00883	dgoK; 2-dehydro-3-deoxygalactonokinase [EC:2.7.1.58]	3392.62	2627.17	1018.83	2270.25	1947.33	1368.67	3095.67	3180.75	2752.5	1904.41	1761.82	2940.01	3164.01	2535.79	1865.09	2006.78	2148.11		0.00868218	0.00710719	0.00384588	0.00714954	0.00584169	0.00432656	0.00902566	0.0084493	0.00757432	0.00723567	0.00699255	0.0116828	0.0107051	0.010708	0.00811098	0.00737192	0.00842246	0
K00884	NAGK, nagK; N-acetylglucosamine kinase [EC:2.7.1.59]	621.12	426.25	95.5	72	59.75	64	0	5.75	6.67	115.58	105.83	302.5	395.33	249.25	116.12	132.25	104.78		0.00158953	0.00115312	0.000360494	0.000226744	0.000179241	0.000202313	0	1.52742e-05	1.83545e-05	0.000439138	0.000420033	0.00120205	0.00133755	0.00105252	0.000504987	0.000485821	0.000410829	0
K00885	nanK; N-acylmannosamine kinase [EC:2.7.1.60]	182.33	129.33	40	3.33	1.67	3.67	36	32.66	30.34	39.08	43.83	37.66	41.49	15.33	44.62	65.75	60.12		0.000466607	0.000349872	0.000150992	1.04869e-05	5.00974e-06	1.16014e-05	0.000104961	8.67575e-05	8.34895e-05	0.000148482	0.000173959	0.000149651	0.000140377	6.47348e-05	0.000194045	0.000241533	0.000235723	0
K00886	ppgK; polyphosphate glucokinase [EC:2.7.1.63]	3037.17	2714.99	1721.22	4321.01	2598.33	656.33	4252.72	3488.58	2947.62	1598.15	1642.43	2160.23	2790.76	2336.98	1798.6	1556.71	1082.12		0.00777253	0.00734476	0.00649727	0.0136079	0.00779459	0.00207475	0.0123991	0.00926701	0.00811125	0.00607206	0.0065187	0.00858417	0.00944221	0.00986849	0.00782182	0.00571858	0.00424285	0
K00887	dgkA; undecaprenol kinase [EC:2.7.1.66]	1245.66	793.67	128.83	182.01	187.41	178.95	183.5	206.73	218.07	147.59	156.95	313.06	373.05	274.9	275.51	306.24	292.63		0.00318781	0.00214709	0.000486308	0.000573191	0.000562201	0.000565687	0.000535008	0.000549155	0.000600084	0.000560758	0.000622925	0.00124402	0.00126217	0.00116083	0.00119815	0.00112497	0.00114736	0
K00889	PIP5K; 1-phosphatidylinositol-4-phosphate 5-kinase [EC:2.7.1.68]	0	0	0	0	0	0	0	0	0	2.33	1.67	0	0	0	0	0	0		0	0	0	0	0	0	0	0	0	8.85267e-06	6.62813e-06	0	0	0	0	0	0	0
K00891	E2.7.1.71, aroK, aroL; shikimate kinase [EC:2.7.1.71]	22794.5	23562.5	19913.8	22487.8	23859.3	22863.2	19702	22818.1	22795.7	18788.4	18076.7	15174.1	18178	14955.2	16309.6	19162.3	17858.2		0.0583342	0.0637427	0.0751706	0.0708193	0.0715743	0.0722737	0.0574428	0.0606136	0.0627291	0.0713853	0.0717453	0.0602979	0.0615031	0.0631521	0.0709277	0.070393	0.0700198	0
K00892	gsk; inosine kinase [EC:2.7.1.73]	0	33.25	92	6	13.13	17.12	0	5.75	6.67	76.08	86.83	48	57.83	24	85.62	124.58	108.11		0	8.995e-05	0.000347282	1.88954e-05	3.9388e-05	5.41188e-05	0	1.52742e-05	1.83545e-05	0.000289061	0.000344623	0.000190739	0.000195661	0.000101346	0.000372348	0.000457645	0.000423885	0
K00895	pfp, PFP; diphosphate-dependent phosphofructokinase [EC:2.7.1.90]	689.5	491.5	208.5	77.25	123.75	109	68.5	206	222	505.5	526	254.5	289	152	181.05	258.04	288.27		0.00176452	0.00132964	0.000787046	0.000243278	0.000371231	0.000344565	0.000199717	0.000547215	0.000610899	0.00192061	0.00208766	0.00101131	0.000977798	0.000641859	0.000787358	0.000947911	0.00113027	0
K00897	aphA; kanamycin kinase [EC:2.7.1.95]	450.33	346.11	117.44	108.33	70.67	18.67	103	84.33	64	151	165	221.66	170.66	231.33	99	131	143		0.00115246	0.000936319	0.000443313	0.000341156	0.000211999	5.90186e-05	0.000300304	0.000224013	0.000176115	0.000573714	0.000654875	0.000880817	0.000577408	0.00097685	0.000430535	0.000481229	0.000560685	0
K00899	mtnK; 5-methylthioribose kinase [EC:2.7.1.100]	984	768.42	425.75	468.85	679.17	757.79	565.17	626.42	598	662.75	592	534.26	614.76	453.75	535.75	634.42	723		0.00251819	0.00207878	0.00160712	0.00147652	0.0020374	0.00239548	0.0016478	0.00166401	0.00164557	0.00251807	0.00234961	0.00212301	0.00207997	0.00191607	0.00232989	0.00233055	0.00283479	0
K00901	dgkA, DGK; diacylglycerol kinase (ATP) [EC:2.7.1.107]	9177.89	7999.54	4634.67	9724.56	7946.23	5433.19	9990.31	9347.09	8132.67	5001.39	4747.33	5141.02	6238.01	4794.99	4459.26	5262.9	4746.39		0.0234875	0.0216409	0.017495	0.0306249	0.0238375	0.0171751	0.0291275	0.0248295	0.0223794	0.0190024	0.0188419	0.020429	0.0211056	0.0202481	0.0193926	0.0193333	0.01861	0
K00906	aceK; isocitrate dehydrogenase kinase/phosphatase [EC:2.7.11.5 3.1.3.-]	3397.29	2442.84	739	1115.15	1022.23	700.57	1812.17	2005.75	1903.17	670.24	671.65	1027.17	1221.34	992.29	587.09	738.7	613.94		0.00869413	0.00660852	0.00278958	0.00351186	0.00306653	0.0022146	0.00528352	0.00532804	0.00523714	0.00254653	0.00266574	0.0040817	0.00413226	0.0041902	0.00255316	0.00271362	0.00240718	0
K00912	lpxK; tetraacyldisaccharide 4'-kinase [EC:2.7.1.130]	16902.8	15962	11440.3	15957.7	15754	14054.8	15881.5	17147.8	16285	13003.9	12497.5	10297.5	12339	9528.87	10950.8	13191.7	12273.9		0.0432565	0.0431815	0.043185	0.0502545	0.0472597	0.0444291	0.0463037	0.0455513	0.0448131	0.0494074	0.0496018	0.0409196	0.0417476	0.0402381	0.0476233	0.0484599	0.0481243	0
K00917	lacC; tagatose 6-phosphate kinase [EC:2.7.1.144]	2941	2307.36	1141.85	1303.5	1883	2301.58	1085.31	1423.22	1571.86	717.56	703.03	1082.41	1250.67	873.13	489.81	610.92	555.31		0.00752642	0.00624202	0.00431026	0.00410502	0.00564871	0.00727563	0.0031643	0.00378062	0.00432544	0.00272632	0.00279028	0.00430121	0.00423149	0.00368701	0.00213011	0.00224422	0.0021773	0
K00918	pfkC; ADP-dependent phosphofructokinase/glucokinase [EC:2.7.1.146 2.7.1.147]	0	0	0	0	0	0	0	0	0	0	0	0	0	0	29	15	8		0	0	0	0	0	0	0	0	0	0	0	0	0	0	0.000126116	5.51026e-05	3.1367e-05	0
K00919	ispE; 4-diphosphocytidyl-2-C-methyl-D-erythritol kinase [EC:2.7.1.148]	24970.3	25705	21999.8	23840.1	25936.5	25705.8	23852.7	26201	25495.7	18384.8	17660.2	15330	18515.8	14892.1	16543.3	19099	17699		0.0639023	0.0695389	0.0830448	0.0750778	0.0778054	0.0812598	0.0695444	0.0695999	0.070159	0.0698518	0.0700923	0.0609172	0.0626461	0.0628859	0.0719441	0.0701602	0.0693956	0
K00924	E2.7.1.-; kinase [EC:2.7.1.-]	6452.33	4841.55	1702.05	2222.18	2363.62	2068.35	3130.55	3730.55	3899.88	2112.3	2103.21	2573.42	3299.65	2353.08	1456.2	1977.67	1781.18		0.0165124	0.0130977	0.0064249	0.00699815	0.00709049	0.00653835	0.00912736	0.00990978	0.0107317	0.00802554	0.00834751	0.0102261	0.011164	0.00993648	0.00633278	0.00726498	0.00698378	0
K00925	ackA; acetate kinase [EC:2.7.2.1]	19902.6	20212.1	16664.6	16733	17932.4	17572.2	17661.5	18468.4	16915.9	16572.4	15759.6	10998.7	13366.9	10675.6	14077.1	16728.1	15632.2		0.0509335	0.0546791	0.0629057	0.052696	0.0537944	0.0555483	0.0514935	0.0490592	0.0465492	0.0629658	0.0625488	0.0437058	0.0452252	0.0450804	0.0612192	0.0614507	0.061292	0
K00926	arcC; carbamate kinase [EC:2.7.2.2]	1424	1502.53	1462.19	1095.07	1270.9	1351.07	859	952.95	913.24	501.74	518.3	834.2	1103.81	910.11	662.38	916.66	781.76		0.00364421	0.00406474	0.00551948	0.00344863	0.0038125	0.00427093	0.00250448	0.0025314	0.00251305	0.00190633	0.0020571	0.00331489	0.00373461	0.00384317	0.00288059	0.00336736	0.00306518	0
K00927	PGK, pgk; phosphoglycerate kinase [EC:2.7.2.3]	27743.6	28160.5	23503.8	26039.2	28337.3	27993.2	25054.2	27459.5	26542.4	20417	19553.5	16007.5	19700	16136.7	17891.5	21058.2	19645.1		0.0709997	0.0761817	0.0887221	0.0820035	0.0850075	0.0884904	0.0730474	0.072943	0.0730393	0.077573	0.0776068	0.0636094	0.0666526	0.0681411	0.0778071	0.0773576	0.077026	0
K00928	lysC; aspartate kinase [EC:2.7.2.4]	28452.9	29124	24641.1	28372.2	29899.8	28586.4	26804.3	29134.5	28239.6	20811.3	19936.8	18140	21978.3	17347.2	19092.1	22477.5	20908.7		0.0728149	0.078788	0.0930153	0.0893504	0.0896947	0.0903656	0.0781501	0.0773924	0.0777096	0.0790711	0.0791278	0.0720834	0.0743611	0.0732528	0.0830286	0.0825711	0.0819804	0
K00929	buk; butyrate kinase [EC:2.7.2.7]	590.83	491.33	373.5	127.26	94.17	41.46	216	246.33	193	142.5	166.5	92.16	80.16	49.33	39.9	252.64	316.36		0.00151201	0.00132918	0.00140989	0.000400771	0.000282495	0.000131061	0.000629765	0.000654347	0.000531097	0.000541419	0.000660828	0.000366219	0.000271212	0.000208308	0.000173519	0.000928074	0.00124041	0
K00930	argB; acetylglutamate kinase [EC:2.7.2.8]	27113.1	27659.7	23160.4	25320	27994.6	28171.5	24669.4	27271.4	26537.5	20863.9	19899.9	16242.5	19693.5	16014.7	17933.4	20898.7	19508.2		0.0693861	0.0748268	0.0874261	0.0797386	0.0839795	0.0890542	0.0719254	0.0724433	0.0730259	0.0792708	0.0789813	0.0645432	0.0666306	0.067626	0.0779897	0.0767716	0.0764892	0
K00931	proB; glutamate 5-kinase [EC:2.7.2.11]	24306.1	24943	21465.8	21662.7	24061.3	24412.2	21937.2	22788.8	21369.1	15656.6	14905.9	12779.3	15856.1	13101.9	12029.1	14610.7	13838		0.0622026	0.0674775	0.0810291	0.0682209	0.0721802	0.0771703	0.0639596	0.0605359	0.0588035	0.0594861	0.0591607	0.0507813	0.0536473	0.0553263	0.0523127	0.0536726	0.0542569	0
K00932	tdcD; propionate kinase [EC:2.7.2.15]	0	11.25	26	0	3.75	3	0	5.75	6.67	12.08	6.83	0	5.83	13	9.62	23.75	22.12		0	3.04342e-05	9.81449e-05	0	1.12494e-05	9.48343e-06	0	1.52742e-05	1.83545e-05	4.58971e-05	2.71078e-05	0	1.97251e-05	5.48958e-05	4.18358e-05	8.72458e-05	8.67297e-05	0
K00936	pdtaS; two-component system, sensor histidine kinase PdtaS [EC:2.7.13.3]	32249.3	26902.4	13027.7	24002.7	23345.3	20932.7	23374.7	29076.6	30111.8	16360.6	15825.1	19224.7	23681.4	17296.5	18647.8	20431.8	18054		0.0825303	0.0727781	0.0491769	0.0755899	0.0700324	0.0661714	0.0681506	0.0772386	0.0828616	0.062161	0.062809	0.0763939	0.0801233	0.0730389	0.0810962	0.0750562	0.0707873	0
K00937	ppk; polyphosphate kinase [EC:2.7.4.1]	20907.8	19175.4	12581.5	20454.7	18725.8	15566.8	23009.3	22941.7	21035.7	13065	12650.5	15061.1	17440.8	13729.1	11040	13232.5	12155.5		0.0535058	0.0518746	0.0474925	0.0644166	0.0561746	0.049209	0.0670855	0.060942	0.0578859	0.0496396	0.0502092	0.059849	0.059009	0.0579748	0.0480114	0.0486096	0.04766	0
K00938	E2.7.4.2, mvaK2; phosphomevalonate kinase [EC:2.7.4.2]	1287	911.67	293.16	113.32	189.82	268.84	95.5	153.92	203.75	299.97	296.76	157.22	142.39	125.23	192.32	384.1	417.63		0.00329361	0.00246631	0.00110662	0.000356871	0.000569431	0.000849842	0.000278438	0.000408871	0.000560678	0.00113972	0.00117782	0.00062475	0.00048176	0.000528815	0.000836369	0.00141099	0.00163747	0
K00939	adk, AK; adenylate kinase [EC:2.7.4.3]	28204.6	28801.3	24256.3	25848.8	28333.2	27955.9	25022.4	27833.1	27140.7	21773.2	20912.9	16534.2	20171.6	16386.1	19182	22184.8	20670.5		0.0721794	0.0779151	0.0915627	0.0814039	0.0849953	0.0883726	0.0729548	0.0739353	0.0746856	0.0827256	0.083002	0.0657025	0.0682482	0.0691946	0.0834195	0.0814961	0.0810464	0
K00940	ndk, NME; nucleoside-diphosphate kinase [EC:2.7.4.6]	26016.6	26965.8	23180.3	21795.2	25784.3	27233.7	21084.2	24692.4	24643.2	19697.3	18883.8	15604.5	18807.3	15286	16570.6	19348	18312.4		0.06658	0.0729496	0.087501	0.0686382	0.0773489	0.0860895	0.0614726	0.0655925	0.0678131	0.0748387	0.0749486	0.062008	0.0636324	0.064549	0.0720628	0.0710751	0.0718007	0
K00941	thiD; hydroxymethylpyrimidine/phosphomethylpyrimidine kinase [EC:2.7.1.49 2.7.4.7]	25690.1	26279.7	22246.8	22726.2	24637.5	24135.6	23544.1	25691.5	25032.2	18043.8	17348.5	15325.1	18293.9	14835.1	16991	19401.2	17876.2		0.0657444	0.0710934	0.0839772	0.0715699	0.0739086	0.0762962	0.0686445	0.0682465	0.0688836	0.068556	0.0688552	0.0608979	0.0618953	0.0626451	0.0738911	0.0712702	0.0700901	0
K00942	E2.7.4.8, gmk; guanylate kinase [EC:2.7.4.8]	27103.6	27558	23130.3	24996.2	27346.3	27273.2	24437.2	27001.1	26265	20303.6	19463	15995.7	19305.9	15541.9	17368.3	20750.2	19472		0.0693618	0.0745518	0.0873123	0.0787189	0.0820347	0.0862144	0.0712485	0.0717252	0.0722758	0.0771422	0.0772474	0.0635626	0.0653192	0.0656295	0.0755319	0.0762261	0.0763472	0
K00943	tmk, DTYMK; dTMP kinase [EC:2.7.4.9]	26068.6	27120.5	23528.2	23191.8	26278.4	26958	22892.7	25891.9	25387.4	20624.2	19916.4	15237.9	18434	15325.8	17702.3	20483.4	19159.4		0.066713	0.073368	0.0888141	0.0730364	0.078831	0.0852181	0.0667455	0.0687788	0.0698609	0.0783604	0.079047	0.0605512	0.0623692	0.0647171	0.0769844	0.0752458	0.0751216	0
K00945	cmk; CMP/dCMP kinase [EC:2.7.4.25]	25609.1	26133.4	22115.1	23491.6	25773.1	25593.1	23146.4	25326.1	24681.7	19620.7	18788.7	14931.1	18052.3	14678.2	17196.6	20295.1	18969.5		0.0655372	0.0706977	0.0834802	0.0739803	0.0773154	0.0809036	0.067485	0.067276	0.0679191	0.0745473	0.0745712	0.0593324	0.0610779	0.0619823	0.0747854	0.0745543	0.0743768	0
K00946	thiL; thiamine-monophosphate kinase [EC:2.7.4.16]	24722.4	25721.9	22044.4	24036.9	26267.9	26044.4	23897	26381.5	25666	19474.6	18698.1	15115.1	18493.3	15115.4	17231.6	19551.5	17969.8		0.0632681	0.0695845	0.0832134	0.0756976	0.0787996	0.0823302	0.0696736	0.0700795	0.0706275	0.0739925	0.0742116	0.0600633	0.0625701	0.0638288	0.0749376	0.0718227	0.0704572	0
K00947	mosAB; molybdenum storage protein	1022	746	174	474	374	304	3007	1702	647	64	10	456	386	110	84	102	98		0.00261544	0.00201813	0.000656816	0.00149273	0.00112194	0.000960988	0.00876714	0.00452117	0.00178041	0.000243164	3.96894e-05	0.00181202	0.00130599	0.000464503	0.000365303	0.000374698	0.000384245	0
K00948	PRPS, prsA; ribose-phosphate pyrophosphokinase [EC:2.7.6.1]	31132.1	30908	24638.9	27066.6	29759.7	29814.8	28024.5	30136.6	28907.3	22464.6	21531.7	18368.7	22444.9	18039.3	19506.2	23310.3	21777.9		0.0796713	0.0836142	0.0930068	0.085239	0.0892744	0.0942489	0.0817077	0.0800545	0.0795471	0.0853527	0.0854579	0.0729922	0.0759396	0.0761755	0.0848294	0.0856306	0.0853883	0
K00949	thiN, TPK1, THI80; thiamine pyrophosphokinase [EC:2.7.6.2]	3556.82	3779.5	3811.67	1424.85	2743.75	3880.62	1229.17	1291	1191.78	824.27	780.78	899.73	1136.39	820.57	903.31	1496.37	1513.61		0.00910239	0.0102245	0.0143883	0.00448718	0.00823082	0.0122672	0.00358374	0.00342939	0.00327954	0.00313176	0.00309887	0.00357528	0.00384484	0.00346506	0.00392835	0.00549692	0.00593467	0
K00950	folK; 2-amino-4-hydroxy-6-hydroxymethyldihydropteridine diphosphokinase [EC:2.7.6.3]	27161.6	27702.9	23483.8	24991.4	27485.8	27515.2	24431	26978.1	26275.5	20272.8	19444	15844.5	19086.8	15442.7	17417.2	20240.5	18930.3		0.0695102	0.0749437	0.0886466	0.0787036	0.0824532	0.0869794	0.0712305	0.0716641	0.0723049	0.0770252	0.0771722	0.0629617	0.064578	0.0652109	0.0757445	0.0743537	0.0742234	0
K00951	relA; GTP pyrophosphokinase [EC:2.7.6.5]	31203.9	30625	24099.1	21926.2	26639	28523.5	22712	26901.3	26854	20835.3	19996.6	15660.9	19066.1	15583.6	16707.6	20722.7	19644.7		0.079855	0.0828487	0.0909695	0.0690507	0.0799128	0.0901669	0.0662186	0.0714603	0.0738967	0.0791623	0.0793651	0.0622322	0.0645078	0.0658057	0.0726588	0.0761249	0.0770243	0
K00952	nadM; nicotinamide-nucleotide adenylyltransferase [EC:2.7.7.1]	30	63	48	155	215	213	20	32	46	12	20	0	169	270	431	254	94		7.67741e-05	0.000170432	0.000181191	0.000488131	0.000644967	0.000673324	5.83115e-05	8.50043e-05	0.000126583	4.55932e-05	7.93788e-05	0	0.000571792	0.00114014	0.00187435	0.00093307	0.000368562	0
K00954	E2.7.7.3A, coaD, kdtB; pantetheine-phosphate adenylyltransferase [EC:2.7.7.3]	29292.2	28953.5	23292.3	25224.2	27582.3	27451.2	24571.2	27157.5	26405.4	20304	19456.5	16041.8	19342.5	15573.5	17361	20642.2	19312.1		0.0749628	0.078327	0.0879238	0.0794369	0.0827426	0.0867771	0.0716392	0.0721408	0.0726623	0.0771437	0.0772218	0.0637458	0.065443	0.0657631	0.0755	0.0758294	0.0757203	0
K00955	cysNC; bifunctional enzyme CysN/CysC [EC:2.7.7.4 2.7.1.25]	9539.5	9790.49	7991.82	8362.89	9823.07	10367.7	9377.15	10938.3	11040	9158.44	8658.33	7953.17	9485.92	7726.79	6700.83	7835.67	7516.59		0.0244129	0.0264859	0.0301675	0.0263367	0.0294677	0.0327737	0.0273398	0.0290564	0.0303799	0.0347969	0.0343644	0.0316038	0.0320945	0.0326283	0.0291408	0.0287844	0.0294716	0
K00956	cysN; sulfate adenylyltransferase subunit 1 [EC:2.7.7.4]	9489.62	8388.48	5166.37	5846.51	5644.63	4605.79	8197.23	7956.01	7305.45	5078.29	5054.69	6045.01	6986.19	5200.84	3994.05	4785.34	4346.32		0.0242852	0.022693	0.019502	0.018412	0.016933	0.0145596	0.0238997	0.0211342	0.0201031	0.0192946	0.0200618	0.0240212	0.023637	0.0219619	0.0173695	0.017579	0.0170414	0
K00957	cysD; sulfate adenylyltransferase subunit 2 [EC:2.7.7.4]	17075.1	16250.9	11345.9	16252.2	15199.2	12783.3	19595.4	19414.3	17866.5	14024.3	13570.4	13856.3	16128	12827.3	11343	13063	12037.2		0.0436976	0.0439629	0.0428287	0.051182	0.0455952	0.0404098	0.0571318	0.051572	0.0491649	0.0532844	0.0538602	0.055061	0.0545673	0.0541664	0.0493287	0.047987	0.0471965	0
K00958	sat, met3; sulfate adenylyltransferase [EC:2.7.7.4]	2661.99	2586.66	2090.5	784.6	943.66	988.12	851.16	1060.5	1056.85	1732.33	1601.84	1152.16	1313.16	1163.68	1061.35	1344.23	1366.35		0.0068124	0.0069976	0.00789123	0.00247089	0.00283083	0.00312359	0.00248162	0.0028171	0.00290824	0.00658187	0.0063576	0.00457837	0.00444292	0.00491393	0.00461564	0.00493804	0.00535728	0
K00960	E2.7.7.6; DNA-directed RNA polymerase [EC:2.7.7.6]	87	64	40	4.43	16.5	10.79	0	6	5	21	22.5	49	48.5	33	4.5	49.5	63		0.000222645	0.000173137	0.000150992	1.39511e-05	4.94974e-05	3.41088e-05	0	1.59383e-05	1.3759e-05	7.9788e-05	8.93011e-05	0.000194713	0.000164094	0.000139351	1.95698e-05	0.000181839	0.000247015	0
K00962	pnp, PNPT1; polyribonucleotide nucleotidyltransferase [EC:2.7.7.8]	27193.6	27687	23292.3	25164.2	27512.3	27381.2	24458.2	27078.9	26312.8	20291.4	19434.1	15913.3	19233.1	15484.4	17363.6	20496.7	19183.2		0.0695921	0.0749008	0.0879238	0.0792479	0.0825326	0.0865558	0.0713098	0.0719321	0.0724076	0.0770958	0.0771327	0.063235	0.0650729	0.065387	0.0755116	0.0752949	0.0752149	0
K00963	UGP2, galU, galF; UTP--glucose-1-phosphate uridylyltransferase [EC:2.7.7.9]	24013.6	24696.6	21205	20511.8	23148.1	23624.1	21212.6	23613.9	23178.7	18909.3	18098.5	14548.6	17201.1	14031.5	16160.5	18776.8	17577.1		0.0614541	0.0668108	0.0800446	0.0645964	0.0694407	0.0746791	0.0618471	0.0627277	0.0637829	0.0718447	0.0718318	0.0578124	0.0581978	0.0592514	0.0702792	0.0689766	0.0689176	0
K00965	galT, GALT; UDPglucose--hexose-1-phosphate uridylyltransferase [EC:2.7.7.12]	13493.1	16191.2	17325.1	11365.1	14997	17240.1	8533.03	12813	14347.9	13152.3	12664.2	6971.3	8605.81	7240.61	11823.8	13315.8	12401		0.0345307	0.0438016	0.0653989	0.0357913	0.0449885	0.0544985	0.0248787	0.0340363	0.0394824	0.0499714	0.0502635	0.0277021	0.0291167	0.0305753	0.0514197	0.0489158	0.0486228	0
K00966	GMPP; mannose-1-phosphate guanylyltransferase [EC:2.7.7.13]	8869.61	8788.53	7165.69	10494	10620.8	9701.09	10399.5	13678.1	15212.6	4583.09	4594.02	5188.08	6286.01	5122	7440.47	7264.09	5837.41		0.0226985	0.0237753	0.0270491	0.033048	0.0318608	0.0306665	0.0303205	0.0363343	0.0418619	0.0174131	0.0182334	0.020616	0.021268	0.0216289	0.0323574	0.0266847	0.0228877	0
K00968	PCYT1; choline-phosphate cytidylyltransferase [EC:2.7.7.15]	0	0	0	0	0	0	26	72	61	33	43	19	24	6	35	69	58		0	0	0	0	0	0	7.5805e-05	0.00019126	0.00016786	0.000125381	0.000170664	7.55009e-05	8.12012e-05	2.53365e-05	0.000152209	0.000253472	0.000227411	0
K00969	nadD; nicotinate-nucleotide adenylyltransferase [EC:2.7.7.18]	26907.6	27324.2	22844.5	25110.6	27463.3	27368.5	24378.5	26987.2	26269.4	20335	19485.5	15875.3	19159.3	15512.6	17388	20675.9	19353.9		0.0688602	0.0739191	0.0862333	0.0790789	0.0823856	0.0865157	0.0710775	0.0716883	0.072288	0.0772615	0.0773369	0.0630842	0.0648233	0.0655058	0.0756174	0.0759531	0.0758843	0
K00970	pcnB; poly(A) polymerase [EC:2.7.7.19]	22006.6	23574.3	21340.6	19405.5	22194.8	22831.2	17557.2	19424.2	18648.7	19424.6	18504.1	12965.9	15829.1	13043.5	15334.9	17886.9	16775.6		0.0563179	0.0637746	0.0805566	0.0611125	0.0665811	0.0721727	0.0511894	0.0515981	0.0513173	0.0738023	0.0734416	0.0515231	0.0535558	0.0550794	0.066689	0.0657075	0.0657749	0
K00971	manC, cpsB; mannose-1-phosphate guanylyltransferase [EC:2.7.7.13]	13040.5	11567.1	7080.75	16580.6	15003.2	12622.7	13124.7	13303.8	11542.9	10102.7	9643	9164.35	11206.2	8588.79	9333.91	11151.5	10517.3		0.0333724	0.0312922	0.0267284	0.0522161	0.0450074	0.0399022	0.0382661	0.0353399	0.0317638	0.0383844	0.0382725	0.0364167	0.037915	0.0362683	0.0405917	0.040965	0.0412369	0
K00972	UAP1; UDP-N-acetylglucosamine/UDP-N-acetylgalactosamine diphosphorylase [EC:2.7.7.23 2.7.7.83]	645	398.32	49.66	79	104.35	97	71.32	131	166.99	482.83	484.67	163.67	146	84.67	180.67	166.67	165.33		0.00165064	0.00107756	0.000187457	0.000248789	0.000313034	0.000306631	0.000207939	0.000347986	0.000459522	0.00183448	0.00192363	0.000650381	0.000493974	0.000357541	0.000785705	0.000612263	0.000648238	0
K00973	E2.7.7.24, rfbA, rffH; glucose-1-phosphate thymidylyltransferase [EC:2.7.7.24]	28404.7	28635.1	23777.7	28770	30321.9	29118.5	27690	30142.3	28909.8	19523.2	18721.9	17195.8	20780.6	16644.6	18303	20947.4	19275		0.0726915	0.0774655	0.0897562	0.0906032	0.0909609	0.0920476	0.0807324	0.0800695	0.0795539	0.0741771	0.0743059	0.0683316	0.0703088	0.070286	0.079597	0.0769505	0.0755747	0
K00974	cca; tRNA nucleotidyltransferase (CCA-adding enzyme) [EC:2.7.7.72 3.1.3.- 3.1.4.-]	17109.1	17567.8	15421.4	11397.2	15909.9	18967	11391.7	13438.7	13140.1	10639.7	10071.6	6216.55	7702.23	5785.35	8854.75	11000	10452.3		0.0437845	0.0475255	0.0582129	0.0358923	0.0477271	0.0599574	0.0332133	0.0356985	0.036159	0.0404249	0.0399735	0.0247029	0.0260596	0.0244301	0.0385079	0.0404084	0.0409821	0
K00975	glgC; glucose-1-phosphate adenylyltransferase [EC:2.7.7.27]	15349	16121.7	13866.3	16808	17134.8	16078	14930.7	15773.8	14670.3	12925.6	12580.7	10508.4	12698.7	9545.8	12006	14237.4	13244.9		0.0392802	0.0436134	0.0523427	0.0529323	0.0514018	0.050825	0.0435317	0.0419012	0.0403697	0.0491099	0.049932	0.0417574	0.0429646	0.0403096	0.0522122	0.0523012	0.0519314	0
K00978	rfbF; glucose-1-phosphate cytidylyltransferase [EC:2.7.7.33]	5084.49	4767.74	2722.41	3921.48	3958.19	3665.93	6408.11	7335.16	7545.03	4857.19	4792.08	5592.19	6080.51	4522.6	4544.08	5505.42	4939.01		0.0130119	0.012898	0.0102766	0.0123496	0.011874	0.0115885	0.0186833	0.019485	0.0207624	0.0184546	0.0190195	0.0222219	0.0205727	0.0190978	0.0197615	0.0202242	0.0193652	0
K00979	kdsB; 3-deoxy-manno-octulosonate cytidylyltransferase (CMP-KDO synthetase) [EC:2.7.7.38]	17650.3	17101	12867.8	17496.7	17519.5	15947.8	16708	18357.8	17628.5	16075.7	15110.5	11382	13552.2	10496.4	13527.8	16086.7	15135.4		0.0451695	0.0462628	0.0485735	0.0551011	0.0525559	0.0504132	0.0487134	0.0487655	0.0485101	0.0610786	0.0599726	0.0452291	0.0458522	0.0443236	0.0588303	0.0590947	0.0593438	0
K00980	tagD; glycerol-3-phosphate cytidylyltransferase [EC:2.7.7.39]	117	225	324	136.25	200.75	273	109.5	223.6	257.2	181.92	197.17	442.5	505	361	173.62	380.5	369.12		0.000299419	0.000608684	0.00122304	0.000429082	0.000602219	0.000862992	0.000319256	0.000593968	0.000707762	0.000691192	0.000782556	0.00175838	0.00170861	0.00152441	0.000755046	0.00139777	0.00144727	0
K00981	E2.7.7.41, CDS1, CDS2, cdsA; phosphatidate cytidylyltransferase [EC:2.7.7.41]	28864.6	29009.6	23781.6	25566.6	27977.5	27862.2	25047.4	27738.1	26907.3	20584.4	19731.5	16563.2	20183.5	16150	17640.7	21047.6	19657.3		0.0738684	0.0784786	0.0897709	0.0805152	0.0839282	0.0880765	0.0730275	0.0736831	0.0740433	0.0782091	0.0783133	0.0658175	0.0682885	0.0681976	0.0767168	0.0773184	0.0770738	0
K00982	glnE; [glutamine synthetase] adenylyltransferase / [glutamine synthetase]-adenylyl-L-tyrosine phosphorylase [EC:2.7.7.42 2.7.7.89]	12105.6	10517.7	5521.94	7645.39	7784.53	6872.86	11382.7	13264.7	13128	9753.08	9318.09	9852.08	10808.4	8621.52	7790.72	9702.29	9739.66		0.0309799	0.0284532	0.0208442	0.0240771	0.0233524	0.0217261	0.0331872	0.0352361	0.0361255	0.0370562	0.0369829	0.0391495	0.0365691	0.0364066	0.0338806	0.0356414	0.038188	0
K00983	neuA; N-acylneuraminate cytidylyltransferase [EC:2.7.7.43]	408	454.17	542.5	300.17	224.55	40.12	256.67	243.67	187	396.33	339.67	468.01	396.01	278	202.5	306.81	366.9		0.00104413	0.00122865	0.00204783	0.000945304	0.000673615	0.000126825	0.000748341	0.000647281	0.000514586	0.00150583	0.00134813	0.00185975	0.00133985	0.00117393	0.00088064	0.00112707	0.00143857	0
K00984	aadA; streptomycin 3"-adenylyltransferase [EC:2.7.7.47]	0	16	41	1.67	0	4.67	0	3	4.67	9.33	5.33	129.67	101.33	65	18.67	68.5	77.33		0	4.32842e-05	0.000154767	5.25921e-06	0	1.47625e-05	0	7.96916e-06	1.28509e-05	3.54487e-05	2.11544e-05	0.000515274	0.000342838	0.000274479	8.11929e-05	0.000251635	0.000303201	0
K00986	ltrA; RNA-directed DNA polymerase [EC:2.7.7.49]	102.33	212.58	224.84	738.19	506.35	123.1	629	442.06	293.18	424.73	359.43	605.56	644.68	601.49	199.56	347.46	329.01		0.000261876	0.000575085	0.000848727	0.00232473	0.00151897	0.000389137	0.0018339	0.00117428	0.000806772	0.00161373	0.00142656	0.00240633	0.0021812	0.00253994	0.000867855	0.0012764	0.00129001	0
K00988	APA1_2; ATP adenylyltransferase [EC:2.7.7.53]	0	112.25	240.5	11.25	18.75	30.5	9	28	59	151.83	176.65	60	100.34	106.93	137.3	149.45	137.4		0	0.000303666	0.00090784	3.54288e-05	5.62471e-05	9.64149e-05	2.62402e-05	7.43788e-05	0.000162356	0.000576868	0.000701113	0.000238424	0.000339489	0.000451539	0.000597096	0.000549005	0.000538728	0
K00989	rph; ribonuclease PH [EC:2.7.7.56]	23743.9	25233.5	22499.6	22281.8	24980.9	25420	22207	24951	24304.8	19447.6	18597.9	14261.1	17136.4	14052.8	16464.1	19058.1	17781		0.060764	0.0682634	0.0849316	0.0701706	0.0749387	0.0803562	0.0647463	0.0662795	0.0668819	0.0738897	0.073814	0.0566697	0.0579791	0.0593414	0.0715996	0.07001	0.0697171	0
K00990	glnD; [protein-PII] uridylyltransferase [EC:2.7.7.59]	12330.6	10988.2	5943.68	10760.1	9205.93	6728.11	13754.6	13349	11580.7	12264.5	11732.7	10458.9	11612.7	9226.35	8977.05	10857.1	10347.3		0.0315557	0.0297261	0.0224362	0.0338861	0.0276164	0.0212685	0.0401027	0.03546	0.0318678	0.0465981	0.0465662	0.0415609	0.0392901	0.0389606	0.0390398	0.0398837	0.0405706	0
K00991	ispD; 2-C-methyl-D-erythritol 4-phosphate cytidylyltransferase [EC:2.7.7.60]	19747.3	21045.3	19389	19988.6	21819	21530.6	16973.4	20049.7	20494.3	14379.7	13934.5	10166.8	13075.9	10958.7	13154.1	14701.1	13028.3		0.050536	0.0569331	0.0731898	0.0629486	0.0654536	0.0680612	0.0494872	0.0532598	0.0563962	0.0546347	0.0553053	0.0404003	0.0442409	0.0462758	0.0572051	0.0540046	0.0510825	0
K00992	murU; N-acetyl-alpha-D-muramate 1-phosphate uridylyltransferase [EC:2.7.7.99]	8984.12	7365.97	3155	4763.65	4546.36	3763.19	8533.17	8326	7230.5	5902.66	5546.32	6462.17	7208.51	5578.79	4296.47	5643.53	5605.49		0.0229916	0.0199269	0.0119095	0.0150018	0.0136384	0.011896	0.0248791	0.0221171	0.0198969	0.0224267	0.022013	0.0256789	0.0243891	0.0235579	0.0186847	0.0207315	0.0219784	0
K00993	EPT1; ethanolaminephosphotransferase [EC:2.7.8.1]	0	0	0	0	0	0	0	0	0	0	0	0	0	0	0	19	16		0	0	0	0	0	0	0	0	0	0	0	0	0	0	0	6.97966e-05	6.27339e-05	0
K00995	pgsA, PGS1; CDP-diacylglycerol---glycerol-3-phosphate 3-phosphatidyltransferase [EC:2.7.8.5]	32213.5	33991.9	30433.2	34059.4	37482.4	37892.1	31112.6	36736	37325.1	24679.6	24035.2	18249	22823.8	19300.1	23893.4	26304.3	23380.3		0.0824387	0.0919572	0.114879	0.107261	0.112441	0.119783	0.0907112	0.0975851	0.102711	0.0937685	0.0953944	0.0725168	0.0772217	0.0814994	0.103908	0.0966289	0.0916713	0
K00996	rfbP; undecaprenyl-phosphate galactose phosphotransferase [EC:2.7.8.6]	1014.62	763	195.5	128.25	263.75	278	1693.5	985	423.5	609	483	551.5	475	363.5	424	438	464		0.00259655	0.00206412	0.000737974	0.000403889	0.000791209	0.000878798	0.00493753	0.00261654	0.00116539	0.00231385	0.001917	0.00219151	0.00160711	0.00153497	0.00184391	0.001609	0.00181928	0
K00997	acpS; holo-[acyl-carrier protein] synthase [EC:2.7.8.7]	22974.9	24151.5	21209.8	16193.8	20329	22520.7	16674.5	18768.1	18165	18178	17345.1	12901.4	15511	12583.1	14080.2	16846.4	16184.9		0.058796	0.0653362	0.0800627	0.0509979	0.0609838	0.0711911	0.0486159	0.0498553	0.0499864	0.0690659	0.0688417	0.0512668	0.0524796	0.0531354	0.0612328	0.0618852	0.0634587	0
K00998	pssA; CDP-diacylglycerol---serine O-phosphatidyltransferase [EC:2.7.8.8]	0	33.25	92	39	43.13	24.12	6	10.75	6.67	60.08	59.83	29	59.83	36	57.62	94.25	77.53		0	8.995e-05	0.000347282	0.00012282	0.000129383	7.62468e-05	1.74935e-05	2.85561e-05	1.83545e-05	0.00022827	0.000237462	0.000115238	0.000202428	0.000152019	0.00025058	0.000346228	0.000303985	0
K00999	CDIPT; CDP-diacylglycerol--inositol 3-phosphatidyltransferase [EC:2.7.8.11]	32	69	89	39	37	36	19	13	39	40	38	274	310	271	34	22	18		8.18924e-05	0.000186663	0.000335957	0.00012282	0.000110994	0.000113801	5.5396e-05	3.4533e-05	0.00010732	0.000151977	0.00015082	0.0010888	0.00104885	0.00114437	0.000147861	8.08171e-05	7.05757e-05	0
K01000	mraY; phospho-N-acetylmuramoyl-pentapeptide-transferase [EC:2.7.8.13]	27093.9	27597.1	23216.3	25111.9	27417.3	27238.5	24293	26879.2	26109.1	20104	19220.5	15867.5	19191.8	15454.3	17136.6	20523.9	19292.4		0.0693371	0.0746573	0.0876369	0.0790831	0.0822476	0.0861048	0.0708283	0.0714014	0.0718468	0.0763839	0.0762851	0.0630531	0.0649333	0.0652597	0.0745243	0.0753948	0.0756432	0
K01001	ALG7; UDP-N-acetylglucosamine--dolichyl-phosphate N-acetylglucosaminephosphotransferase [EC:2.7.8.15]	15	30.5	22.5	55	76	96	10	16	23	12	20	0	0	0	45.5	33	22		3.8387e-05	8.25105e-05	8.49331e-05	0.000173208	0.000227988	0.00030347	2.91558e-05	4.25022e-05	6.32913e-05	4.55932e-05	7.93788e-05	0	0	0	0.000197872	0.000121226	8.62592e-05	0
K01002	mdoB; phosphoglycerol transferase [EC:2.7.8.20]	251	187.75	92	50.25	41.5	26	6	14.75	27.67	12.08	20.33	64	51.83	42.5	26.12	55.92	47.45		0.000642343	0.000507913	0.000347282	0.000158249	0.000124494	8.21898e-05	1.74935e-05	3.91817e-05	7.61422e-05	4.58971e-05	8.06885e-05	0.000254319	0.000175361	0.000179467	0.000113592	0.000205422	0.000186045	0
K01003	bcpA; oxaloacetate decarboxylase [EC:4.1.1.3]	677	664.5	371	360.4	378.4	265.4	301	436	426	780	645	840	795.5	600	631	723.5	706.75		0.00173254	0.00179765	0.00140045	0.00113498	0.00113514	0.000838968	0.000877589	0.00115818	0.00117227	0.00296356	0.00255997	0.00333793	0.00269148	0.00253365	0.00274412	0.00265778	0.00277108	0
K01004	pcs; phosphatidylcholine synthase [EC:2.7.8.24]	1003	1215.83	788.83	560.23	734.4	869.4	574	796.2	786.66	1871.17	1723.67	1868	2338	1686.5	1290.17	1645.25	1629.25		0.00256681	0.00328914	0.00297768	0.00176429	0.00220309	0.0027483	0.00167354	0.00211501	0.00216473	0.00710938	0.00684114	0.00742293	0.00791035	0.00712167	0.00561074	0.00604383	0.00638808	0
K01006	ppdK; pyruvate, orthophosphate dikinase [EC:2.7.9.1]	16393.5	18767.5	18335	18745.4	20851.6	21264.3	18729.6	20924	20472.9	16429.5	15629.4	11696.8	13947.8	11233.5	14554.2	16933.9	15847.4		0.0419532	0.0507711	0.0692111	0.0590336	0.0625515	0.0672196	0.0546076	0.0555822	0.0563373	0.0624227	0.062032	0.0464797	0.0471906	0.0474363	0.0632939	0.0622069	0.0621356	0
K01007	pps, ppsA; pyruvate, water dikinase [EC:2.7.9.2]	11699.4	10877.1	7772.74	7580.06	9095.32	9552.36	7764.71	8870.47	9104.36	5880.09	5798.25	7153.92	8296.59	6734.89	5212.57	6075.57	5450.86		0.0299405	0.0294254	0.0293406	0.0238713	0.0272845	0.0301964	0.0226386	0.0235634	0.0250533	0.022341	0.0230129	0.0284278	0.0280705	0.0284398	0.0226686	0.0223186	0.0213721	0
K01008	selD, SEPHS; selenide, water dikinase [EC:2.7.9.3]	10635.4	10472	8310	8733.65	9815.64	9714.27	8437.63	10727.1	11323.9	7630.67	7435.31	7096.02	7986.77	5925.47	7945.43	9296.35	8430.71		0.0272175	0.0283295	0.0313686	0.0275043	0.0294454	0.0307082	0.0246006	0.0284953	0.0311609	0.0289922	0.0295103	0.0281977	0.0270223	0.0250218	0.0345534	0.0341502	0.0330557	0
K01011	TST, MPST, sseA; thiosulfate/3-mercaptopyruvate sulfurtransferase [EC:2.8.1.1 2.8.1.2]	21651.6	20247.8	13381.2	15328.6	17390.2	17834.2	18385.3	20252.6	19032.7	12412.2	11900.6	14717.2	16952.1	13485.5	10989.9	13161.8	12485.4		0.0554094	0.0547757	0.0505112	0.0482733	0.0521678	0.0563764	0.0536038	0.0537987	0.0523741	0.0471594	0.0472327	0.0584823	0.0573553	0.056946	0.0477934	0.0483499	0.0489535	0
K01012	bioB; biotin synthase [EC:2.8.1.6]	19620	19475.8	15407.9	18241.8	19109.9	18104.8	16947.9	17013.4	15318.2	14152.6	13284.6	10893.6	13545.6	11131.8	10457.1	13134.5	12531.8		0.0502101	0.0526871	0.0581619	0.0574477	0.0573266	0.057232	0.0494128	0.0451943	0.0421525	0.0537717	0.0527257	0.0432882	0.0458299	0.0470067	0.0454764	0.0482497	0.0491357	0
K01014	SULT1A; aryl sulfotransferase [EC:2.8.2.1]	0	0	0	12	11	16	6	0	7	26	24	37	5	22	0	0	0		0	0	0	3.77907e-05	3.29983e-05	5.05783e-05	1.74935e-05	0	1.92626e-05	9.87852e-05	9.52545e-05	0.000147028	1.69169e-05	9.29006e-05	0	0	0	0
K01023	assT; arylsulfate sulfotransferase [EC:2.8.2.22]	0	0	0	0	0	0	0	22	13.67	9.33	5.33	0	4.33	10	8	60.33	86.33		0	0	0	0	0	0	0	5.84405e-05	3.76171e-05	3.54487e-05	2.11544e-05	0	1.465e-05	4.22275e-05	3.47907e-05	0.000221623	0.000338489	0
K01025	SULT1; sulfotransferase [EC:2.8.2.-]	0	0	0	20	5	0	8	11	0	109	104	72	65	108	53	56	75		0	0	0	6.29846e-05	1.49992e-05	0	2.33246e-05	2.92202e-05	0	0.000414138	0.00041277	0.000286109	0.00021992	0.000456057	0.000230489	0.000205716	0.000294065	0
K01026	pct; propionate CoA-transferase [EC:2.8.3.1]	917.5	1054.17	791.67	864.25	960.75	795.5	2431.5	2788.06	2895.56	878.94	744.44	1330.72	1605.73	1385.05	858.83	1100	1054.68		0.00234801	0.00285181	0.0029884	0.00272172	0.0028821	0.00251469	0.00708923	0.00740616	0.00796799	0.00333947	0.00295464	0.00528792	0.0054328	0.00584872	0.00373491	0.00404086	0.00413527	0
K01027	OXCT; 3-oxoacid CoA-transferase [EC:2.8.3.5]	769.33	629.67	256.33	646.65	464.99	264.01	426.33	359.99	313.69	639.36	613.32	259.66	322.66	323.34	170.99	207	236.34		0.00196882	0.00170342	0.000967595	0.00203645	0.0013949	0.000834574	0.001243	0.000956272	0.000863211	0.0024292	0.00243423	0.00103182	0.00109168	0.00136539	0.000743608	0.000760416	0.000926659	0
K01028	E2.8.3.5A, scoA; 3-oxoacid CoA-transferase subunit A [EC:2.8.3.5]	10600.6	9291.17	5266.13	7603.96	6641.62	4765.7	10624.8	10083.2	9093.19	5324.56	5126.87	8582.29	9840.18	7744.74	4408.36	5534.7	5525.4		0.0271284	0.0251351	0.0198786	0.0239466	0.0199238	0.0150651	0.0309775	0.0267849	0.0250226	0.0202303	0.0203482	0.0341037	0.0332931	0.0327041	0.0191713	0.0203318	0.0216644	0
K01029	E2.8.3.5B, scoB; 3-oxoacid CoA-transferase subunit B [EC:2.8.3.5]	10641.6	9298.17	5243.13	7610.96	6637.62	4760.7	10666.8	10125.2	9114.19	5329.56	5131.87	8631.29	9814.18	7775.74	4382.36	5517.7	5492.4		0.0272333	0.025154	0.0197918	0.0239687	0.0199118	0.0150493	0.0310999	0.0268965	0.0250804	0.0202493	0.0203681	0.0342984	0.0332051	0.032835	0.0190582	0.0202693	0.021535	0
K01031	pcaI; 3-oxoadipate CoA-transferase, alpha subunit [EC:2.8.3.6]	2949.62	2735.23	1937.03	1642.5	1597.33	1269.92	3013.92	3327.5	3076.75	764.41	732.07	1257.17	1746.76	1511.68	841.97	889.7	932.57		0.00754848	0.00739952	0.00731191	0.00517261	0.00479174	0.0040144	0.00878732	0.00883912	0.00846659	0.00290432	0.00290554	0.00499566	0.00590996	0.00638345	0.00366159	0.00326832	0.00365649	0
K01032	pcaJ; 3-oxoadipate CoA-transferase, beta subunit [EC:2.8.3.6]	3155.62	2913.23	2007.03	1709.5	1648.33	1292.92	3080.92	3373.5	3100.75	817.41	763.07	1600.17	1971.76	1706.68	934.97	993.7	1057.57		0.00807566	0.00788105	0.00757614	0.00538361	0.00494473	0.00408711	0.00898266	0.00896132	0.00853263	0.00310569	0.00302858	0.00635864	0.00667122	0.00720689	0.00406604	0.00365036	0.0041466	0
K01034	atoD; acetate CoA/acetoacetate CoA-transferase alpha subunit [EC:2.8.3.8 2.8.3.9]	633	487.5	137	120	159.5	171.5	1577	786.6	315.2	333	275.5	665	523	329	257.5	442	424.04		0.00161993	0.00131882	0.000517148	0.000377907	0.000478475	0.000542136	0.00459786	0.00208951	0.000867366	0.00126521	0.00109344	0.00264253	0.00176951	0.00138929	0.00111983	0.00162369	0.00166261	0
K01035	atoA; acetate CoA/acetoacetate CoA-transferase beta subunit [EC:2.8.3.8 2.8.3.9]	633	487.5	137	120	159.5	171.5	1577	786.6	315.2	333	275.5	632	488	329	257.5	439	426.04		0.00161993	0.00131882	0.000517148	0.000377907	0.000478475	0.000542136	0.00459786	0.00208951	0.000867366	0.00126521	0.00109344	0.0025114	0.00165109	0.00138929	0.00111983	0.00161267	0.00167045	0
K01039	gctA; glutaconate CoA-transferase, subunit A [EC:2.8.3.12]	4370.16	4934.42	5126.91	3889.4	5161.06	5887.64	4070.47	5831.83	6757.07	2407.21	2400.87	2133.08	3016.33	2772.31	2364.32	2276.56	1907.65		0.0111838	0.0133489	0.0193531	0.0122486	0.0154824	0.0186117	0.0118678	0.0154916	0.0185941	0.00914603	0.0095289	0.00847629	0.0102054	0.0117068	0.0102821	0.00836296	0.00747965	0
K01040	gctB; glutaconate CoA-transferase, subunit B [EC:2.8.3.12]	2326.16	2095.17	1482.83	1390.73	1765.06	1908.31	1597.33	2021.94	2256.54	1035.4	1024.84	901.67	1419.91	1065.18	979.18	1093.89	1006.09		0.00595296	0.00566799	0.00559739	0.00437973	0.00529491	0.00603244	0.00465714	0.00537105	0.00620954	0.00393393	0.00406753	0.00358299	0.0048041	0.00449799	0.0042583	0.00401841	0.00394475	0
K01042	selA; L-seryl-tRNA(Ser) seleniumtransferase [EC:2.9.1.1]	6623.95	6941.32	5951.66	5401.24	6968.07	7783.98	4942.14	7188.84	7629.86	6708.08	6530.89	5292.84	5984.26	4469.78	7721.55	8661.1	7829.74		0.0169516	0.0187781	0.0224663	0.0170097	0.0209031	0.0246063	0.0144092	0.0190963	0.0209958	0.0254869	0.0259207	0.0210323	0.020247	0.0188748	0.0335798	0.0318166	0.0306994	0
K01046	lip, TGL2; triacylglycerol lipase [EC:3.1.1.3]	4818.29	3912.88	2098.25	882.27	902.27	831.15	846.83	951.42	1116.57	1332.55	1296.31	1607.83	1854.33	1609.71	876.32	1122.91	933.64		0.0123307	0.0105854	0.00792048	0.00277847	0.00270667	0.00262739	0.002469	0.00252734	0.00307257	0.00506293	0.00514497	0.00638908	0.00627391	0.00679741	0.00381098	0.00412502	0.00366068	0
K01048	pldB; lysophospholipase [EC:3.1.1.5]	2882	2673.25	1451.5	1837.1	1475.13	912.58	4335.5	3722.25	2982.17	2788.58	2564	4230.67	4466.17	3367.17	2204.62	3117.17	3199.61		0.00737543	0.00723184	0.00547913	0.00578545	0.00442516	0.0028848	0.0126405	0.00988773	0.00820632	0.010595	0.0101764	0.0168115	0.0151108	0.0142187	0.00958754	0.0114509	0.0125453	0
K01051	E3.1.1.11; pectinesterase [EC:3.1.1.11]	3766.32	2779.63	1034.29	513.65	368.96	63.59	884.31	856.08	863.99	1292.08	1266.58	973.6	1095.35	859.51	676.37	619.38	577.35		0.00963853	0.00751963	0.00390424	0.0016176	0.00110682	0.000201017	0.00257827	0.00227408	0.00237752	0.00490917	0.00502698	0.00386882	0.00370599	0.0036295	0.00294143	0.0022753	0.00226372	0
K01053	E3.1.1.17, gnl, RGN; gluconolactonase [EC:3.1.1.17]	10566.3	9997.56	5937.56	9452.31	9201.88	7492.1	12743.5	13763	12921.9	12423.6	11312.4	13263.7	14086.5	10912.4	10422.1	11986.5	11849.3		0.0270407	0.027046	0.0224131	0.0297675	0.0276042	0.0236836	0.0371548	0.03656	0.0355585	0.0472025	0.0448983	0.0527063	0.0476601	0.0460805	0.0453241	0.0440326	0.0464596	0
K01055	pcaD; 3-oxoadipate enol-lactonase [EC:3.1.1.24]	5447.95	5391.83	3848.43	3197.8	4007.63	4068.22	4425.92	5208.2	5419.25	4128.58	3795.81	5374	6082.94	4813.27	3094.27	3752.48	3662.39		0.013942	0.0145863	0.0145271	0.0100706	0.0120223	0.0128602	0.0129041	0.013835	0.0149127	0.0156863	0.0150653	0.0213548	0.0205809	0.0203253	0.0134565	0.0137848	0.0143598	0
K01056	PTH1, pth, spoVC; peptidyl-tRNA hydrolase, PTH1 family [EC:3.1.1.29]	27725.1	28082.4	23489.3	25176.2	27554.3	27400.2	24540.2	27152.5	26386.4	20301	19454.5	15924.5	19244	15485.7	17386	20656.2	19362.1		0.0709523	0.0759702	0.0886674	0.0792857	0.0826586	0.0866158	0.0715488	0.0721275	0.07261	0.0771323	0.0772139	0.0632796	0.0651098	0.0653921	0.0756087	0.0758808	0.0759164	0
K01057	PGLS, pgl, devB; 6-phosphogluconolactonase [EC:3.1.1.31]	12913.1	13219.9	10416.3	16307.2	15783	13782.5	16726.5	18026.3	17591.8	12976.3	12573.8	11982.9	13660.1	11153.9	10935.8	12470.6	11441.8		0.0330465	0.0357634	0.0393194	0.0513552	0.0473464	0.0435685	0.0487675	0.0478847	0.0484091	0.0493027	0.0499045	0.0476169	0.0462173	0.0471002	0.0475579	0.0458107	0.0448618	0
K01058	pldA; phospholipase A1/A2 [EC:3.1.1.32 3.1.1.4]	2917.79	2139.8	753.83	441	361.96	282.79	723.17	688.25	660.17	371.24	398.67	730.17	981	695.86	405.54	481.75	390.29		0.00746702	0.00578872	0.00284556	0.00138881	0.00108582	0.00089394	0.00210846	0.00182826	0.00181665	0.0014105	0.0015823	0.0029015	0.0033191	0.00293845	0.00176363	0.00176971	0.00153028	0
K01060	cah; cephalosporin-C deacetylase [EC:3.1.1.41]	783	685.68	403.62	348.92	347.25	218.08	139.42	281.83	397.92	327.5	391	885.75	996	880.75	181.25	333	382.5		0.0020038	0.00185494	0.00152359	0.00109883	0.0010417	0.000689382	0.00040649	0.000748649	0.00109499	0.00124431	0.00155185	0.00351973	0.00336985	0.00371919	0.000788227	0.00122328	0.00149973	0
K01061	E3.1.1.45; carboxymethylenebutenolidase [EC:3.1.1.45]	29417	27949.7	18979.4	27364.9	27814.3	25665.1	31076.7	37852.7	38694.1	21970.9	20818.4	25737.5	29101.6	23649	21245.6	23530.5	21721.8		0.0752822	0.0756113	0.0716434	0.0861783	0.0834385	0.0811312	0.0906066	0.100551	0.106478	0.083477	0.0826269	0.102274	0.098462	0.099864	0.0923936	0.0864393	0.0851683	0
K01066	aes; acetyl esterase [EC:3.1.1.-]	11503.5	11272.6	8595.96	9038.55	10360.2	10730.4	9932.47	12250	12855.1	7517.79	7131.76	10696.1	11949.8	9632.76	7476.93	7829.58	7452.41		0.0294389	0.0304954	0.0324481	0.0284645	0.031079	0.0339203	0.0289589	0.0325406	0.0353745	0.0285633	0.0283055	0.0425033	0.0404309	0.0406768	0.032516	0.028762	0.0292199	0
K01067	E3.1.2.1, ACH1; acetyl-CoA hydrolase [EC:3.1.2.1]	498.5	513	426.5	333	353.5	325	369.5	438	445.5	439.83	425	167.5	295.17	140.5	822	764.5	643		0.00127573	0.0013878	0.00160995	0.00104869	0.00106045	0.00102737	0.00107731	0.0011635	0.00122593	0.0016711	0.0016868	0.0006656	0.000998673	0.000593297	0.00357475	0.00280839	0.00252112	0
K01068	ACOT1_2_4; acyl-coenzyme A thioesterase 1/2/4 [EC:3.1.2.2]	0	0	0	0	0	0	0	0	0	0	0	15	12	0	0	0	0		0	0	0	0	0	0	0	0	0	0	0	5.9606e-05	4.06006e-05	0	0	0	0	0
K01069	gloB, HAGH; hydroxyacylglutathione hydrolase [EC:3.1.2.6]	10948.3	9705.7	5599.6	7330.32	7652.35	7418.74	10089.2	10463.7	9421.15	7236.69	6710.62	7554.83	8603.42	6818.73	5314.55	7106.15	7158.85		0.0280181	0.0262565	0.0211374	0.0230849	0.0229559	0.0234517	0.029416	0.0277956	0.0259251	0.0274953	0.026634	0.0300209	0.0291087	0.0287938	0.0231121	0.0261045	0.0280689	0
K01070	frmB, ESD, fghA; S-formylglutathione hydrolase [EC:3.1.2.12]	6138.62	5634.55	3674.33	3875.55	3197.01	2236.59	7519.67	7004.75	6043.67	3881.24	3651.15	5325.17	5714.84	4483.54	3425.59	4279.28	4271.77		0.0157096	0.0152429	0.0138699	0.012205	0.00959053	0.00707018	0.0219242	0.0186073	0.0166309	0.0147465	0.0144912	0.0211608	0.0193355	0.0189329	0.0148973	0.01572	0.0167491	0
K01071	MCH; medium-chain acyl-[acyl-carrier-protein] hydrolase [EC:3.1.2.21]	1102.66	697.67	122.16	178	312.16	444.49	171.64	201.73	207.93	493.26	453.78	463.99	313.55	289.47	380.51	567.24	570.63		0.00282186	0.00188738	0.00046113	0.000560563	0.000936432	0.0014051	0.00050043	0.000535873	0.000572181	0.00187411	0.00180102	0.00184377	0.00106086	0.00122236	0.00165478	0.00208376	0.00223737	0
K01073	E3.1.2.20; acyl-CoA hydrolase [EC:3.1.2.20]	0	9	9	11.4	4.4	1.4	0	0	0	0	0	12	9.17	1.33	0	18	30		0	2.43474e-05	3.39732e-05	3.59012e-05	1.31993e-05	4.4256e-06	0	0	0	0	0	4.76848e-05	3.10256e-05	5.61626e-06	0	6.61231e-05	0.000117626	0
K01075	E3.1.2.23; 4-hydroxybenzoyl-CoA thioesterase [EC:3.1.2.23]	2918.66	2365.09	934.33	2634.14	3082.97	3331.41	2050.83	2578.33	2473.02	1873.52	1627.04	1795.67	2288.68	1985.87	1444.76	1845.65	1752.06		0.00746925	0.00639819	0.00352691	0.00829551	0.00924843	0.0105311	0.00597935	0.00684904	0.00680525	0.00711831	0.00645762	0.00713551	0.00774348	0.00838584	0.00628303	0.00678001	0.0068696	0
K01077	E3.1.3.1, phoA, phoB; alkaline phosphatase [EC:3.1.3.1]	7070.24	4969.99	1216.33	5248.24	3417.56	1375.43	4274.63	3062.67	2318.52	1544.75	1484.18	2015.28	2661.84	1979.13	1864.01	1833.01	1272.99		0.0180937	0.0134451	0.00459141	0.0165279	0.0102521	0.00434793	0.012463	0.00813563	0.00638009	0.00586917	0.00589062	0.00800818	0.00900602	0.00835738	0.00810628	0.00673357	0.00499123	0
K01078	PHO; acid phosphatase [EC:3.1.3.2]	2443.62	1659.41	358	128.92	277.75	352.42	357.5	340.39	315.67	637.47	602.6	763.23	759.93	706.24	354.86	472.37	443.88		0.00625356	0.00448914	0.00135138	0.000405999	0.000833207	0.00111405	0.00104232	0.000904207	0.000868659	0.00242202	0.00239168	0.00303287	0.00257113	0.00298228	0.00154323	0.00173525	0.0017404	0
K01079	serB, PSPH; phosphoserine phosphatase [EC:3.1.3.3]	11345.8	9724.48	5075.37	6661.91	6580.19	5849.52	9588.2	9970.33	9110.32	5764.31	5504.18	8037.09	9379.85	7635.83	5080.19	6131.43	5899.66		0.0290354	0.0263073	0.0191585	0.0209799	0.0197395	0.0184912	0.0279551	0.026485	0.0250697	0.0219011	0.0218457	0.0319372	0.0317356	0.0322442	0.0220929	0.0225238	0.0231318	0
K01081	E3.1.3.5; 5'-nucleotidase [EC:3.1.3.5]	9641.73	8175.66	4772.55	4250.66	3910.72	2806.81	4745.38	5370.32	5351.64	3345.95	3262.82	5307.85	6251.44	4740.97	2725.6	3329.24	3256.11		0.0246745	0.0221173	0.0180154	0.0133863	0.0117316	0.00887273	0.0138355	0.0142656	0.0147266	0.0127127	0.0129499	0.021092	0.021151	0.0200199	0.0118532	0.01223	0.0127668	0
K01082	cysQ, MET22, BPNT1; 3'(2'), 5'-bisphosphate nucleotidase [EC:3.1.3.7]	8669.5	9256.45	8171.82	7354.72	8114.08	8253.48	10733.1	13114.3	13760.7	7683.27	7268.16	8156	9210.33	7751.43	6255.18	7668.56	7504.27		0.0221864	0.0250411	0.030847	0.0231617	0.024341	0.0260904	0.0312933	0.0348366	0.0378666	0.0291921	0.0288469	0.0324097	0.0311621	0.0327324	0.0272028	0.0281705	0.0294233	0
K01083	E3.1.3.8; 3-phytase [EC:3.1.3.8]	1517.62	1347	673.5	2208	2277.5	2361.25	1489	1685	1548	302.25	281	1379	1443.75	1124	645	825	828.25		0.0038838	0.00364399	0.00254233	0.0069535	0.00683215	0.00746425	0.00434129	0.00447601	0.00425978	0.00114838	0.00111527	0.00547977	0.00488476	0.00474638	0.002805	0.00303064	0.00324746	0
K01085	agp; glucose-1-phosphatase [EC:3.1.3.10]	0	21.25	60	0	3.75	3	0	5.75	6.67	9.33	5.33	10	15.33	10	8	26.67	24.83		0	5.74868e-05	0.000226488	0	1.12494e-05	9.48343e-06	0	1.52742e-05	1.83545e-05	3.54487e-05	2.11544e-05	3.97373e-05	5.18673e-05	4.22275e-05	3.47907e-05	9.79724e-05	9.73552e-05	0
K01086	fbp-SEBP; fructose-1,6-bisphosphatase I / sedoheptulose-1,7-bisphosphatase [EC:3.1.3.11 3.1.3.37]	114.5	180.5	188	286.67	238.5	186.67	428.5	487	517	155.83	144.17	458.67	588.67	404.5	296.67	280.5	177.67		0.000293021	0.0004883	0.000709663	0.00090279	0.000715463	0.000590091	0.00124932	0.00129366	0.00142268	0.000592065	0.000572202	0.00182263	0.0019917	0.0017081	0.00129017	0.00103042	0.000696621	0
K01087	otsB; trehalose 6-phosphate phosphatase [EC:3.1.3.12]	9954.28	10370.4	8583.38	8325.08	9225.99	9010.99	11491.6	13443.5	13518	7841.04	7534.02	7614.08	9107.25	7669.99	6488.74	7441.59	7098.09		0.0254744	0.0280546	0.0324006	0.0262176	0.0276765	0.028485	0.0335048	0.0357111	0.0371989	0.0297915	0.0299021	0.0302563	0.0308133	0.0323885	0.0282185	0.0273367	0.0278307	0
K01089	hisB; imidazoleglycerol-phosphate dehydratase / histidinol-phosphatase [EC:4.2.1.19 3.1.3.15]	1883.66	1511.75	760.17	3101.16	2473.32	1580.79	2456.99	2295.25	2219.83	759.41	779.5	2151.68	2358.51	1473.16	641.67	924.79	874.55		0.00482054	0.00408968	0.00286949	0.00976626	0.00741958	0.00499711	0.00716354	0.00609707	0.00610852	0.00288533	0.00309379	0.0085502	0.00797974	0.00622079	0.00279052	0.00339722	0.003429	0
K01090	E3.1.3.16; protein phosphatase [EC:3.1.3.16]	27079	24427.8	15391.9	26210.2	28422.8	28288.3	25484.2	32909.8	34797.3	20522.8	19766.8	17426.7	19885.8	16254.2	18679.8	21951.3	20122.5		0.0692987	0.0660837	0.0581014	0.0825418	0.085264	0.0894233	0.0743013	0.0874211	0.0957551	0.0779749	0.0784532	0.0692491	0.0672812	0.0686376	0.0812356	0.0806381	0.0788976	0
K01091	gph; phosphoglycolate phosphatase [EC:3.1.3.18]	37346.3	35212.5	24807.1	24486.7	26258.6	24942	32457.2	34123.1	31946.5	25073.7	23944.2	23284.3	27420.8	22107.4	21155.8	25380.3	23843.3		0.0955744	0.095259	0.093642	0.0771142	0.0787717	0.0788452	0.0946315	0.0906442	0.0879102	0.0952659	0.0950328	0.0925254	0.0927751	0.093354	0.092003	0.0932347	0.0934866	0
K01092	E3.1.3.25, IMPA, suhB; myo-inositol-1(or 4)-monophosphatase [EC:3.1.3.25]	39020.3	39656.9	32638.9	34551.2	37500.5	36962.7	39344.8	42853.4	41416.6	29648.8	28281.8	26875.8	32157.3	25977.5	25522.8	29347	27490		0.0998582	0.107282	0.123205	0.10881	0.112496	0.116845	0.114713	0.113835	0.11397	0.112649	0.112249	0.106797	0.108801	0.109697	0.110994	0.107806	0.107785	0
K01093	appA; 4-phytase / acid phosphatase [EC:3.1.3.26 3.1.3.2]	556.5	1050	995.5	882	667.5	465	618.5	606	608.5	2168	2120.5	2646	2096	1637.75	1811	2123.34	1898		0.00142416	0.00284053	0.00375782	0.00277762	0.0020024	0.00146993	0.00180328	0.00160977	0.00167447	0.00823717	0.00841613	0.0105145	0.00709157	0.00691581	0.00787575	0.0078001	0.00744181	0
K01095	pgpA; phosphatidylglycerophosphatase A [EC:3.1.3.27]	7317	6760.47	4111.5	6093.15	6475.36	6097.69	6697.17	8923.6	9104.87	8791.24	8524.65	5737.17	6680.34	5026.43	7864.89	9120.57	8580.79		0.0187252	0.0182888	0.0155201	0.0191887	0.0194251	0.0192757	0.0195261	0.0237045	0.0250547	0.0334017	0.0338338	0.022798	0.0226021	0.0212254	0.0342032	0.0335045	0.0336442	0
K01096	pgpB; phosphatidylglycerophosphatase B [EC:3.1.3.27 3.1.3.81 3.1.3.4 3.6.1.27]	0	83.13	214.5	6	13.13	17.12	0	5.75	6.67	49.08	49.83	41	47.83	24	50.62	91.75	79.78		0	0.000224889	0.000809695	1.88954e-05	3.9388e-05	5.41188e-05	0	1.52742e-05	1.83545e-05	0.000186476	0.000197772	0.000162923	0.000161827	0.000101346	0.000220138	0.000337044	0.000312807	0
K01101	E3.1.3.41; 4-nitrophenyl phosphatase [EC:3.1.3.41]	1426.99	1065.5	477.17	618.85	534.41	334.95	516	597	487.78	800.1	755.28	466.56	528.72	457.9	860.68	1062.66	1104.14		0.00365186	0.00288246	0.00180122	0.0019489	0.00160315	0.00105883	0.00150444	0.00158586	0.00134227	0.00303992	0.00299766	0.00185398	0.00178886	0.0019336	0.00374296	0.00390369	0.00432919	0
K01104	E3.1.3.48; protein-tyrosine phosphatase [EC:3.1.3.48]	26816.8	24036.3	15997.7	16871.8	19613	20295.6	14178.9	17698.8	18345.9	13705.1	13380.3	14808.4	17610.4	14315.9	11744.1	14766.7	13649.6		0.0686279	0.0650245	0.0603883	0.0531331	0.0588358	0.0641573	0.0413397	0.0470148	0.0504841	0.0520717	0.0531055	0.0588447	0.0595827	0.0604524	0.0510731	0.0542457	0.0535183	0
K01113	phoD; alkaline phosphatase D [EC:3.1.3.1]	14358.6	11776.8	5681.36	9905.47	10521.4	10321	8486.99	10152.9	10196	7597.04	7122.66	10277.6	11506.2	9478.58	6312.41	7702.84	7137.02		0.0367455	0.0318593	0.021446	0.0311946	0.0315625	0.032626	0.0247445	0.02697	0.0280573	0.0288644	0.0282694	0.0408406	0.0389299	0.0400257	0.0274517	0.0282964	0.0279833	0
K01114	plc; phospholipase C [EC:3.1.4.3]	10319.4	9383.24	4998.43	6753.03	6366.68	5080.55	5606.92	5395.71	5025.48	9450.54	9270.73	9114.43	9437.06	7695.52	6439.72	7517.44	6369.16		0.0264088	0.0253841	0.0188681	0.0212668	0.0190991	0.0160604	0.0163474	0.0143331	0.0138291	0.0359067	0.036795	0.0362183	0.0319292	0.0324963	0.0280053	0.0276154	0.0249727	0
K01115	PLD1_2; phospholipase D1/2 [EC:3.1.4.4]	34.5	60.5	41.5	24	29	16	8	0	18	34	33	176	246.5	213	21	22	21		8.82902e-05	0.000163668	0.000156654	7.55815e-05	8.69955e-05	5.05783e-05	2.33246e-05	0	4.95323e-05	0.000129181	0.000130975	0.000699377	0.000834004	0.000899447	9.13257e-05	8.08171e-05	8.23383e-05	0
K01117	E3.1.4.12; sphingomyelin phosphodiesterase [EC:3.1.4.12]	20	16	8	3	3.5	4.5	0	0	0	21	22.5	89	50.5	30	4.5	11.5	9		5.11827e-05	4.32842e-05	3.01984e-05	9.44769e-06	1.04995e-05	1.42252e-05	0	0	0	7.9788e-05	8.93011e-05	0.000353662	0.000170861	0.000126683	1.95698e-05	4.22453e-05	3.52878e-05	0
K01118	acpD, azoR; FMN-dependent NADH-azoreductase [EC:1.7.1.17]	13594.5	10126.4	3303.6	3593.8	3770.99	3077.53	7033.98	6811.64	5967.7	4273.88	4060.59	6071.83	6670.28	5662.62	3250.45	3903.24	3671.19		0.0347902	0.0273946	0.0124704	0.0113177	0.0113124	0.00972852	0.0205081	0.0180943	0.0164219	0.0162383	0.0161162	0.0241278	0.0225681	0.0239118	0.0141357	0.0143386	0.0143943	0
K01119	cpdB; 2',3'-cyclic-nucleotide 2'-phosphodiesterase / 3'-nucleotidase [EC:3.1.4.16 3.1.3.6]	3601.74	2734.78	1095.02	735.33	935.13	903.46	825.31	1033.53	1026.76	971.83	1011.47	1316.12	1514.97	1057.04	1156.06	1602.56	1451.36		0.00921734	0.0073983	0.00413348	0.00231572	0.00280524	0.00285597	0.00240625	0.00274545	0.00282543	0.0036924	0.00401446	0.00522991	0.00512572	0.00446362	0.00502752	0.00588701	0.0056906	0
K01120	cpdP; 3',5'-cyclic-nucleotide phosphodiesterase [EC:3.1.4.17]	662.33	498.17	157.16	546.82	521.82	349.34	988.33	1173.33	1236.02	390.36	396.82	332.5	514	376.26	251.49	395.42	352.67		0.00169499	0.00134768	0.000593248	0.00172206	0.00156538	0.00110431	0.00288155	0.00311682	0.00340127	0.00148315	0.00157495	0.00132127	0.00173906	0.00158885	0.00109369	0.00145258	0.00138277	0
K01121	CNP; 2',3'-cyclic-nucleotide 3'-phosphodiesterase [EC:3.1.4.37]	0	0	0	0	0	0	0	2.6	2.2	5	5	0	0	0	0	37.75	45		0	0	0	0	0	0	0	6.9066e-06	6.05395e-06	1.89972e-05	1.98447e-05	0	0	0	0	0.000138675	0.000176439	0
K01126	E3.1.4.46, glpQ, ugpQ; glycerophosphoryl diester phosphodiesterase [EC:3.1.4.46]	41104	38160.8	27044.2	30022.4	34919.4	36230.6	26643.9	33515.1	35021.6	22822.1	22053.8	23856	28112.1	22715.7	19619.6	23507.6	21812.7		0.105191	0.103235	0.102086	0.0945475	0.104753	0.11453	0.0776824	0.0890289	0.0963722	0.0867108	0.0875303	0.0947971	0.095114	0.0959227	0.0853225	0.0863554	0.0855248	0
K01128	SMPDL3; sphingomyelin phosphodiesterase acid-like 3 [EC:3.1.4.-]	71	58	27	108	75	18	79	67	87	95	88	139	120	135	35	67	65		0.000181699	0.000156905	0.00010192	0.000340117	0.000224988	5.69006e-05	0.000230331	0.000177978	0.000239406	0.000360946	0.000349267	0.000552349	0.000406006	0.000570072	0.000152209	0.000246125	0.000254857	0
K01129	dgt; dGTPase [EC:3.1.5.1]	21815.9	23523.7	21383	21536.3	22962.3	22392.5	21154.7	21854.8	20350.3	17331.6	16702.9	13656.7	16762.8	13614.6	14761.3	17043.8	15867.4		0.05583	0.0636378	0.0807165	0.0678227	0.0688833	0.070786	0.0616782	0.0580549	0.0559998	0.0658504	0.0662929	0.0542682	0.0567151	0.057491	0.0641945	0.0626106	0.062214	0
K01130	E3.1.6.1, aslA; arylsulfatase [EC:3.1.6.1]	11193.5	11544.7	9794.29	16634.8	13627.7	9833.74	17296	15800.2	14536.5	10210.2	10146.9	8727.2	10679.2	8850.06	9039.78	9676.32	7484.61		0.0286457	0.0312314	0.0369715	0.0523868	0.040881	0.0310859	0.0504277	0.0419713	0.0400014	0.0387929	0.0402724	0.0346795	0.0361318	0.0373716	0.0393126	0.035546	0.0293462	0
K01133	betC; choline-sulfatase [EC:3.1.6.6]	575.5	420	143.5	167.9	127.4	48.4	29	76	38	346.33	329.4	259.5	436.84	324.93	275.1	362.59	290.72		0.00147278	0.00113621	0.000541684	0.000528756	0.00038218	0.000152999	8.45517e-05	0.000201885	0.000104568	0.00131586	0.00130737	0.00103118	0.001478	0.0013721	0.00119637	0.00133198	0.00113988	0
K01134	ARSA; arylsulfatase A [EC:3.1.6.8]	108	72.32	15.66	78	58.35	17	54.32	71	93.99	36.83	31.67	28.67	29	12.67	3.67	27.67	27.33		0.000276387	0.000195645	5.91134e-05	0.00024564	0.000175041	5.37395e-05	0.000158374	0.000188603	0.000258641	0.000139933	0.000125696	0.000113927	9.81181e-05	5.35023e-05	1.59602e-05	0.000101646	0.000107157	0
K01136	IDS; iduronate 2-sulfatase [EC:3.1.6.13]	0	0	0	0	0	0	0	0	0	6.5	7	11	37	16	0	0	0		0	0	0	0	0	0	0	0	0	2.46963e-05	2.77826e-05	4.3711e-05	0.000125185	6.75641e-05	0	0	0	0
K01137	GNS; N-acetylglucosamine-6-sulfatase [EC:3.1.6.14]	51	29	0	0	0	0	0	0	0	234	271	19	52	20	80	73	76		0.000130516	7.84526e-05	0	0	0	0	0	0	0	0.000889067	0.00107558	7.55009e-05	0.000175936	8.44551e-05	0.000347907	0.000268166	0.000297986	0
K01138	K01138; uncharacterized sulfatase [EC:3.1.6.-]	300.5	269.81	147.49	310.5	275.2	199.5	366.64	316	226.98	207.74	203.01	347.84	556.5	289.84	67.96	281.32	236.69		0.00076902	0.000729907	0.000556746	0.000977836	0.000825557	0.000630648	0.00106897	0.000839418	0.000624603	0.000789294	0.000805734	0.00138222	0.00188285	0.00122392	0.000295547	0.00103343	0.000928031	0
K01139	spoT; GTP diphosphokinase / guanosine-3',5'-bis(diphosphate) 3'-diphosphatase [EC:2.7.6.5 3.1.7.2]	1174.5	1310.3	1210.67	561.17	1000.75	1043.67	869	940.85	929.37	1912.24	1668.67	1929.67	2178.5	1771.5	1652.29	1854.25	1804.2		0.00300571	0.00354471	0.00457004	0.00176725	0.00300209	0.00329919	0.00253364	0.00249926	0.00255744	0.00726542	0.00662285	0.00766799	0.0073707	0.00748061	0.00718555	0.0068116	0.00707404	0
K01141	sbcB, exoI; exodeoxyribonuclease I [EC:3.1.11.1]	3405.12	2280.92	387.33	565.4	611.36	523.19	881.17	947.25	835.17	399.91	402	845.17	1014	701.86	459.29	463.08	351.87		0.00871417	0.00617049	0.00146209	0.00178057	0.00183399	0.00165388	0.00256912	0.00251626	0.00229822	0.00151943	0.00159551	0.00335848	0.00343075	0.00296378	0.00199738	0.00170113	0.00137964	0
K01142	E3.1.11.2, xthA; exodeoxyribonuclease III [EC:3.1.11.2]	37981.1	35687.5	25062.9	31251.3	31986.1	29440	35123.1	36358.2	34067.7	24018	22776.5	25315.4	29353.3	23080.1	20671.4	24713.5	23399.6		0.0971987	0.0965441	0.0946075	0.0984174	0.0959533	0.0930641	0.102404	0.0965815	0.0937473	0.0912547	0.0903984	0.100597	0.0993133	0.0974615	0.0898965	0.090785	0.0917467	0
K01143	E3.1.11.3; exodeoxyribonuclease (lambda-induced) [EC:3.1.11.3]	0	0	0	0	0	0	0	0	0	0	0	0	12	8.58	0	0	0		0	0	0	0	0	0	0	0	0	0	0	0	4.06006e-05	3.62312e-05	0	0	0	0
K01144	E3.1.11.5; exodeoxyribonuclease V [EC:3.1.11.5]	2320.5	2299.84	1319.67	1348.67	1272.67	990	3590.17	3346.67	2920.5	2322.66	2180.84	2421.01	2926.34	2084.92	2034.15	2529.39	2504.07		0.00593848	0.00622167	0.00498149	0.00424727	0.00381781	0.00312953	0.0104674	0.00889005	0.00803662	0.00882479	0.00865562	0.00962044	0.00990093	0.0088041	0.00884619	0.00929173	0.00981814	0
K01146	xni; protein Xni	0	33.25	92	6	13.13	17.12	0	5.75	6.67	49.08	49.83	29	39.83	24	50.62	81.75	68.78		0	8.995e-05	0.000347282	1.88954e-05	3.9388e-05	5.41188e-05	0	1.52742e-05	1.83545e-05	0.000186476	0.000197772	0.000115238	0.00013476	0.000101346	0.000220138	0.000300309	0.000269678	0
K01147	rnb; exoribonuclease II [EC:3.1.13.1]	4241.45	3514.17	1859	1488.08	1555.5	1286.34	2245.67	2519.08	2366.17	1442.24	1359.15	1629.83	1918	1506.12	1166.59	1404.03	1170.52		0.0108544	0.00950675	0.00701736	0.0046863	0.00466626	0.00406631	0.00654742	0.00669165	0.00651122	0.00547969	0.00539438	0.00647651	0.00648933	0.00635997	0.00507331	0.00515771	0.00458946	0
K01150	endA; deoxyribonuclease I [EC:3.1.21.1]	714	495.25	180	73.8	151.93	243.92	22	41.75	36.67	93.08	89.83	51	81.83	36	77.62	117.25	85.53		0.00182722	0.00133978	0.000679465	0.000232413	0.000455766	0.000771066	6.41427e-05	0.000110904	0.000100908	0.000353651	0.00035653	0.00020266	0.000276862	0.000152019	0.000337557	0.000430719	0.000335352	0
K01151	nfo; deoxyribonuclease IV [EC:3.1.21.2]	12432	15302.6	16738.3	12959	16881	19679	9024.29	11787.1	12298.5	10084.5	9713.21	5510.58	7762.5	7324.15	7844.26	9057.29	8382.96		0.0318152	0.0413976	0.063184	0.0408109	0.0506404	0.0622083	0.026311	0.0313112	0.0338431	0.0383152	0.0385511	0.0218976	0.0262635	0.0309281	0.0341134	0.033272	0.0328685	0
K01153	hsdR; type I restriction enzyme, R subunit [EC:3.1.21.3]	15834.3	14014.9	8722.84	15103.1	15069.8	13996.5	15493.6	16450.5	15075.4	11091.8	10841.6	8795.11	10607.9	8355.08	10993.4	12562.4	11358.5		0.040522	0.037914	0.032927	0.047563	0.0452072	0.0442451	0.0451729	0.043699	0.0414845	0.0421423	0.0430296	0.0349494	0.0358907	0.0352814	0.0478087	0.046148	0.0445353	0
K01154	hsdS; type I restriction enzyme, S subunit [EC:3.1.21.3]	14041.8	12857	8509.95	12284.9	13893.3	14358.4	11091.8	13427.2	12976.5	11394.2	11003.8	8766.78	10513.9	8501.42	10613.4	12923.4	12183.7		0.0359348	0.0347816	0.0321234	0.0386879	0.0416778	0.0453889	0.032339	0.0356679	0.0357087	0.0432917	0.0436732	0.0348368	0.0355726	0.0358994	0.046156	0.0474741	0.0477706	0
K01155	E3.1.21.4; type II restriction enzyme [EC:3.1.21.4]	193	198.5	174.5	31.5	17.5	9.5	35	106.6	112.2	108.17	97	121	183.17	157.17	95.73	200.03	201.97		0.000493913	0.000536995	0.000658703	9.92007e-05	5.24973e-05	3.00309e-05	0.000102045	0.000283171	0.000308752	0.000410984	0.000384987	0.000480821	0.000619734	0.00066369	0.000416315	0.000734811	0.000791898	0
K01156	res; type III restriction enzyme [EC:3.1.21.5]	1372.17	1041.24	569.93	494.86	316	156.08	446.84	337.17	234	826.67	830	1264.01	1433.01	1146.84	622.73	988.23	996.2		0.00351157	0.00281683	0.00215137	0.00155843	0.000947951	0.000493391	0.0013028	0.000895653	0.00064392	0.00314088	0.00329422	0.00502284	0.00484842	0.00484282	0.00270815	0.00363027	0.00390597	0
K01158	DNASE2; deoxyribonuclease II [EC:3.1.22.1]	0	0	0	0	0	0	0	0	0	0	0	0	0	0	36	19	0		0	0	0	0	0	0	0	0	0	0	0	0	0	0	0.000156558	6.97966e-05	0	0
K01159	ruvC; crossover junction endodeoxyribonuclease RuvC [EC:3.1.22.4]	25708.6	26779	23219.8	25059.5	27373.5	27254.9	24407	26941.1	26151.7	20185.4	19297.6	15654.3	18981.6	15326.4	17268.1	20226.6	18937.5		0.0657918	0.0724444	0.0876501	0.0789183	0.0821164	0.0861566	0.0711606	0.071566	0.0719641	0.076693	0.076591	0.0622058	0.064222	0.0647198	0.0750963	0.0743027	0.0742516	0
K01160	rusA; crossover junction endodeoxyribonuclease RusA [EC:3.1.22.4]	164	104.21	7.5	74	82	66	17	56	40.67	23.33	43.33	124	137.33	74	20.5	65.67	60.33		0.000419698	0.000281915	2.8311e-05	0.000233043	0.000245987	0.000208636	4.95648e-05	0.000148758	0.000111916	8.86407e-05	0.000171974	0.000492743	0.00046464	0.000312484	8.91512e-05	0.000241239	0.000236546	0
K01163	K01163; uncharacterized protein	214	310	376	89	369	571	38	195.1	230.2	147.5	188.5	164	195	118	35.15	363.64	396.82		0.000547655	0.000838632	0.00141933	0.000280281	0.00110694	0.00180501	0.000110792	0.000518261	0.000633463	0.000560416	0.000748145	0.000651692	0.00065976	0.000498285	0.000152862	0.00133583	0.00155588	0
K01166	E3.1.27.1; ribonuclease T2 [EC:3.1.27.1]	3960.29	3527.55	1815.83	2230.83	1885.21	1347.62	4488.17	3964.5	3341.5	3059	2798.5	4007	4501	3421.5	2841.5	3435.08	3383.92		0.0101349	0.00954295	0.0068544	0.00702539	0.00565534	0.00426002	0.0130856	0.0105312	0.00919513	0.0116225	0.0111071	0.0159227	0.0152286	0.0144482	0.0123572	0.0126188	0.0132679	0
K01167	E3.1.27.3; ribonuclease T1 [EC:3.1.27.3]	1898.45	1626.85	860.04	1127.33	1137.5	830.84	1910.95	2138.55	2110.56	653.05	678.35	1249.75	1541.68	1309.29	549.86	597.2	479.3		0.00485839	0.00440106	0.00324648	0.00355022	0.00341232	0.00262641	0.00557152	0.00568081	0.00580783	0.00248122	0.00269233	0.00496617	0.00521609	0.00552881	0.00239125	0.00219382	0.00187927	0
K01169	rna; ribonuclease I (enterobacter ribonuclease) [EC:3.1.27.6]	0	11.25	26	5	8.75	3	0	5.75	6.67	32.58	24.83	5.5	23.83	26.25	9.62	12.08	8.45		0	3.04342e-05	9.81449e-05	1.57461e-05	2.62486e-05	9.48343e-06	0	1.52742e-05	1.83545e-05	0.000123785	9.85487e-05	2.18555e-05	8.0626e-05	0.000110847	4.18358e-05	4.43759e-05	3.31314e-05	0
K01170	endA; tRNA-intron endonuclease, archaea type [EC:4.6.1.16]	30	63	48	155	215	213	20	32	46	24	40	0	169	270	431	247	84		7.67741e-05	0.000170432	0.000181191	0.000488131	0.000644967	0.000673324	5.83115e-05	8.50043e-05	0.000126583	9.11863e-05	0.000158758	0	0.000571792	0.00114014	0.00187435	0.000907356	0.000329353	0
K01173	ENDOG; endonuclease G, mitochondrial	4266.6	3413.55	1930.5	1768.36	1320.45	586.75	3256.55	3343.66	3349.75	817.86	830.89	1108.53	1397.04	1174.61	450.69	886.28	954.03		0.0109188	0.00923455	0.00728726	0.00556897	0.00396115	0.0018548	0.00949472	0.00888205	0.00921783	0.0031074	0.00329775	0.004405	0.00472672	0.00496009	0.00195998	0.00325575	0.00374063	0
K01174	nuc; micrococcal nuclease [EC:3.1.31.1]	1121	1726.83	2392.5	910.36	1474	1830.58	710.5	1059	1201	718.67	698.67	651.5	829.5	452	530.5	660.5	594.5		0.00286879	0.00467153	0.00903122	0.00286693	0.00442177	0.00578673	0.00207152	0.00281311	0.00330491	0.00273054	0.00277298	0.00258889	0.00280652	0.00190868	0.00230706	0.00242635	0.00233096	0
K01175	ybfF; esterase [EC:3.1.-.-]	0	156.13	407.5	6	19.13	23.12	0	5.75	6.67	49.08	49.83	34.5	50.83	37.25	50.62	81.75	68.78		0	0.000422373	0.00153823	1.88954e-05	5.7387e-05	7.30857e-05	0	1.52742e-05	1.83545e-05	0.000186476	0.000197772	0.000137094	0.000171977	0.000157298	0.000220138	0.000300309	0.000269678	0
K01176	AMY, amyA, malS; alpha-amylase [EC:3.2.1.1]	7231.78	4952.81	1298.13	2526.68	2048.94	1394.46	1866.3	1615.61	1429.37	717.19	659.98	2128.15	2263.27	1830.24	890.17	1137.51	1091.95		0.0185071	0.0133987	0.00490019	0.00795709	0.0061465	0.00440809	0.00544134	0.00429168	0.00393333	0.00272491	0.00261942	0.0084567	0.00765751	0.00772865	0.00387121	0.00417865	0.0042814	0
K01178	SGA1; glucoamylase [EC:3.2.1.3]	749.5	776.5	468.5	295.5	378.38	451.62	1531	837	336	874.33	882.67	1177.5	1257	967	655.5	646.5	509.5		0.00191807	0.00210064	0.0017685	0.000930597	0.00113508	0.00142764	0.00446375	0.00222339	0.000924603	0.00332196	0.00350326	0.00467907	0.00425291	0.0040834	0.00285067	0.00237492	0.00199768	0
K01179	E3.2.1.4; endoglucanase [EC:3.2.1.4]	16206.1	16054.3	13428.9	16398.8	16339.1	14907	14793	14756.2	13616.4	9912.15	9258.9	8868.26	10915.4	9037.99	7785.11	9003.37	8484.48		0.0414737	0.043431	0.0506913	0.0516436	0.0490149	0.0471232	0.0431301	0.0391983	0.0374697	0.0376605	0.036748	0.0352401	0.0369311	0.0381652	0.0338562	0.0330739	0.0332666	0
K01180	E3.2.1.6; endo-1,3(4)-beta-glucanase [EC:3.2.1.6]	93.67	61	0	14.34	9.33	6	6.33	7.66	7.34	20.67	20.33	4.33	11.67	6.67	5.33	9.67	6		0.000239714	0.000165021	0	4.51599e-05	2.79886e-05	1.89669e-05	1.84556e-05	2.03479e-05	2.01982e-05	7.85342e-05	8.06885e-05	1.72063e-05	3.94841e-05	2.81658e-05	2.31793e-05	3.55228e-05	2.35252e-05	0
K01181	E3.2.1.8, xynA; endo-1,4-beta-xylanase [EC:3.2.1.8]	3954.67	3011	1076	3260.34	2533.17	1196.42	3268.15	3151.73	2968.53	2311.55	2171.54	4955.75	4953.69	3657.33	1700.71	1974.04	1891.17		0.0101205	0.00814555	0.00406169	0.0102676	0.00759912	0.00378206	0.00952854	0.00837221	0.00816879	0.00878257	0.00861871	0.0196928	0.0167602	0.015444	0.00739612	0.00725165	0.00741504	0
K01182	IMA, malL; oligo-1,6-glucosidase [EC:3.2.1.10]	223.5	278.5	275.5	135.86	130.5	80.08	33.5	121	114	336.01	328.17	616.5	632.84	531.34	253.16	445.5	533.99		0.000571967	0.000753416	0.00103996	0.000427854	0.00039148	0.000253144	9.76718e-05	0.000321423	0.000313705	0.00127665	0.00130249	0.00244981	0.00214114	0.00224372	0.00110095	0.00163655	0.00209371	0
K01183	E3.2.1.14; chitinase [EC:3.2.1.14]	8337.14	6187.99	2265.77	3315.42	2606.72	1409.39	2110.42	1782.47	1571.96	1982.52	2018.09	4298.81	4661.87	4110	1813.44	1811.14	1295.82		0.0213359	0.0167401	0.00855284	0.010441	0.00781976	0.00445529	0.00615309	0.00473493	0.00432571	0.00753245	0.00800967	0.0170823	0.0157729	0.0173555	0.00788636	0.00665323	0.00508074	0
K01184	E3.2.1.15; polygalacturonase [EC:3.2.1.15]	1105	676	35	247	198	50	311	134	161	365	272	342	316.17	358.19	222	221	148		0.00282785	0.00182876	0.000132118	0.00077786	0.000593969	0.000158057	0.000906744	0.000355956	0.000443039	0.00138679	0.00107955	0.00135902	0.00106972	0.00151255	0.000965443	0.000811845	0.000580289	0
K01185	E3.2.1.17; lysozyme [EC:3.2.1.17]	311.67	626.17	960.33	434.33	434.83	330.5	1224.67	1334.5	1257.67	412.41	415.23	1326.5	1151.5	824.4	557.42	637.95	714.52		0.000797606	0.00169395	0.00362506	0.0013678	0.00130442	0.00104476	0.00357062	0.00354495	0.00346085	0.00156692	0.00164802	0.00527115	0.00389596	0.00348124	0.00242413	0.00234351	0.00280154	0
K01186	NEU1; sialidase-1 [EC:3.2.1.18]	1642	1386.04	808.78	5929.17	3548.35	1002.75	4972.3	3690.66	2761.03	862.83	862.42	1327.85	1961.5	1366.74	1597.55	1520.31	987.4		0.0042021	0.0037496	0.00305299	0.0186723	0.0106445	0.00316984	0.0144971	0.00980382	0.00759779	0.00327826	0.00342289	0.00527652	0.0066365	0.00577141	0.00694749	0.00558487	0.00387147	0
K01187	malZ; alpha-glucosidase [EC:3.2.1.20]	20407.3	18922.7	12496.7	14733.1	14594	12764.5	12881.9	13682.2	13768.3	12094.2	12214.8	17479.6	19762.9	15795.2	9724.18	10841.4	9942.2		0.052225	0.0511908	0.0471727	0.046398	0.0437798	0.0403504	0.0375583	0.0363453	0.0378876	0.0459511	0.0484797	0.0694593	0.0668655	0.0666991	0.0422889	0.0398259	0.0389821	0
K01190	lacZ; beta-galactosidase [EC:3.2.1.23]	12435.2	9641.4	4031.1	8408.33	6069.44	2884.25	6152.38	5677.87	5142.06	4544.22	4553.96	7924.72	8787.71	6215.59	3616.56	4536.53	4161.14		0.0318233	0.0260825	0.0152166	0.0264798	0.0182074	0.00911753	0.0179377	0.0150826	0.0141499	0.0172654	0.0180744	0.0314907	0.0297322	0.0262469	0.0157278	0.016665	0.0163153	0
K01191	MAN2C1; alpha-mannosidase [EC:3.2.1.24]	3152.66	2763.67	1959.86	2617.25	2968.01	3154.74	1602.71	2139.81	2241.78	2048.63	2042.04	2329.17	2625.42	2201.57	1443.9	1433.76	1134.03		0.00806809	0.00747645	0.00739809	0.00824232	0.00890357	0.00997259	0.00467282	0.00568416	0.00616892	0.00778363	0.00810473	0.00925549	0.0088828	0.00929669	0.00627929	0.00526693	0.00444639	0
K01192	E3.2.1.25, MANBA, manB; beta-mannosidase [EC:3.2.1.25]	1659.33	1569.08	1304.34	1058.76	1198.75	1273.42	1752.5	1829.67	1754.01	1160.75	1173.92	1564	1788.26	1406.5	867.84	842.98	846.41		0.00424645	0.00424477	0.00492363	0.00333428	0.00359606	0.00402546	0.00510955	0.00486031	0.00482668	0.00441019	0.00465922	0.00621491	0.00605037	0.0059393	0.0037741	0.00309669	0.00331867	0
K01193	INV, sacA; beta-fructofuranosidase [EC:3.2.1.26]	2242.5	1910.36	1269.05	231.61	283	216.58	244.17	426.24	575.77	359.69	407.85	586.47	777.47	855.39	315.55	706.58	709.25		0.00573886	0.00516803	0.00479041	0.000729393	0.000848956	0.000684641	0.000711896	0.00113226	0.0015844	0.00136662	0.00161873	0.00233047	0.00263048	0.0036121	0.00137228	0.00259563	0.00278088	0
K01194	TREH, treA, treF; alpha,alpha-trehalase [EC:3.2.1.28]	1617	1375.84	882.83	2720.72	1990.25	935.07	2026.33	1742.5	1496.5	370.99	331.66	1705.18	1808.68	1266.99	673.24	758.49	657.91		0.00413812	0.00372201	0.00333251	0.00856817	0.00597044	0.00295589	0.00590792	0.00462875	0.00411806	0.00140955	0.00131634	0.00677593	0.00611946	0.00535019	0.00292781	0.00278632	0.00257958	0
K01195	uidA, GUSB; beta-glucuronidase [EC:3.2.1.31]	1949	1890.5	1247.5	1385	1695	1730.5	839	1032	1121	1398.18	1361.01	1452.5	1605.67	1209.17	918.58	1003.95	811.64		0.00498776	0.0051143	0.00470907	0.00436168	0.00508474	0.00547036	0.00244617	0.00274139	0.00308476	0.00531229	0.00540176	0.00577184	0.0054326	0.00510603	0.00399476	0.00368802	0.00318234	0
K01197	hya; hyaluronoglucosaminidase [EC:3.2.1.35]	122	141.78	67.44	136	86	53	24.14	76.89	109.53	47.56	62.78	173.99	140.67	153.13	43.39	141.31	137.63		0.000312215	0.000383552	0.000254573	0.000428295	0.000257987	0.000167541	7.0382e-05	0.000204249	0.000301404	0.000180701	0.00024917	0.000691389	0.00047594	0.00064663	0.000188696	0.000519103	0.00053963	0
K01198	xynB; xylan 1,4-beta-xylosidase [EC:3.2.1.37]	3631.5	2437.82	403.1	838.67	582.42	188	489.67	404.98	422.56	1457.78	1402.44	2180.56	2030.4	1425.42	960.66	910.01	866.21		0.0092935	0.00659494	0.00152162	0.00264116	0.00174717	0.000594295	0.00142767	0.00107578	0.0011628	0.00553873	0.0055662	0.00866496	0.00686962	0.0060192	0.00417776	0.00334293	0.0033963	0
K01200	pulA; pullulanase [EC:3.2.1.41]	463.66	383.66	283.67	177.67	135.15	54.08	333.99	422.99	446.33	144	145	204.33	328	220.32	89.05	349.98	333.12		0.00118657	0.0010379	0.0010708	0.000559524	0.000405429	0.000170955	0.000973774	0.00112362	0.00122821	0.000547118	0.000575496	0.000811952	0.00110975	0.000930357	0.000387264	0.00128565	0.00130612	0
K01201	GBA, srfJ; glucosylceramidase [EC:3.2.1.45]	3022.98	2458.69	969.2	3047.14	2204.73	1080.26	2819.63	2333.55	2063.15	1836.06	1875.03	2657.83	3326.53	2365.2	1211.39	1235.48	1008.96		0.00773622	0.0066514	0.00365854	0.00959614	0.00661385	0.00341486	0.00822085	0.00619881	0.00567737	0.00697598	0.00744188	0.0105615	0.0112549	0.00998766	0.00526814	0.00453854	0.003956	0
K01205	NAGLU; alpha-N-acetylglucosaminidase [EC:3.2.1.50]	678	520.75	76.25	189.5	103.5	16	40.14	118	130.86	62.25	67.25	267.18	451.25	240.57	128.5	133	87.5		0.00173509	0.00140877	0.000287829	0.000596779	0.000310484	5.05783e-05	0.000117031	0.000313453	0.0003601	0.000236515	0.000266911	0.0010617	0.00152675	0.00101587	0.000558826	0.000488576	0.000343076	0
K01206	FUCA; alpha-L-fucosidase [EC:3.2.1.51]	14906	12557.8	5740.16	18079.8	13517	7552.99	13621.5	12988.9	12289.4	7189.82	7208.01	14908.1	16215.9	11332.9	8268.57	9380.26	8290.15		0.0381465	0.0339722	0.021668	0.0569376	0.040549	0.0238761	0.0397144	0.0345034	0.0338178	0.0273172	0.0286081	0.0592409	0.0548644	0.0478562	0.0359587	0.0344584	0.0325046	0
K01207	nagZ; beta-N-acetylhexosaminidase [EC:3.2.1.52]	21637.9	19099.9	11087.5	17959.6	18363.4	17158.4	19797.2	22808.1	22731.3	15477.6	15122.2	15992.3	18155.4	14194.2	14456	16811.3	15468.2		0.0553744	0.0516703	0.0418533	0.056559	0.0550874	0.0542402	0.0577204	0.0605871	0.0625519	0.0588062	0.060019	0.0635492	0.0614267	0.0599388	0.0628667	0.0617563	0.0606488	0
K01208	cd, ma, nplT; cyclomaltodextrinase / maltogenic alpha-amylase / neopullulanase [EC:3.2.1.54 3.2.1.133 3.2.1.135]	0	17	48	0	20	22	106	149	154	44.67	28.67	42	71	118	39	43	28		0	4.59895e-05	0.000181191	0	5.99969e-05	6.95452e-05	0.000309051	0.000395801	0.000423777	0.000169721	0.000113789	0.000166897	0.00024022	0.000498285	0.000169605	0.000157961	0.000109784	0
K01209	abfA; alpha-N-arabinofuranosidase [EC:3.2.1.55]	8425.77	6563.57	2706.69	4539.25	3178.27	1502.83	3349.74	2920.85	2674.59	3312.75	3404.34	5695.61	6083.61	4494.13	2665.64	2931.73	2600.87		0.0215627	0.0177562	0.0102172	0.0142951	0.00953432	0.00475066	0.00976642	0.0077589	0.00735993	0.0125866	0.0135116	0.0226328	0.0205832	0.0189776	0.0115924	0.0107697	0.0101977	0
K01210	E3.2.1.58; glucan 1,3-beta-glucosidase [EC:3.2.1.58]	421.5	410	246.5	199	285	178	189	236	278	776.67	664.5	574.5	566.17	534.17	545.83	574.67	584.66		0.00107868	0.00110916	0.000930489	0.000626697	0.000854956	0.000562684	0.000551044	0.000626907	0.000764999	0.0029509	0.00263736	0.00228291	0.00191557	0.00225567	0.00237373	0.00211105	0.00229238	0
K01212	sacC, levB; levanase [EC:3.2.1.65]	602.83	549.15	422.35	104.83	106.17	65.67	177.5	215.5	315	62.25	125.75	266.75	435.75	465.25	46.65	72.9	88.7		0.00154272	0.0014856	0.00159429	0.000330134	0.000318494	0.000207592	0.000517515	0.000572451	0.000866816	0.000236515	0.000499094	0.00105999	0.00147431	0.00196464	0.000202873	0.000267799	0.000347781	0
K01214	ISA, treX; isoamylase [EC:3.2.1.68]	25	22	0	0	0	0	0	0	0	0	0	0	0	0	0	7	15		6.39784e-05	5.95158e-05	0	0	0	0	0	0	0	0	0	0	0	0	0	2.57145e-05	5.88131e-05	0
K01215	dexB; glucan 1,6-alpha-glucosidase [EC:3.2.1.70]	1017	613	32	9	0	11	22.67	25.33	30.67	63	69	68	70	79	76	161.6	127.4		0.00260264	0.00165833	0.000120794	2.83431e-05	0	3.47726e-05	6.60961e-05	6.72862e-05	8.43976e-05	0.000239364	0.000273857	0.000270214	0.000236837	0.000333598	0.000330512	0.000593638	0.000499519	0
K01216	E3.2.1.73; licheninase [EC:3.2.1.73]	122	121	53	81	41	29	9	0	11	2.33	1.67	25	24	34	0	0	0		0.000312215	0.000327337	0.000200065	0.000255088	0.000122994	9.16732e-05	2.62402e-05	0	3.02698e-05	8.85267e-06	6.62813e-06	9.93433e-05	8.12012e-05	0.000143574	0	0	0	0
K01217	IDUA; L-iduronidase [EC:3.2.1.76]	9.5	14.5	3.5	0	0	0	0	0	0	0	0	13	16.5	11	0	0	0		2.43118e-05	3.92263e-05	1.32118e-05	0	0	0	0	0	0	0	0	5.16585e-05	5.58258e-05	4.64503e-05	0	0	0	0
K01218	gmuG; mannan endo-1,4-beta-mannosidase [EC:3.2.1.78]	2776	1760.34	287	407.84	234.34	30.25	142.34	187.34	275	223.58	219.67	1124.35	915.93	614.2	94.25	189.28	179.64		0.00710416	0.00476218	0.00108337	0.00128438	0.000702984	9.56246e-05	0.000415003	0.000497647	0.000756744	0.000849477	0.000871857	0.00446786	0.00309894	0.00259362	0.000409878	0.000695321	0.000704345	0
K01219	E3.2.1.81; beta-agarase [EC:3.2.1.81]	129	138	87	176	79	22	48	109	102	22	0	69	93	49	27	31	39		0.000330129	0.000373326	0.000328408	0.000554264	0.000236988	6.95452e-05	0.000139948	0.000289546	0.000280683	8.35875e-05	0	0.000274187	0.000314655	0.000206915	0.000117419	0.000113879	0.000152914	0
K01220	E3.2.1.85, lacG; 6-phospho-beta-galactosidase [EC:3.2.1.85]	1017	601	0	21.25	19.75	31	31.67	39.33	59.67	179	185	80	45	22	63	148	172		0.00260264	0.00162586	0	6.69211e-05	5.92469e-05	9.79955e-05	9.23363e-05	0.000104476	0.0001642	0.000680098	0.000734254	0.000317898	0.000152252	9.29006e-05	0.000273977	0.000543679	0.00067439	0
K01222	E3.2.1.86A, celF; 6-phospho-beta-glucosidase [EC:3.2.1.86]	2049.5	1852.18	1308.37	1021.17	1569.75	1823.08	735.53	1062.64	1251.81	746.39	800.36	1399.09	1449.25	1240.45	604.51	705.09	588.46		0.00524495	0.00501063	0.00493884	0.0032159	0.00470901	0.00576302	0.00214449	0.00282278	0.00344473	0.00283586	0.00317658	0.00555961	0.00490337	0.00523811	0.00262892	0.00259015	0.00230728	0
K01223	E3.2.1.86B, bglA; 6-phospho-beta-glucosidase [EC:3.2.1.86]	6099	3764.65	406.1	116.25	183	207.5	117.17	173	181.27	413.09	448.4	534.54	491.55	402.54	482.79	1537.21	1318.11		0.0156082	0.0101844	0.00153295	0.000366098	0.000548972	0.000655938	0.000341618	0.000459555	0.000498818	0.00156951	0.00177967	0.00212412	0.0016631	0.00169983	0.00209958	0.00564695	0.00516814	0
K01224	E3.2.1.89; arabinogalactan endo-1,4-beta-galactosidase [EC:3.2.1.89]	1139	718.75	75.25	221.34	149.5	94.59	57	59	60	557.5	553.25	542.09	551	413	173.39	301.04	314.61		0.00291486	0.00194441	0.000284054	0.00069705	0.000448477	0.000299013	0.000166188	0.000156727	0.000165108	0.00211818	0.00219581	0.00215412	0.00186424	0.001744	0.000754045	0.00110587	0.00123355	0
K01226	treC; trehalose-6-phosphate hydrolase [EC:3.2.1.93]	1321	874.25	261.5	41.43	76.75	78.29	27.5	54.25	71.17	115.08	108.33	151	157.33	111	91.12	279.35	240.93		0.00338062	0.00236508	0.000987111	0.000130473	0.000230238	0.000247486	8.01784e-05	0.000144109	0.000195845	0.000437238	0.000429955	0.000600033	0.000532308	0.000468726	0.000396266	0.00102619	0.000944656	0
K01227	E3.2.1.96; mannosyl-glycoprotein endo-beta-N-acetylglucosaminidase [EC:3.2.1.96]	0	0	0	0	13	5	2.67	14.33	24.67	2.33	1.67	115	78	56	9	20	11		0	0	0	0	3.8998e-05	1.58057e-05	7.78459e-06	3.8066e-05	6.78868e-05	8.85267e-06	6.62813e-06	0.000456979	0.000263904	0.000236474	3.91396e-05	7.34701e-05	4.31296e-05	0
K01230	MAN1; mannosyl-oligosaccharide alpha-1,2-mannosidase [EC:3.2.1.113]	0	0	0	185	95	0	90	58.89	12.67	3.56	3.78	105.56	70.67	76.56	2.89	13.67	14.56		0	0	0	0.000582607	0.000284985	0	0.000262402	0.000156435	3.48653e-05	1.3526e-05	1.50026e-05	0.000419467	0.000239104	0.000323294	1.25681e-05	5.02168e-05	5.70879e-05	0
K01232	glvA; maltose-6'-phosphate glucosidase [EC:3.2.1.122]	216	163.5	84	10	20.5	21	0	5.5	4	37	43	19	23	11	61	162.67	127.96		0.000552773	0.000442311	0.000317083	3.14923e-05	6.14968e-05	6.6384e-05	0	1.46101e-05	1.10072e-05	0.000140579	0.000170664	7.55009e-05	7.78178e-05	4.64503e-05	0.000265279	0.000597569	0.000501715	0
K01233	csn; chitosanase [EC:3.2.1.132]	6	114.28	240.94	44.17	42	34.92	4.14	10.89	13.53	82.64	84.95	212.16	306.09	311.13	30.06	36.67	18.23		1.53548e-05	0.000309157	0.000909501	0.000139101	0.000125993	0.000110387	1.20705e-05	2.8928e-05	3.72318e-05	0.000313985	0.000337161	0.000843067	0.00103562	0.00131383	0.000130726	0.000134707	7.14775e-05	0
K01235	aguA; alpha-glucuronidase [EC:3.2.1.139]	1643	1243.17	563.5	2340.67	1682.17	805.25	1552.67	1259.67	1053.5	764.25	729	1668.01	1662.09	1082.67	720.4	797.04	727.27		0.00420466	0.0033631	0.0021271	0.00737131	0.00504625	0.00254551	0.00452693	0.00334617	0.00289902	0.00290371	0.00289336	0.00662822	0.00562349	0.00457185	0.0031329	0.00292793	0.00285153	0
K01236	treZ, glgZ; maltooligosyltrehalose trehalohydrolase [EC:3.2.1.141]	6831.83	6396.43	3918.93	3958.71	4349.73	3997.08	5951.88	7057.92	7194.31	4489.36	4230.41	5468.59	5973.1	4894.42	3111.59	3795.87	3916.39		0.0174836	0.017304	0.0147932	0.0124669	0.0130485	0.0126353	0.0173532	0.0187486	0.0197973	0.017057	0.0167902	0.0217307	0.0202093	0.0206679	0.0135318	0.0139441	0.0153557	0
K01239	iunH; purine nucleosidase [EC:3.2.2.1]	6200.93	5981.46	4873.43	2880.82	3996.99	4710.81	3632.73	3840.5	3560.39	2512.94	2564.15	3293.12	3681.52	2988.47	2373.69	2647.13	2617.12		0.015869	0.0161814	0.0183962	0.00907236	0.0119903	0.0148916	0.0105915	0.0102018	0.00979747	0.00954774	0.010177	0.013086	0.012456	0.0126196	0.0103228	0.00972425	0.0102614	0
K01240	URH1; uridine nucleosidase [EC:3.2.2.3]	20	16	8	3	3.5	4.5	0	0	0	21	22.5	5	13.5	10	4.5	11.5	9		5.11827e-05	4.32842e-05	3.01984e-05	9.44769e-06	1.04995e-05	1.42252e-05	0	0	0	7.9788e-05	8.93011e-05	1.98687e-05	4.56757e-05	4.22275e-05	1.95698e-05	4.22453e-05	3.52878e-05	0
K01241	amn; AMP nucleosidase [EC:3.2.2.4]	6212.78	5031	2348.5	5962.81	4690.92	2728.24	7729.66	7666.45	6966.33	3399.07	3194.82	5417.85	6189.02	4731.09	3043.74	3713.59	3698.01		0.0158994	0.0136102	0.00886512	0.0187783	0.014072	0.00862436	0.0225364	0.020365	0.0191699	0.0129145	0.01268	0.0215291	0.0209398	0.0199782	0.0132367	0.0136419	0.0144994	0
K01243	mtnN, mtn, pfs; adenosylhomocysteine nucleosidase [EC:3.2.2.9]	7632.95	6133.99	3076.6	6060.43	4234.8	1805.42	6507.01	5980.63	5059.93	4794.74	4851.21	4455.12	5037.24	3722.74	3961.43	4820.4	4103.25		0.0195338	0.0165941	0.0116136	0.0190857	0.0127037	0.00570719	0.0189717	0.0158869	0.0139239	0.0182173	0.0192542	0.0177034	0.0170429	0.0157202	0.0172276	0.0177078	0.0160883	0
K01246	tag; DNA-3-methyladenine glycosylase I [EC:3.2.2.20]	14666.5	12115.4	5944.78	11185	10027.9	7945.03	13381.5	12520.7	11089.4	7951.36	7627.36	8984.47	10271.3	7988.65	6480.68	7922.23	7488.88		0.0375334	0.0327753	0.0224404	0.0352243	0.030082	0.0251154	0.0390149	0.0332597	0.0305157	0.0302106	0.0302725	0.0357019	0.0347518	0.0337341	0.0281834	0.0291024	0.0293629	0
K01247	alkA; DNA-3-methyladenine glycosylase II [EC:3.2.2.21]	17207.2	15062.2	8741.99	16657.9	16415.3	14618.3	16912.3	20189.9	20611.3	9956.18	9566.71	12670.7	14659.3	11474	9614.05	11305.6	10204.2		0.0440356	0.0407471	0.0329993	0.0524595	0.0492432	0.0462105	0.0493091	0.0536322	0.0567182	0.0378278	0.0379697	0.0503499	0.0495979	0.0484519	0.04181	0.0415314	0.0400093	0
K01250	rihA; pyrimidine-specific ribonucleoside hydrolase [EC:3.2.-.-]	390.66	418.09	333.33	275	256.58	234.91	339	449.82	478.57	163.93	181.28	861.07	816.14	667.24	404.46	349.39	316.84		0.000999752	0.00113104	0.00125826	0.000866038	0.0007697	0.000742584	0.000988381	0.0011949	0.00131693	0.000622841	0.000719489	0.00342166	0.00276131	0.00281759	0.00175893	0.00128349	0.00124229	0
K01251	E3.3.1.1, ahcY; adenosylhomocysteinase [EC:3.3.1.1]	26933.4	27736.6	23557.4	26035.4	28936.1	29217.3	25022.7	27731.9	27031.5	20492.1	19621.3	16108.6	19861.4	16139.1	17934.6	20455.2	18862.4		0.0689263	0.0750349	0.0889247	0.0819914	0.0868037	0.0923602	0.0729556	0.0736667	0.0743851	0.0778582	0.0778756	0.0640112	0.0671986	0.0681515	0.0779948	0.0751422	0.0739571	0
K01252	entB, dhbB, vibB, mxcF; bifunctional isochorismate lyase / aryl carrier protein [EC:3.3.2.1 6.3.2.14]	1713	1363.25	645	2815	3065.25	3311.5	1775	2493.75	2464.67	271.08	260.33	611	932.33	967.86	519.12	591.42	414.45		0.0043838	0.00368795	0.00243475	0.00886508	0.00919527	0.0104681	0.00517515	0.00662436	0.00678227	0.00102995	0.00103323	0.00242795	0.00315443	0.00408703	0.00225757	0.00217258	0.00162501	0
K01253	EPHX1; microsomal epoxide hydrolase [EC:3.3.2.9]	261	207	18	164	158	77	238.5	183	122	155.5	144	411	392.5	286	152	153	154		0.000667935	0.000559989	6.79465e-05	0.000516474	0.000473975	0.000243408	0.000695365	0.000486119	0.000335719	0.000590811	0.000571527	0.0016332	0.00132798	0.00120771	0.000661024	0.000562046	0.000603814	0
K01255	CARP, pepA; leucyl aminopeptidase [EC:3.4.11.1]	26113.3	26095.3	19915.8	20877.4	24026.9	24837.3	24858.9	28587.5	27964.5	22309	21160.4	20241.4	23201.8	18803.7	18458.6	22094.6	21275.7		0.0668274	0.0705947	0.0751781	0.0657477	0.0720769	0.0785145	0.0724779	0.0759395	0.0769526	0.0847615	0.0839844	0.080434	0.0785007	0.0794034	0.0802734	0.0811646	0.0834192	0
K01256	pepN; aminopeptidase N [EC:3.4.11.2]	17946.2	14847.7	7497.76	11225.9	9558.8	6662.23	15127.7	16842.8	17131	7870.37	7697.5	12886.6	14172.8	11069	7456.64	9056.57	8766.48		0.0459268	0.0401669	0.0283026	0.0353528	0.0286749	0.0210603	0.044106	0.044741	0.047141	0.0299029	0.0305509	0.051208	0.0479519	0.0467415	0.0324277	0.0332694	0.0343722	0
K01258	pepT; tripeptide aminopeptidase [EC:3.4.11.4]	5813.16	4798.33	2561.16	5001.85	5242.43	4668.45	4480.49	6130.5	6776.44	2878.75	2690.61	3968.74	4454.55	2896.24	3226.8	4277.28	4192.83		0.0148767	0.0129807	0.00966787	0.015752	0.0157265	0.0147576	0.0130632	0.016285	0.0186474	0.0109376	0.0106789	0.0157707	0.0150714	0.0122301	0.0140328	0.0157126	0.0164395	0
K01259	pip; proline iminopeptidase [EC:3.4.11.5]	16570.2	13358.3	5931.29	12715.2	12509.3	11416	12246.7	13982.9	13588.5	8358.2	7784.65	11857.5	13276.2	10539.4	6823.87	8767.91	8345.41		0.0424055	0.0361376	0.0223895	0.0400431	0.037526	0.0360875	0.0357063	0.0371439	0.0373928	0.0317564	0.0308968	0.0471187	0.0449186	0.0445053	0.0296759	0.032209	0.0327213	0
K01261	pepA; glutamyl aminopeptidase [EC:3.4.11.7]	1017	612	32.5	20	23.5	35.5	35.17	44.39	67.73	49.11	57.44	88.22	61.89	61.22	72.33	99.6	89.29		0.00260264	0.00165562	0.000122681	6.29846e-05	7.04964e-05	0.000112221	0.000102541	0.000117917	0.000186379	0.00018659	0.000227976	0.000350563	0.000209398	0.000258517	0.000314552	0.000365881	0.000350095	0
K01262	pepP; Xaa-Pro aminopeptidase [EC:3.4.11.9]	33434.5	32385.7	24754.6	31539	33570.9	32676.9	29569.8	33696.5	33227.3	24066.5	23175	20086.9	23706.7	18505.6	23029.7	26466.6	24332.2		0.0855635	0.0876118	0.0934439	0.0993237	0.100708	0.103296	0.0862131	0.089511	0.0914348	0.0914389	0.09198	0.0798199	0.0802087	0.0781447	0.100152	0.0972253	0.0954034	0
K01263	E3.4.11.14; cytosol alanyl aminopeptidase [EC:3.4.11.14]	90	179	269	20	24	54	6	11	24	95	106	27	17	14	147	118	125		0.000230322	0.000484242	0.00101542	6.29846e-05	7.19963e-05	0.000170702	1.74935e-05	2.92202e-05	6.60431e-05	0.000360946	0.000420707	0.000107291	5.75175e-05	5.91186e-05	0.00063928	0.000433474	0.000490109	0
K01264	APE3; aminopeptidase Y [EC:3.4.11.15]	0	0	0	0	0	0	0	0	0	0	0	80	75	60	15	13	0		0	0	0	0	0	0	0	0	0	0	0	0.000317898	0.000253754	0.000253365	6.52326e-05	4.77556e-05	0	0
K01265	map; methionyl aminopeptidase [EC:3.4.11.18]	38750	37843.1	29686.2	32675.8	35464.5	34682.6	32125.3	35836.7	35120.4	23736.4	22859.6	23290.4	27697.9	22551.6	21062	24938.9	23412.8		0.0991666	0.102376	0.112059	0.102904	0.106388	0.109637	0.0936638	0.0951961	0.0966441	0.0901848	0.0907284	0.0925496	0.0937126	0.0952299	0.0915953	0.0916131	0.0917984	0
K01266	dmpA, dap; D-aminopeptidase [EC:3.4.11.19]	3322.33	2661.76	1339.66	3438.49	3241.64	2808.23	3676	5326.17	5797.18	755.48	755.49	2196.85	2356.18	1947.7	1824.48	2025.01	1748.66		0.0085023	0.00720076	0.00505695	0.0108286	0.00972442	0.00887722	0.0107177	0.0141484	0.0159527	0.00287039	0.00299849	0.00872969	0.00797186	0.00822466	0.00793437	0.00743889	0.00685627	0
[truncated: 6,350 more rows]
